# Supplementary material for: Enantioselective synthesis of bicyclo[3.n.1]alkanes by chiral phosphoric acid-catalyzed desymmetrizing Michael cyclizations
Source: Chem Sci. 2015 Apr 30;6(6):3550–5. doi: 10.1039/c5sc00753d (PMC5659222; doi:10.1039/c5sc00753d)
Supplement: SC-006-C5SC00753D-s002 [file SC-006-C5SC00753D-s002.cif]

# Electronic Supplementary Material (ESI) for Chemical Science.
# This journal is © The Royal Society of Chemistry 2015

####################################################################### 
# 
# This file contains crystal structure data downloaded from the 
# Cambridge Structural Database (CSD) hosted by the Cambridge 
# Crystallographic Data Centre (CCDC).
# 
# Full information about CCDC data access policies and citation 
# guidelines are available at http://www.ccdc.cam.ac.uk/access/V1 
# 
# Audit and citation data items may have been added by the CCDC. 
# Please retain this information to preserve the provenance of 
# this file and to allow appropriate attribution of the data. 
# 
#######################################################################

data_amhwlb
_database_code_depnum_ccdc_archive 'CCDC 1045000'
_audit_update_record             
;
2015-01-22 deposited with the CCDC.
2015-04-14 downloaded from the CCDC.
;
_nottingham_internal_coll_name   AMHWLB
_nottingham_internal_coll_number 13644
_nottingham_internal_coll_client AM/HWL
_nottingham_internal_coll_type   custom
_nottingham_internal_coll_frame_method 'omega scans'
_nottingham_internal_coll_frame_time '3.0000, 2.0000'
_nottingham_internal_coll_frame_width 2.0000
_nottingham_internal_coll_user   pczwl
_nottingham_internal_coll_date   28/05/2014
_nottingham_internal_coll_location NOTTS
_nottingham_internal_NCS_number  ?
_nottingham_internal_process_date 28/05/2014
_nottingham_internal_process_user pczwl
_nottingham_internal_solution_date 28/5/2014
_nottingham_internal_solution_user pczwl
_nottingham_internal_refinement_date 28/5/2014
_nottingham_internal_refinement_user pczwl
_nottingham_internal_self_archive_date ?
_nottingham_internal_self_validation_date ?
_nottingham_internal_self_validation_user ?
_nottingham_internal_validation_date 28/5/2014
_nottingham_internal_validation_user pczwl
_nottingham_internal_archive_date 28/5/2014
_refine_special_details          
;
 ?
;
_audit_creation_date             2014-05-28
_audit_creation_method           
;
Olex2 1.2
(compiled 2014.03.20 svn.r2914 for OlexSys, GUI svn.r4816)
;
_shelxl_version_number           2014-3
_chemical_name_common            ?
_chemical_name_systematic        
;
 ?
;
_chemical_formula_moiety         'C17 H17 Cl O3'
_chemical_formula_sum            'C17 H17 Cl O3'
_chemical_formula_weight         304.76
_chemical_absolute_configuration ad
_chemical_melting_point          ?
_chemical_oxdiff_formula         'C17 H17 O3 Cl'
loop_
_atom_type_symbol
_atom_type_description
_atom_type_scat_dispersion_real
_atom_type_scat_dispersion_imag
_atom_type_scat_source
C C 0.0181 0.0091 'International Tables Vol C Tables 4.2.6.8 and 6.1.1.4'
H H 0.0000 0.0000 'International Tables Vol C Tables 4.2.6.8 and 6.1.1.4'
O O 0.0492 0.0322 'International Tables Vol C Tables 4.2.6.8 and 6.1.1.4'
Cl Cl 0.3639 0.7018 'International Tables Vol C Tables 4.2.6.8 and 6.1.1.4'

_shelx_space_group_comment       
;
The symmetry employed for this shelxl refinement is uniquely defined
by the following loop, which should always be used as a source of
symmetry information in preference to the above space-group names.
They are only intended as comments.
;
_space_group_crystal_system      orthorhombic
_space_group_IT_number           19
_space_group_name_H-M_alt        'P 21 21 21'
_space_group_name_Hall           'P 2ac 2ab'
loop_
_space_group_symop_operation_xyz
'x, y, z'
'-x+1/2, -y, z+1/2'
'x+1/2, -y+1/2, -z'
'-x, y+1/2, -z+1/2'

_cell_length_a                   6.2836(3)
_cell_length_b                   12.6214(7)
_cell_length_c                   37.0026(17)
_cell_angle_alpha                90
_cell_angle_beta                 90
_cell_angle_gamma                90
_cell_volume                     2934.6(3)
_cell_formula_units_Z            8
_cell_measurement_reflns_used    10588
_cell_measurement_temperature    120(2)
_cell_measurement_theta_max      74.3450
_cell_measurement_theta_min      3.5050
_shelx_estimated_absorpt_T_max   ?
_shelx_estimated_absorpt_T_min   ?
_exptl_absorpt_coefficient_mu    2.369
_exptl_absorpt_correction_T_max  0.942
_exptl_absorpt_correction_T_min  0.909
_exptl_absorpt_correction_type   gaussian
_exptl_absorpt_process_details   
;
CrysAlisPro, Agilent Technologies,
Version 1.171.37.31 (release 14-01-2014 CrysAlis171 .NET)
(compiled Jan 14 2014,18:38:05)
Numerical absorption correction based on gaussian integration over
			a multifaceted crystal model
Empirical absorption correction using spherical harmonics,
 implemented in SCALE3 ABSPACK scaling algorithm.
;
_exptl_crystal_colour            'clear colourless'
_exptl_crystal_colour_lustre     clear
_exptl_crystal_colour_modifier   .
_exptl_crystal_colour_primary    colourless
_exptl_crystal_density_diffrn    1.380
_exptl_crystal_density_meas      ?
_exptl_crystal_density_method    ?
_exptl_crystal_description       block
_exptl_crystal_F_000             1280
_exptl_crystal_size_max          0.4467
_exptl_crystal_size_mid          0.3345
_exptl_crystal_size_min          0.2333
_exptl_special_details           
;
 ?
;
_exptl_transmission_factor_max   ?
_exptl_transmission_factor_min   ?
_diffrn_reflns_av_R_equivalents  0.0313
_diffrn_reflns_av_unetI/netI     0.0262
_diffrn_reflns_Laue_measured_fraction_full 0.997
_diffrn_reflns_Laue_measured_fraction_max 0.996
_diffrn_reflns_limit_h_max       7
_diffrn_reflns_limit_h_min       -7
_diffrn_reflns_limit_k_max       15
_diffrn_reflns_limit_k_min       -15
_diffrn_reflns_limit_l_max       34
_diffrn_reflns_limit_l_min       -46
_diffrn_reflns_number            21694
_diffrn_reflns_point_group_measured_fraction_full 0.998
_diffrn_reflns_point_group_measured_fraction_max 0.992
_diffrn_reflns_theta_full        67.684
_diffrn_reflns_theta_max         74.490
_diffrn_reflns_theta_min         3.700
_diffrn_ambient_temperature      120(2)
_diffrn_detector                 'CCD area detector'
_diffrn_detector_area_resol_mean 10.3271
_diffrn_detector_type            'Agilent Diffraction Atlas detector'
_diffrn_measured_fraction_theta_full 0.997
_diffrn_measured_fraction_theta_max 0.996
_diffrn_measurement_device       '\k-geometry diffractometer'
_diffrn_measurement_device_type  'GV1000, Atlas'
_diffrn_measurement_method       '\w scans'
_diffrn_orient_matrix_UB_11      -0.2437810000
_diffrn_orient_matrix_UB_12      0.0087422000
_diffrn_orient_matrix_UB_13      -0.0033096000
_diffrn_orient_matrix_UB_21      0.0211456000
_diffrn_orient_matrix_UB_22      0.1192819000
_diffrn_orient_matrix_UB_23      -0.0080357000
_diffrn_orient_matrix_UB_31      0.0157101000
_diffrn_orient_matrix_UB_32      -0.0242747000
_diffrn_orient_matrix_UB_33      -0.0407196000
_diffrn_radiation_collimation    'focusing mirrors'
_diffrn_radiation_monochromator  mirror
_diffrn_radiation_probe          x-ray
_diffrn_radiation_type           CuK\a
_diffrn_radiation_wavelength     1.54184
_diffrn_source                   'microfocus sealed tube'
_diffrn_source_target            Cu
_diffrn_source_type              'Agilent Diffraction microfocus tube'
_reflns_Friedel_coverage         0.730
_reflns_Friedel_fraction_full    1.000
_reflns_Friedel_fraction_max     0.987
_reflns_number_gt                5804
_reflns_number_total             5961
_reflns_odcompleteness_completeness 99.64
_reflns_odcompleteness_iscentric 1
_reflns_odcompleteness_theta     66.97
_reflns_special_details          
;
 Reflections were merged by SHELXL according to the crystal
 class for the calculation of statistics and refinement.
 
 _reflns_Friedel_fraction is defined as the number of unique
 Friedel pairs measured divided by the number that would be
 possible theoretically, ignoring centric projections and
 systematic absences.
;
_reflns_threshold_expression     'I > 2\s(I)'
_computing_cell_refinement       
;
CrysAlisPro, Agilent Technologies,
Version 1.171.37.31 (release 14-01-2014 CrysAlis171 .NET)
(compiled Jan 14 2014,18:38:05)
;
_computing_data_collection       
;
CrysAlisPro, Agilent Technologies,
Version 1.171.37.31 (release 14-01-2014 CrysAlis171 .NET)
(compiled Jan 14 2014,18:38:05)
;
_computing_data_reduction        
;
CrysAlisPro, Agilent Technologies,
Version 1.171.37.31 (release 14-01-2014 CrysAlis171 .NET)
(compiled Jan 14 2014,18:38:05)
;
_computing_molecular_graphics    'Olex2 (Dolomanov et al., 2009)'
_computing_publication_material  'Olex2 (Dolomanov et al., 2009)'
_computing_structure_refinement  'ShelXL (Sheldrick, 2008)'
_computing_structure_solution    'olex2.solve (Bourhis et al., 2013)'
_refine_diff_density_max         0.225
_refine_diff_density_min         -0.219
_refine_diff_density_rms         0.039
_refine_ls_abs_structure_details 
;
 Flack x determined using 2396 quotients [(I+)-(I-)]/[(I+)+(I-)]
 (Parsons, Flack and Wagner, Acta Cryst. B69 (2013) 249-259).
;
_refine_ls_abs_structure_Flack   0.003(5)
_refine_ls_extinction_coef       .
_refine_ls_extinction_method     none
_refine_ls_goodness_of_fit_ref   1.056
_refine_ls_hydrogen_treatment    constr
_refine_ls_matrix_type           full
_refine_ls_number_parameters     381
_refine_ls_number_reflns         5961
_refine_ls_number_restraints     0
_refine_ls_R_factor_all          0.0297
_refine_ls_R_factor_gt           0.0279
_refine_ls_restrained_S_all      1.056
_refine_ls_shift/su_max          0.001
_refine_ls_shift/su_mean         0.000
_refine_ls_structure_factor_coef Fsqd
_refine_ls_weighting_details     
'w=1/[\s^2^(Fo^2^)+(0.0414P)^2^+0.3964P] where P=(Fo^2^+2Fc^2^)/3'
_refine_ls_weighting_scheme      calc
_refine_ls_wR_factor_gt          0.0709
_refine_ls_wR_factor_ref         0.0716
_olex2_refinement_description    
;
1. Fixed Uiso
 At 1.2 times of:
  All C(H) groups, All C(H,H) groups
 At 1.5 times of:
  All C(H,H,H) groups
2.a Ternary CH refined with riding coordinates:
 C4(H4), C6(H6), C35(H35), C37(H37)
2.b Secondary CH2 refined with riding coordinates:
 C3(H3A,H3B), C7(H7A,H7B), C8(H8A,H8B), C12(H12A,H12B), C33(H33A,H33B),
 C38(H38A,H38B), C39(H39A,H39B), C43(H43A,H43B)
2.c Aromatic/amide H refined with riding coordinates:
 C16(H16), C17(H17), C19(H19), C20(H20), C47(H47), C48(H48), C50(H50), C51(H51)
2.d Idealised Me refined as rotating group:
 C9(H9A,H9B,H9C), C40(H40A,H40B,H40C)
;
_atom_sites_solution_hydrogens   geom
_atom_sites_solution_primary     iterative
_atom_sites_solution_secondary   difmap
loop_
_atom_site_label
_atom_site_type_symbol
_atom_site_fract_x
_atom_site_fract_y
_atom_site_fract_z
_atom_site_U_iso_or_equiv
_atom_site_adp_type
_atom_site_occupancy
_atom_site_site_symmetry_order
_atom_site_calc_flag
_atom_site_refinement_flags_posn
_atom_site_refinement_flags_adp
_atom_site_refinement_flags_occupancy
_atom_site_disorder_assembly
_atom_site_disorder_group
C1 C 1.0199(3) 0.07270(15) 0.30280(5) 0.0230(4) Uani 1 1 d . . . . .
C2 C 1.1021(3) 0.17450(15) 0.28577(5) 0.0228(4) Uani 1 1 d . . . . .
C3 C 0.9716(3) 0.26748(15) 0.29954(5) 0.0222(4) Uani 1 1 d . . . . .
H3A H 0.8954 0.3025 0.2794 0.027 Uiso 1 1 calc R . . . .
H3B H 1.0642 0.3202 0.3116 0.027 Uiso 1 1 calc R . . . .
C4 C 0.8135(3) 0.21936(14) 0.32655(4) 0.0203(3) Uani 1 1 d . . . . .
H4 H 0.6729 0.2565 0.3263 0.024 Uiso 1 1 calc R . . . .
C5 C 0.7967(3) 0.10480(14) 0.31389(5) 0.0206(4) Uani 1 1 d . . . . .
C6 C 0.9090(3) 0.21175(15) 0.36523(5) 0.0223(4) Uani 1 1 d . . . . .
H6 H 0.8146 0.1649 0.3800 0.027 Uiso 1 1 calc R . . . .
C7 C 1.1298(3) 0.16017(16) 0.36343(5) 0.0275(4) Uani 1 1 d . . . . .
H7A H 1.2324 0.2118 0.3533 0.033 Uiso 1 1 calc R . . . .
H7B H 1.1768 0.1423 0.3882 0.033 Uiso 1 1 calc R . . . .
C8 C 1.1325(3) 0.05985(16) 0.34031(5) 0.0271(4) Uani 1 1 d . . . . .
H8A H 1.0617 0.0021 0.3538 0.033 Uiso 1 1 calc R . . . .
H8B H 1.2821 0.0385 0.3362 0.033 Uiso 1 1 calc R . . . .
C9 C 1.0410(4) -0.02630(17) 0.28001(6) 0.0331(5) Uani 1 1 d . . . . .
H9A H 1.1888 -0.0510 0.2806 0.050 Uiso 1 1 calc GR . . . .
H9B H 1.0002 -0.0104 0.2550 0.050 Uiso 1 1 calc GR . . . .
H9C H 0.9475 -0.0817 0.2897 0.050 Uiso 1 1 calc GR . . . .
O10 O 1.2451(2) 0.17972(13) 0.26413(4) 0.0327(3) Uani 1 1 d . . . . .
O11 O 0.6431(2) 0.04736(11) 0.31590(4) 0.0278(3) Uani 1 1 d . . . . .
C12 C 0.9206(3) 0.31949(16) 0.38385(5) 0.0253(4) Uani 1 1 d . . . . .
H12A H 1.0232 0.3150 0.4041 0.030 Uiso 1 1 calc R . . . .
H12B H 0.9760 0.3722 0.3664 0.030 Uiso 1 1 calc R . . . .
C13 C 0.7101(3) 0.35814(16) 0.39829(5) 0.0264(4) Uani 1 1 d . . . . .
O14 O 0.5473(3) 0.30770(14) 0.39488(4) 0.0398(4) Uani 1 1 d . . . . .
C15 C 0.7055(3) 0.46218(15) 0.41807(4) 0.0236(4) Uani 1 1 d . . . . .
C16 C 0.8767(3) 0.53270(16) 0.41796(5) 0.0267(4) Uani 1 1 d . . . . .
H16 H 1.0034 0.5147 0.4054 0.032 Uiso 1 1 calc R . . . .
C17 C 0.8635(3) 0.62906(16) 0.43613(5) 0.0285(4) Uani 1 1 d . . . . .
H17 H 0.9790 0.6776 0.4358 0.034 Uiso 1 1 calc R . . . .
C18 C 0.6783(3) 0.65253(16) 0.45473(5) 0.0266(4) Uani 1 1 d . . . . .
C19 C 0.5069(3) 0.58347(16) 0.45572(5) 0.0272(4) Uani 1 1 d . . . . .
H19 H 0.3820 0.6008 0.4689 0.033 Uiso 1 1 calc R . . . .
C20 C 0.5216(3) 0.48853(16) 0.43702(5) 0.0254(4) Uani 1 1 d . . . . .
H20 H 0.4046 0.4408 0.4371 0.031 Uiso 1 1 calc R . . . .
Cl21 Cl 0.65767(9) 0.77308(4) 0.47698(2) 0.03652(13) Uani 1 1 d . . . . .
C31 C -0.0177(3) 0.93602(16) 0.69637(5) 0.0233(4) Uani 1 1 d . . . . .
C32 C 0.2119(3) 0.91902(16) 0.68480(5) 0.0228(4) Uani 1 1 d . . . . .
C33 C 0.2575(3) 0.80087(15) 0.68225(5) 0.0229(4) Uani 1 1 d . . . . .
H33A H 0.3620 0.7789 0.7008 0.028 Uiso 1 1 calc R . . . .
H33B H 0.3137 0.7823 0.6581 0.028 Uiso 1 1 calc R . . . .
C35 C 0.0404(3) 0.74777(15) 0.68883(5) 0.0228(4) Uani 1 1 d . . . . .
H35 H 0.0545 0.6780 0.7014 0.027 Uiso 1 1 calc R . . . .
C36 C -0.0790(3) 0.82880(16) 0.71148(5) 0.0235(4) Uani 1 1 d . . . . .
C37 C -0.0938(3) 0.73937(15) 0.65372(5) 0.0231(4) Uani 1 1 d . . . . .
H37 H -0.2423 0.7194 0.6606 0.028 Uiso 1 1 calc R . . . .
C38 C -0.1018(3) 0.84807(15) 0.63487(5) 0.0237(4) Uani 1 1 d . . . . .
H38A H 0.0365 0.8610 0.6228 0.028 Uiso 1 1 calc R . . . .
H38B H -0.2128 0.8460 0.6159 0.028 Uiso 1 1 calc R . . . .
C39 C -0.1489(3) 0.94078(15) 0.66044(5) 0.0251(4) Uani 1 1 d . . . . .
H39A H -0.3026 0.9407 0.6664 0.030 Uiso 1 1 calc R . . . .
H39B H -0.1166 1.0081 0.6478 0.030 Uiso 1 1 calc R . . . .
C40 C -0.0558(3) 1.03166(17) 0.72014(6) 0.0311(4) Uani 1 1 d . . . . .
H40A H -0.2091 1.0447 0.7221 0.047 Uiso 1 1 calc GR . . . .
H40B H 0.0136 1.0937 0.7095 0.047 Uiso 1 1 calc GR . . . .
H40C H 0.0034 1.0185 0.7442 0.047 Uiso 1 1 calc GR . . . .
O41 O 0.3358(2) 0.98921(12) 0.67754(4) 0.0316(3) Uani 1 1 d . . . . .
O42 O -0.2144(2) 0.81152(13) 0.73394(4) 0.0313(3) Uani 1 1 d . . . . .
C43 C -0.0079(3) 0.65421(15) 0.62852(5) 0.0250(4) Uani 1 1 d . . . . .
H43A H 0.1232 0.6810 0.6168 0.030 Uiso 1 1 calc R . . . .
H43B H 0.0315 0.5914 0.6431 0.030 Uiso 1 1 calc R . . . .
C44 C -0.1624(3) 0.62031(15) 0.59943(5) 0.0265(4) Uani 1 1 d . . . . .
O45 O -0.3427(3) 0.65582(12) 0.59779(4) 0.0341(3) Uani 1 1 d . . . . .
C46 C -0.0891(3) 0.53981(15) 0.57228(5) 0.0265(4) Uani 1 1 d . . . . .
C47 C 0.1113(4) 0.49309(17) 0.57369(5) 0.0320(4) Uani 1 1 d . . . . .
H47 H 0.2046 0.5099 0.5931 0.038 Uiso 1 1 calc R . . . .
C48 C 0.1770(4) 0.42229(17) 0.54725(6) 0.0341(5) Uani 1 1 d . . . . .
H48 H 0.3137 0.3904 0.5483 0.041 Uiso 1 1 calc R . . . .
C49 C 0.0383(4) 0.39935(16) 0.51927(5) 0.0311(4) Uani 1 1 d . . . . .
C50 C -0.1625(4) 0.44361(17) 0.51735(5) 0.0329(4) Uani 1 1 d . . . . .
H50 H -0.2558 0.4259 0.4981 0.040 Uiso 1 1 calc R . . . .
C51 C -0.2256(4) 0.51409(17) 0.54392(5) 0.0300(4) Uani 1 1 d . . . . .
H51 H -0.3631 0.5452 0.5428 0.036 Uiso 1 1 calc R . . . .
Cl52 Cl 0.12055(10) 0.31337(4) 0.48521(2) 0.03960(13) Uani 1 1 d . . . . .

loop_
_atom_site_aniso_label
_atom_site_aniso_U_11
_atom_site_aniso_U_22
_atom_site_aniso_U_33
_atom_site_aniso_U_23
_atom_site_aniso_U_13
_atom_site_aniso_U_12
C1 0.0209(9) 0.0227(9) 0.0254(8) 0.0013(7) 0.0027(7) 0.0001(7)
C2 0.0211(9) 0.0286(9) 0.0185(7) 0.0005(7) -0.0001(7) -0.0042(7)
C3 0.0276(9) 0.0219(8) 0.0173(7) 0.0021(6) -0.0011(7) -0.0051(7)
C4 0.0208(8) 0.0209(8) 0.0193(7) 0.0019(6) -0.0003(6) 0.0003(7)
C5 0.0210(9) 0.0216(8) 0.0193(8) 0.0032(6) 0.0006(7) -0.0002(7)
C6 0.0249(9) 0.0254(9) 0.0167(7) 0.0031(6) 0.0017(7) 0.0003(7)
C7 0.0260(9) 0.0348(10) 0.0217(8) 0.0045(7) -0.0045(7) 0.0023(8)
C8 0.0230(9) 0.0291(9) 0.0292(9) 0.0064(7) 0.0003(8) 0.0063(8)
C9 0.0306(11) 0.0265(10) 0.0422(11) -0.0048(9) 0.0067(9) 0.0027(8)
O10 0.0290(7) 0.0429(9) 0.0263(6) 0.0017(6) 0.0080(6) -0.0049(6)
O11 0.0231(7) 0.0262(7) 0.0340(6) 0.0012(5) 0.0037(6) -0.0052(6)
C12 0.0273(9) 0.0311(10) 0.0176(7) -0.0005(7) -0.0008(7) -0.0029(8)
C13 0.0306(10) 0.0293(10) 0.0193(8) 0.0006(7) -0.0001(7) -0.0030(8)
O14 0.0318(8) 0.0406(9) 0.0470(8) -0.0174(7) 0.0088(7) -0.0107(7)
C15 0.0268(10) 0.0279(9) 0.0161(7) 0.0013(7) -0.0028(7) -0.0012(7)
C16 0.0266(10) 0.0314(10) 0.0221(8) -0.0003(7) 0.0003(7) -0.0020(8)
C17 0.0305(10) 0.0288(10) 0.0263(8) 0.0010(7) -0.0052(8) -0.0040(8)
C18 0.0356(11) 0.0256(9) 0.0186(8) 0.0006(7) -0.0074(7) 0.0017(8)
C19 0.0283(10) 0.0339(10) 0.0194(8) 0.0007(7) -0.0014(7) 0.0022(8)
C20 0.0261(9) 0.0305(10) 0.0197(8) 0.0020(7) -0.0009(7) -0.0034(8)
Cl21 0.0449(3) 0.0271(2) 0.0375(2) -0.00688(19) -0.0065(2) 0.0048(2)
C31 0.0193(9) 0.0286(9) 0.0219(8) 0.0026(7) 0.0028(7) 0.0014(7)
C32 0.0193(9) 0.0289(9) 0.0203(8) 0.0012(7) 0.0003(7) 0.0010(7)
C33 0.0199(9) 0.0275(9) 0.0214(8) 0.0014(7) -0.0013(6) 0.0019(7)
C35 0.0239(9) 0.0259(9) 0.0184(7) 0.0060(7) -0.0021(7) 0.0000(7)
C36 0.0185(9) 0.0322(10) 0.0197(8) 0.0042(7) -0.0031(6) -0.0014(7)
C37 0.0214(9) 0.0277(9) 0.0202(8) 0.0053(7) -0.0028(7) -0.0029(7)
C38 0.0225(9) 0.0279(9) 0.0206(7) 0.0061(7) -0.0028(7) 0.0006(7)
C39 0.0197(9) 0.0295(9) 0.0260(8) 0.0073(7) 0.0008(7) 0.0033(8)
C40 0.0290(10) 0.0326(11) 0.0318(9) -0.0011(8) 0.0049(8) 0.0058(8)
O41 0.0230(7) 0.0305(7) 0.0414(7) 0.0017(6) 0.0061(6) -0.0037(6)
O42 0.0267(7) 0.0442(8) 0.0229(6) 0.0053(6) 0.0062(5) -0.0043(6)
C43 0.0276(9) 0.0250(9) 0.0223(8) 0.0049(7) -0.0043(7) -0.0008(8)
C44 0.0313(10) 0.0251(9) 0.0230(8) 0.0084(7) -0.0048(8) -0.0041(8)
O45 0.0313(8) 0.0388(8) 0.0322(7) 0.0005(6) -0.0095(6) 0.0014(7)
C46 0.0346(10) 0.0215(9) 0.0235(8) 0.0071(7) -0.0060(8) -0.0045(8)
C47 0.0386(12) 0.0277(10) 0.0298(9) 0.0028(8) -0.0128(9) 0.0011(9)
C48 0.0370(12) 0.0290(10) 0.0364(10) 0.0034(8) -0.0077(9) 0.0021(9)
C49 0.0435(12) 0.0255(9) 0.0244(9) 0.0037(7) -0.0028(8) -0.0038(8)
C50 0.0417(12) 0.0329(10) 0.0242(8) 0.0033(8) -0.0097(9) -0.0040(9)
C51 0.0325(11) 0.0300(10) 0.0275(9) 0.0058(8) -0.0075(8) -0.0033(8)
Cl52 0.0498(3) 0.0381(3) 0.0309(2) -0.0029(2) -0.0001(2) 0.0003(2)

_geom_special_details            
;
 All esds (except the esd in the dihedral angle between two l.s. planes)
 are estimated using the full covariance matrix.  The cell esds are taken
 into account individually in the estimation of esds in distances, angles
 and torsion angles; correlations between esds in cell parameters are only
 used when they are defined by crystal symmetry.  An approximate (isotropic)
 treatment of cell esds is used for estimating esds involving l.s. planes.
;
loop_
_geom_bond_atom_site_label_1
_geom_bond_atom_site_label_2
_geom_bond_distance
_geom_bond_site_symmetry_2
_geom_bond_publ_flag
C1 C2 1.521(3) . ?
C1 C5 1.516(3) . ?
C1 C8 1.566(3) . ?
C1 C9 1.513(3) . ?
C2 C3 1.520(3) . ?
C2 O10 1.205(2) . ?
C3 H3A 0.9900 . ?
C3 H3B 0.9900 . ?
C3 C4 1.534(2) . ?
C4 H4 1.0000 . ?
C4 C5 1.524(2) . ?
C4 C6 1.555(2) . ?
C5 O11 1.210(2) . ?
C6 H6 1.0000 . ?
C6 C7 1.534(3) . ?
C6 C12 1.526(3) . ?
C7 H7A 0.9900 . ?
C7 H7B 0.9900 . ?
C7 C8 1.528(3) . ?
C8 H8A 0.9900 . ?
C8 H8B 0.9900 . ?
C9 H9A 0.9800 . ?
C9 H9B 0.9800 . ?
C9 H9C 0.9800 . ?
C12 H12A 0.9900 . ?
C12 H12B 0.9900 . ?
C12 C13 1.508(3) . ?
C13 O14 1.211(3) . ?
C13 C15 1.504(3) . ?
C15 C16 1.396(3) . ?
C15 C20 1.392(3) . ?
C16 H16 0.9500 . ?
C16 C17 1.392(3) . ?
C17 H17 0.9500 . ?
C17 C18 1.384(3) . ?
C18 C19 1.386(3) . ?
C18 Cl21 1.735(2) . ?
C19 H19 0.9500 . ?
C19 C20 1.387(3) . ?
C20 H20 0.9500 . ?
C31 C32 1.520(3) . ?
C31 C36 1.514(3) . ?
C31 C39 1.566(2) . ?
C31 C40 1.513(3) . ?
C32 C33 1.521(3) . ?
C32 O41 1.210(2) . ?
C33 H33A 0.9900 . ?
C33 H33B 0.9900 . ?
C33 C35 1.539(3) . ?
C35 H35 1.0000 . ?
C35 C36 1.520(3) . ?
C35 C37 1.553(2) . ?
C36 O42 1.209(2) . ?
C37 H37 1.0000 . ?
C37 C38 1.540(2) . ?
C37 C43 1.522(3) . ?
C38 H38A 0.9900 . ?
C38 H38B 0.9900 . ?
C38 C39 1.533(3) . ?
C39 H39A 0.9900 . ?
C39 H39B 0.9900 . ?
C40 H40A 0.9800 . ?
C40 H40B 0.9800 . ?
C40 H40C 0.9800 . ?
C43 H43A 0.9900 . ?
C43 H43B 0.9900 . ?
C43 C44 1.511(3) . ?
C44 O45 1.219(3) . ?
C44 C46 1.501(3) . ?
C46 C47 1.391(3) . ?
C46 C51 1.394(3) . ?
C47 H47 0.9500 . ?
C47 C48 1.388(3) . ?
C48 H48 0.9500 . ?
C48 C49 1.384(3) . ?
C49 C50 1.381(3) . ?
C49 Cl52 1.742(2) . ?
C50 H50 0.9500 . ?
C50 C51 1.384(3) . ?
C51 H51 0.9500 . ?

loop_
_geom_angle_atom_site_label_1
_geom_angle_atom_site_label_2
_geom_angle_atom_site_label_3
_geom_angle
_geom_angle_site_symmetry_1
_geom_angle_site_symmetry_3
_geom_angle_publ_flag
C2 C1 C8 107.54(15) . . ?
C5 C1 C2 101.55(15) . . ?
C5 C1 C8 101.86(14) . . ?
C9 C1 C2 115.90(16) . . ?
C9 C1 C5 116.88(16) . . ?
C9 C1 C8 111.66(16) . . ?
C3 C2 C1 109.28(15) . . ?
O10 C2 C1 125.05(18) . . ?
O10 C2 C3 125.64(18) . . ?
C2 C3 H3A 110.7 . . ?
C2 C3 H3B 110.7 . . ?
C2 C3 C4 105.19(15) . . ?
H3A C3 H3B 108.8 . . ?
C4 C3 H3A 110.7 . . ?
C4 C3 H3B 110.7 . . ?
C3 C4 H4 112.3 . . ?
C3 C4 C6 111.95(15) . . ?
C5 C4 C3 102.72(14) . . ?
C5 C4 H4 112.3 . . ?
C5 C4 C6 104.54(14) . . ?
C6 C4 H4 112.3 . . ?
C1 C5 C4 105.83(15) . . ?
O11 C5 C1 126.49(17) . . ?
O11 C5 C4 127.23(17) . . ?
C4 C6 H6 108.0 . . ?
C7 C6 C4 109.59(14) . . ?
C7 C6 H6 108.0 . . ?
C12 C6 C4 112.26(14) . . ?
C12 C6 H6 108.0 . . ?
C12 C6 C7 110.78(16) . . ?
C6 C7 H7A 109.0 . . ?
C6 C7 H7B 109.0 . . ?
H7A C7 H7B 107.8 . . ?
C8 C7 C6 112.71(16) . . ?
C8 C7 H7A 109.0 . . ?
C8 C7 H7B 109.0 . . ?
C1 C8 H8A 108.8 . . ?
C1 C8 H8B 108.8 . . ?
C7 C8 C1 113.91(15) . . ?
C7 C8 H8A 108.8 . . ?
C7 C8 H8B 108.8 . . ?
H8A C8 H8B 107.7 . . ?
C1 C9 H9A 109.5 . . ?
C1 C9 H9B 109.5 . . ?
C1 C9 H9C 109.5 . . ?
H9A C9 H9B 109.5 . . ?
H9A C9 H9C 109.5 . . ?
H9B C9 H9C 109.5 . . ?
C6 C12 H12A 108.8 . . ?
C6 C12 H12B 108.8 . . ?
H12A C12 H12B 107.7 . . ?
C13 C12 C6 113.98(16) . . ?
C13 C12 H12A 108.8 . . ?
C13 C12 H12B 108.8 . . ?
O14 C13 C12 122.27(18) . . ?
O14 C13 C15 119.57(19) . . ?
C15 C13 C12 118.16(17) . . ?
C16 C15 C13 122.72(17) . . ?
C20 C15 C13 118.03(18) . . ?
C20 C15 C16 119.26(18) . . ?
C15 C16 H16 119.7 . . ?
C17 C16 C15 120.64(19) . . ?
C17 C16 H16 119.7 . . ?
C16 C17 H17 120.8 . . ?
C18 C17 C16 118.50(19) . . ?
C18 C17 H17 120.8 . . ?
C17 C18 C19 122.14(18) . . ?
C17 C18 Cl21 119.11(16) . . ?
C19 C18 Cl21 118.74(16) . . ?
C18 C19 H19 120.7 . . ?
C18 C19 C20 118.57(19) . . ?
C20 C19 H19 120.7 . . ?
C15 C20 H20 119.6 . . ?
C19 C20 C15 120.88(19) . . ?
C19 C20 H20 119.6 . . ?
C32 C31 C39 105.43(14) . . ?
C36 C31 C32 102.67(16) . . ?
C36 C31 C39 102.35(15) . . ?
C40 C31 C32 115.26(17) . . ?
C40 C31 C36 117.28(15) . . ?
C40 C31 C39 112.32(16) . . ?
C31 C32 C33 109.56(16) . . ?
O41 C32 C31 124.75(18) . . ?
O41 C32 C33 125.64(18) . . ?
C32 C33 H33A 110.9 . . ?
C32 C33 H33B 110.9 . . ?
C32 C33 C35 104.47(15) . . ?
H33A C33 H33B 108.9 . . ?
C35 C33 H33A 110.9 . . ?
C35 C33 H33B 110.9 . . ?
C33 C35 H35 112.2 . . ?
C33 C35 C37 112.25(14) . . ?
C36 C35 C33 103.40(15) . . ?
C36 C35 H35 112.2 . . ?
C36 C35 C37 103.84(15) . . ?
C37 C35 H35 112.2 . . ?
C31 C36 C35 105.79(15) . . ?
O42 C36 C31 126.45(18) . . ?
O42 C36 C35 127.22(19) . . ?
C35 C37 H37 108.0 . . ?
C38 C37 C35 109.63(15) . . ?
C38 C37 H37 108.0 . . ?
C43 C37 C35 111.63(16) . . ?
C43 C37 H37 108.0 . . ?
C43 C37 C38 111.31(15) . . ?
C37 C38 H38A 108.7 . . ?
C37 C38 H38B 108.7 . . ?
H38A C38 H38B 107.6 . . ?
C39 C38 C37 114.01(14) . . ?
C39 C38 H38A 108.7 . . ?
C39 C38 H38B 108.7 . . ?
C31 C39 H39A 109.0 . . ?
C31 C39 H39B 109.0 . . ?
C38 C39 C31 113.13(15) . . ?
C38 C39 H39A 109.0 . . ?
C38 C39 H39B 109.0 . . ?
H39A C39 H39B 107.8 . . ?
C31 C40 H40A 109.5 . . ?
C31 C40 H40B 109.5 . . ?
C31 C40 H40C 109.5 . . ?
H40A C40 H40B 109.5 . . ?
H40A C40 H40C 109.5 . . ?
H40B C40 H40C 109.5 . . ?
C37 C43 H43A 108.7 . . ?
C37 C43 H43B 108.7 . . ?
H43A C43 H43B 107.6 . . ?
C44 C43 C37 114.12(17) . . ?
C44 C43 H43A 108.7 . . ?
C44 C43 H43B 108.7 . . ?
O45 C44 C43 121.87(18) . . ?
O45 C44 C46 120.03(18) . . ?
C46 C44 C43 118.09(18) . . ?
C47 C46 C44 122.65(18) . . ?
C47 C46 C51 119.1(2) . . ?
C51 C46 C44 118.21(19) . . ?
C46 C47 H47 119.5 . . ?
C48 C47 C46 121.03(19) . . ?
C48 C47 H47 119.5 . . ?
C47 C48 H48 120.8 . . ?
C49 C48 C47 118.4(2) . . ?
C49 C48 H48 120.8 . . ?
C48 C49 Cl52 119.00(18) . . ?
C50 C49 C48 121.9(2) . . ?
C50 C49 Cl52 119.06(16) . . ?
C49 C50 H50 120.5 . . ?
C49 C50 C51 119.01(19) . . ?
C51 C50 H50 120.5 . . ?
C46 C51 H51 119.7 . . ?
C50 C51 C46 120.6(2) . . ?
C50 C51 H51 119.7 . . ?

loop_
_geom_torsion_atom_site_label_1
_geom_torsion_atom_site_label_2
_geom_torsion_atom_site_label_3
_geom_torsion_atom_site_label_4
_geom_torsion
_geom_torsion_site_symmetry_1
_geom_torsion_site_symmetry_2
_geom_torsion_site_symmetry_3
_geom_torsion_site_symmetry_4
_geom_torsion_publ_flag
C1 C2 C3 C4 2.09(19) . . . . ?
C2 C1 C5 C4 -37.06(17) . . . . ?
C2 C1 C5 O11 150.19(18) . . . . ?
C2 C1 C8 C7 47.7(2) . . . . ?
C2 C3 C4 C5 -24.52(17) . . . . ?
C2 C3 C4 C6 87.11(17) . . . . ?
C3 C4 C5 C1 39.00(17) . . . . ?
C3 C4 C5 O11 -148.33(18) . . . . ?
C3 C4 C6 C7 -49.2(2) . . . . ?
C3 C4 C6 C12 74.37(19) . . . . ?
C4 C6 C7 C8 -47.3(2) . . . . ?
C4 C6 C12 C13 77.26(19) . . . . ?
C5 C1 C2 C3 21.21(18) . . . . ?
C5 C1 C2 O10 -157.23(18) . . . . ?
C5 C1 C8 C7 -58.6(2) . . . . ?
C5 C4 C6 C7 61.31(18) . . . . ?
C5 C4 C6 C12 -175.15(15) . . . . ?
C6 C4 C5 C1 -78.03(16) . . . . ?
C6 C4 C5 O11 94.6(2) . . . . ?
C6 C7 C8 C1 47.5(2) . . . . ?
C6 C12 C13 O14 -0.7(3) . . . . ?
C6 C12 C13 C15 178.29(14) . . . . ?
C7 C6 C12 C13 -159.87(15) . . . . ?
C8 C1 C2 C3 -85.33(18) . . . . ?
C8 C1 C2 O10 96.2(2) . . . . ?
C8 C1 C5 C4 73.87(16) . . . . ?
C8 C1 C5 O11 -98.9(2) . . . . ?
C9 C1 C2 C3 148.95(16) . . . . ?
C9 C1 C2 O10 -29.5(3) . . . . ?
C9 C1 C5 C4 -164.17(16) . . . . ?
C9 C1 C5 O11 23.1(3) . . . . ?
C9 C1 C8 C7 175.93(17) . . . . ?
O10 C2 C3 C4 -179.48(18) . . . . ?
C12 C6 C7 C8 -171.73(15) . . . . ?
C12 C13 C15 C16 11.9(3) . . . . ?
C12 C13 C15 C20 -168.41(17) . . . . ?
C13 C15 C16 C17 178.79(17) . . . . ?
C13 C15 C20 C19 -179.79(16) . . . . ?
O14 C13 C15 C16 -169.10(19) . . . . ?
O14 C13 C15 C20 10.6(3) . . . . ?
C15 C16 C17 C18 1.0(3) . . . . ?
C16 C15 C20 C19 -0.1(3) . . . . ?
C16 C17 C18 C19 -0.1(3) . . . . ?
C16 C17 C18 Cl21 -179.08(14) . . . . ?
C17 C18 C19 C20 -0.8(3) . . . . ?
C18 C19 C20 C15 0.9(3) . . . . ?
C20 C15 C16 C17 -0.9(3) . . . . ?
Cl21 C18 C19 C20 178.12(14) . . . . ?
C31 C32 C33 C35 5.74(19) . . . . ?
C32 C31 C36 C35 -33.99(17) . . . . ?
C32 C31 C36 O42 154.05(18) . . . . ?
C32 C31 C39 C38 50.0(2) . . . . ?
C32 C33 C35 C36 -26.29(17) . . . . ?
C32 C33 C35 C37 85.00(18) . . . . ?
C33 C35 C36 C31 38.14(17) . . . . ?
C33 C35 C36 O42 -149.99(18) . . . . ?
C33 C35 C37 C38 -50.2(2) . . . . ?
C33 C35 C37 C43 73.6(2) . . . . ?
C35 C37 C38 C39 -45.8(2) . . . . ?
C35 C37 C43 C44 163.52(15) . . . . ?
C36 C31 C32 C33 17.14(18) . . . . ?
C36 C31 C32 O41 -165.31(18) . . . . ?
C36 C31 C39 C38 -57.01(19) . . . . ?
C36 C35 C37 C38 60.79(18) . . . . ?
C36 C35 C37 C43 -175.40(15) . . . . ?
C37 C35 C36 C31 -79.21(17) . . . . ?
C37 C35 C36 O42 92.7(2) . . . . ?
C37 C38 C39 C31 44.8(2) . . . . ?
C37 C43 C44 O45 -3.0(3) . . . . ?
C37 C43 C44 C46 177.54(16) . . . . ?
C38 C37 C43 C44 -73.6(2) . . . . ?
C39 C31 C32 C33 -89.69(17) . . . . ?
C39 C31 C32 O41 87.9(2) . . . . ?
C39 C31 C36 C35 75.18(17) . . . . ?
C39 C31 C36 O42 -96.8(2) . . . . ?
C40 C31 C32 C33 145.85(16) . . . . ?
C40 C31 C32 O41 -36.6(3) . . . . ?
C40 C31 C36 C35 -161.44(17) . . . . ?
C40 C31 C36 O42 26.6(3) . . . . ?
C40 C31 C39 C38 176.34(16) . . . . ?
O41 C32 C33 C35 -171.79(18) . . . . ?
C43 C37 C38 C39 -169.77(16) . . . . ?
C43 C44 C46 C47 2.3(3) . . . . ?
C43 C44 C46 C51 -175.44(17) . . . . ?
C44 C46 C47 C48 -177.24(19) . . . . ?
C44 C46 C51 C50 177.36(18) . . . . ?
O45 C44 C46 C47 -177.15(19) . . . . ?
O45 C44 C46 C51 5.1(3) . . . . ?
C46 C47 C48 C49 0.2(3) . . . . ?
C47 C46 C51 C50 -0.5(3) . . . . ?
C47 C48 C49 C50 -0.9(3) . . . . ?
C47 C48 C49 Cl52 178.34(17) . . . . ?
C48 C49 C50 C51 0.9(3) . . . . ?
C49 C50 C51 C46 -0.2(3) . . . . ?
C51 C46 C47 C48 0.5(3) . . . . ?
Cl52 C49 C50 C51 -178.32(16) . . . . ?

_shelx_res_file                  
;
TITL
CELL 1.54184 6.283606 12.621355 37.002554 90 90 90
ZERR 8 0.000337 0.000723 0.001693 0 0 0
LATT -1
SYMM 0.5-X,-Y,0.5+Z
SYMM 0.5+X,0.5-Y,-Z
SYMM -X,0.5+Y,0.5-Z
 
SFAC C H O Cl
UNIT 136 136 24 8
 
L.S. 12
PLAN  20
TEMP -153(2)
MORE -1
BOND $H
CONF
fmap 2
acta
OMIT 2 10 16
REM <HKL>C:/Users/pczwl/Dropbox/Organic/AMHWLB/AMHWLB.hkl</HKL>
 
WGHT    0.041400    0.396400
FVAR       6.16510
C1    1    1.019937    0.072696    0.302800    11.00000    0.02091    0.02274 =
         0.02541    0.00126    0.00266    0.00008
C2    1    1.102078    0.174497    0.285766    11.00000    0.02114    0.02863 =
         0.01853    0.00045   -0.00013   -0.00422
C3    1    0.971615    0.267485    0.299544    11.00000    0.02755    0.02186 =
         0.01733    0.00208   -0.00113   -0.00508
AFIX  23
H3A   2    0.895382    0.302527    0.279410    11.00000   -1.20000
H3B   2    1.064163    0.320246    0.311584    11.00000   -1.20000
AFIX   0
C4    1    0.813497    0.219362    0.326548    11.00000    0.02081    0.02093 =
         0.01931    0.00194   -0.00034    0.00025
AFIX  13
H4    2    0.672876    0.256451    0.326259    11.00000   -1.20000
AFIX   0
C5    1    0.796735    0.104801    0.313886    11.00000    0.02095    0.02157 =
         0.01935    0.00321    0.00059   -0.00021
C6    1    0.909047    0.211746    0.365233    11.00000    0.02489    0.02539 =
         0.01671    0.00309    0.00171    0.00027
AFIX  13
H6    2    0.814585    0.164856    0.379972    11.00000   -1.20000
AFIX   0
C7    1    1.129799    0.160168    0.363426    11.00000    0.02602    0.03475 =
         0.02167    0.00454   -0.00450    0.00234
AFIX  23
H7A   2    1.232430    0.211771    0.353313    11.00000   -1.20000
H7B   2    1.176828    0.142271    0.388220    11.00000   -1.20000
AFIX   0
C8    1    1.132478    0.059849    0.340310    11.00000    0.02304    0.02909 =
         0.02924    0.00645    0.00029    0.00626
AFIX  23
H8A   2    1.061689    0.002100    0.353850    11.00000   -1.20000
H8B   2    1.282142    0.038465    0.336225    11.00000   -1.20000
AFIX   0
C9    1    1.040950   -0.026298    0.280006    11.00000    0.03061    0.02651 =
         0.04219   -0.00484    0.00671    0.00274
AFIX 137
H9A   2    1.188781   -0.050985    0.280571    11.00000   -1.50000
H9B   2    1.000154   -0.010357    0.255028    11.00000   -1.50000
H9C   2    0.947524   -0.081660    0.289656    11.00000   -1.50000
AFIX   0
O10   3    1.245066    0.179721    0.264127    11.00000    0.02897    0.04288 =
         0.02632    0.00169    0.00798   -0.00486
O11   3    0.643098    0.047363    0.315903    11.00000    0.02307    0.02619 =
         0.03400    0.00121    0.00373   -0.00520
C12   1    0.920630    0.319489    0.383853    11.00000    0.02735    0.03106 =
         0.01764   -0.00046   -0.00080   -0.00287
AFIX  23
H12A  2    1.023197    0.314984    0.404104    11.00000   -1.20000
H12B  2    0.975968    0.372221    0.366418    11.00000   -1.20000
AFIX   0
C13   1    0.710077    0.358142    0.398293    11.00000    0.03058    0.02933 =
         0.01931    0.00060   -0.00015   -0.00301
O14   3    0.547313    0.307699    0.394882    11.00000    0.03185    0.04056 =
         0.04697   -0.01744    0.00875   -0.01066
C15   1    0.705466    0.462182    0.418068    11.00000    0.02682    0.02785 =
         0.01606    0.00130   -0.00278   -0.00120
C16   1    0.876678    0.532701    0.417961    11.00000    0.02660    0.03144 =
         0.02214   -0.00030    0.00032   -0.00197
AFIX  43
H16   2    1.003397    0.514744    0.405368    11.00000   -1.20000
AFIX   0
C17   1    0.863499    0.629065    0.436127    11.00000    0.03045    0.02877 =
         0.02630    0.00102   -0.00521   -0.00404
AFIX  43
H17   2    0.979000    0.677622    0.435762    11.00000   -1.20000
AFIX   0
C18   1    0.678301    0.652532    0.454732    11.00000    0.03559    0.02557 =
         0.01861    0.00064   -0.00738    0.00173
C19   1    0.506871    0.583470    0.455723    11.00000    0.02834    0.03386 =
         0.01944    0.00075   -0.00140    0.00218
AFIX  43
H19   2    0.381984    0.600799    0.468930    11.00000   -1.20000
AFIX   0
C20   1    0.521592    0.488530    0.437019    11.00000    0.02614    0.03047 =
         0.01970    0.00198   -0.00087   -0.00345
AFIX  43
H20   2    0.404616    0.440847    0.437142    11.00000   -1.20000
AFIX   0
CL21  4    0.657673    0.773079    0.476980    11.00000    0.04487    0.02712 =
         0.03755   -0.00688   -0.00653    0.00478
 
C31   1   -0.017693    0.936024    0.696371    11.00000    0.01931    0.02859 =
         0.02185    0.00259    0.00275    0.00139
C32   1    0.211855    0.919019    0.684802    11.00000    0.01927    0.02890 =
         0.02035    0.00119    0.00031    0.00100
C33   1    0.257492    0.800873    0.682249    11.00000    0.01986    0.02751 =
         0.02138    0.00145   -0.00126    0.00192
AFIX  23
H33A  2    0.361984    0.778935    0.700822    11.00000   -1.20000
H33B  2    0.313747    0.782254    0.658078    11.00000   -1.20000
AFIX   0
 
C35   1    0.040425    0.747768    0.688833    11.00000    0.02391    0.02591 =
         0.01845    0.00599   -0.00207   -0.00002
AFIX  13
H35   2    0.054532    0.678044    0.701443    11.00000   -1.20000
AFIX   0
 
C36   1   -0.079010    0.828801    0.711482    11.00000    0.01851    0.03219 =
         0.01970    0.00418   -0.00306   -0.00136
C37   1   -0.093767    0.739367    0.653720    11.00000    0.02140    0.02772 =
         0.02022    0.00534   -0.00275   -0.00287
AFIX  13
H37   2   -0.242286    0.719400    0.660640    11.00000   -1.20000
AFIX   0
 
C38   1   -0.101832    0.848067    0.634875    11.00000    0.02255    0.02792 =
         0.02065    0.00609   -0.00285    0.00056
AFIX  23
H38A  2    0.036465    0.860970    0.622837    11.00000   -1.20000
H38B  2   -0.212779    0.846036    0.615891    11.00000   -1.20000
AFIX   0
 
C39   1   -0.148946    0.940785    0.660435    11.00000    0.01968    0.02953 =
         0.02596    0.00726    0.00082    0.00325
AFIX  23
H39A  2   -0.302560    0.940736    0.666380    11.00000   -1.20000
H39B  2   -0.116649    1.008090    0.647837    11.00000   -1.20000
AFIX   0
 
C40   1   -0.055795    1.031661    0.720138    11.00000    0.02899    0.03265 =
         0.03177   -0.00105    0.00486    0.00579
AFIX 137
H40A  2   -0.209091    1.044718    0.722122    11.00000   -1.50000
H40B  2    0.013642    1.093748    0.709465    11.00000   -1.50000
H40C  2    0.003376    1.018482    0.744227    11.00000   -1.50000
AFIX   0
 
O41   3    0.335757    0.989208    0.677539    11.00000    0.02304    0.03049 =
         0.04141    0.00166    0.00612   -0.00371
O42   3   -0.214443    0.811521    0.733936    11.00000    0.02674    0.04416 =
         0.02288    0.00531    0.00623   -0.00430
C43   1   -0.007913    0.654210    0.628515    11.00000    0.02758    0.02501 =
         0.02234    0.00491   -0.00431   -0.00077
AFIX  23
H43A  2    0.123249    0.681013    0.616847    11.00000   -1.20000
H43B  2    0.031454    0.591372    0.643066    11.00000   -1.20000
AFIX   0
 
C44   1   -0.162443    0.620311    0.599430    11.00000    0.03129    0.02506 =
         0.02301    0.00837   -0.00478   -0.00414
O45   3   -0.342655    0.655820    0.597790    11.00000    0.03133    0.03882 =
         0.03219    0.00054   -0.00951    0.00140
C46   1   -0.089107    0.539814    0.572282    11.00000    0.03461    0.02149 =
         0.02352    0.00715   -0.00599   -0.00446
C47   1    0.111264    0.493089    0.573694    11.00000    0.03865    0.02768 =
         0.02980    0.00280   -0.01277    0.00113
AFIX  43
H47   2    0.204575    0.509903    0.593064    11.00000   -1.20000
AFIX   0
 
C48   1    0.176961    0.422291    0.547247    11.00000    0.03698    0.02904 =
         0.03641    0.00340   -0.00769    0.00212
AFIX  43
H48   2    0.313737    0.390376    0.548326    11.00000   -1.20000
AFIX   0
 
C49   1    0.038294    0.399352    0.519270    11.00000    0.04351    0.02552 =
         0.02436    0.00374   -0.00276   -0.00381
C50   1   -0.162462    0.443608    0.517346    11.00000    0.04173    0.03288 =
         0.02419    0.00330   -0.00973   -0.00402
AFIX  43
H50   2   -0.255796    0.425932    0.498069    11.00000   -1.20000
AFIX   0
 
C51   1   -0.225589    0.514086    0.543922    11.00000    0.03252    0.02997 =
         0.02748    0.00576   -0.00748   -0.00329
AFIX  43
H51   2   -0.363116    0.545185    0.542821    11.00000   -1.20000
AFIX   0
 
CL52  4    0.120546    0.313369    0.485211    11.00000    0.04984    0.03810 =
         0.03086   -0.00288   -0.00011    0.00028
HKLF 4
 
REM
REM R1 =  0.0279 for    5804 Fo > 4sig(Fo)  and  0.0297 for all    5961 data
REM    381 parameters refined using      0 restraints
 
END  
     
WGHT      0.0414      0.3964 

REM Highest difference peak  0.225,  deepest hole -0.219,  1-sigma level  0.039
Q1    1   0.8281  0.7819  0.4788  11.00000  0.05    0.22
Q2    1   0.9096  0.0878  0.3062  11.00000  0.05    0.22
Q3    1  -0.0241  0.3046  0.4876  11.00000  0.05    0.20
Q4    1   0.5009  0.7753  0.4755  11.00000  0.05    0.20
Q5    1   0.2924  0.3143  0.4875  11.00000  0.05    0.19
Q6    1   0.0934  0.9260  0.6936  11.00000  0.05    0.17
Q7    1  -0.0510  0.8845  0.7033  11.00000  0.05    0.17
Q8    1  -0.0749  0.9397  0.6782  11.00000  0.05    0.16
Q9    1   0.4829  0.0595  0.3133  11.00000  0.05    0.16
Q10   1   0.6194  0.6142  0.4584  11.00000  0.05    0.15
Q11   1   0.1166  0.4236  0.5337  11.00000  0.05    0.14
Q12   1   0.1613  0.7690  0.6831  11.00000  0.05    0.14
Q13   1   0.6154  0.4784  0.4267  11.00000  0.05    0.13
Q14   1   1.0241  0.1935  0.3640  11.00000  0.05    0.13
Q15   1   0.7632  0.6377  0.4457  11.00000  0.05    0.13
Q16   1   0.8617  0.2196  0.3461  11.00000  0.05    0.13
Q17   1  -0.1211  0.8845  0.6492  11.00000  0.05    0.13
Q18   1   0.4848  0.9834  0.6739  11.00000  0.05    0.13
Q19   1   0.7963  0.1663  0.3206  11.00000  0.05    0.12
Q20   1   1.0620  0.1144  0.2951  11.00000  0.05    0.12

REM The information below was added by Olex2.
REM
REM R1 = 0.0279 for 5804 Fo > 4sig(Fo) and 0.0297 for all 21769 data
REM n/a parameters refined using n/a restraints
REM Highest difference peak 0.22, deepest hole -0.22
REM Mean Shift 0, Max Shift 0.001.

REM +++ Tabular Listing of Refinement Information +++
REM R1_all = 0.0297
REM R1_gt = 0.0279
REM wR_ref = 0.0716
REM GOOF = 1.056
REM Shift_max = 0.001
REM Shift_mean = 0
REM Reflections_all = 21769
REM Reflections_gt = 5804
REM Parameters = n/a
REM Hole = -0.22
REM Peak = 0.22
REM Flack = 0.003(5)

;
loop_
_exptl_crystal_face_index_h
_exptl_crystal_face_index_k
_exptl_crystal_face_index_l
_exptl_crystal_face_perp_dist
_exptl_oxdiff_crystal_face_indexfrac_h
_exptl_oxdiff_crystal_face_indexfrac_k
_exptl_oxdiff_crystal_face_indexfrac_l
_exptl_oxdiff_crystal_face_x
_exptl_oxdiff_crystal_face_y
_exptl_oxdiff_crystal_face_z
0 0 -1 0.0847 -0.0001 0.0000 -0.9995 0.0033 0.0080 0.0407
0 0 1 0.1487 0.0001 -0.0000 0.9995 -0.0033 -0.0080 -0.0407
0 -1 1 0.1484 0.0005 -0.9998 0.9985 -0.0122 -0.1273 -0.0164
2 -1 1 0.2180 1.9992 -0.9997 0.9986 -0.4994 -0.0850 0.0150
0 2 -5 0.1200 -0.0012 1.9997 -4.9955 0.0343 0.2786 0.1549
1 5 -2 0.1508 0.9973 4.9990 -1.9941 -0.1928 0.6334 -0.0245
0 3 5 0.1242 -0.0008 2.9992 5.0003 0.0099 0.3176 -0.2764
0 1 5 0.1410 -0.0000 0.9997 4.9984 -0.0078 0.0791 -0.2278
-4 -1 -2 0.1971 -3.9972 -0.9999 -2.0002 0.9723 -0.1877 0.0429
2 5 -11 0.1589 1.9960 4.9993 -10.9894 -0.4065 0.7268 0.3575
3 6 -1 0.1514 2.9957 5.9988 -0.9935 -0.6746 0.7869 -0.0581
-3 0 -19 0.1657 -2.9995 0.0003 -18.9904 0.7941 0.0892 0.7261

_olex2_exptl_crystal_mounting_method 'in fomblin film on a micromount'
loop_
_refln_index_h
_refln_index_k
_refln_index_l
_refln_F_squared_meas
_refln_F_squared_sigma
_refln_scale_group_code
0 0 -3 110.178 27.9152 30
0 0 -3 492.197 58.3777 33
0 0 -4 3581.86 167.385 33
0 0 -4 3892.39 149.729 30
0 0 -5 817.501 80.1013 30
0 0 -5 206.961 64.1928 33
0 0 -6 299798 1861.65 33
0 0 -6 306210 1619.85 30
0 0 -7 110.75 49.1584 30
0 0 -7 25.1868 71.0889 33
0 0 -8 319091 2218.69 33
0 0 -8 324894 1919.25 30
0 0 -9 -26.6783 60.1241 30
0 0 -9 -44.9907 90.4325 33
0 0 -10 360640 2267.55 30
0 0 -10 361514 2649.91 33
0 0 -11 -22.9898 78.0414 33
0 0 -11 143.135 72.0047 30
0 0 -12 11200.7 443.446 30
0 0 -12 11592.1 529.932 33
0 0 -13 172.113 84.3676 30
0 0 -13 19.5087 103.936 33
0 0 -14 91102.2 1356.17 30
0 0 -14 96174.4 1647.73 33
0 0 -15 -56.2124 100.501 30
0 0 -15 -27.168 125.162 33
0 0 -16 530.031 169.762 33
0 0 -16 624.633 140.847 30
0 0 -17 77.0131 143.113 33
0 0 -17 163.398 111.138 30
0 0 -18 55761.7 1472.52 33
0 0 -18 61858.9 1287.51 30
0 0 -19 1387.77 273.728 33
0 0 -20 90496.6 2004.86 33
0 0 23 -60.9791 192.743 32
0 0 24 273227 3954.72 32
0 0 -25 408.271 161.796 21
0 0 -25 45.6394 162.397 31
0 0 25 40.6937 174.25 32
0 0 -25 506.84 195.941 11
0 0 -26 62454.1 1548.77 31
0 0 26 64350.4 1978.99 32
0 0 -26 62132.5 1661.36 21
0 0 -26 66543.6 1777.26 11
0 0 -26 68145.4 1536.85 23
0 0 -27 -33.3206 180.463 26
0 0 27 264.022 190.45 32
0 0 -27 677.915 179.235 23
0 0 -27 688.078 234.206 11
0 0 -27 501.955 199.783 21
0 0 -28 39389.5 1219.57 23
0 0 -28 39761.7 1436.46 11
0 0 -28 37514.9 1245.27 26
0 0 -28 36658.9 1319.86 21
0 0 -28 41689.7 1264.19 7
0 0 -29 92.7259 137.097 23
0 0 -29 130.926 118.172 7
0 0 -29 -232.968 203.092 26
0 0 -29 42.2592 176.689 21
0 0 -29 66.2314 162.472 11
0 0 -29 85.4406 204.188 4
0 0 -30 37048.4 1202.88 7
0 0 -30 34865 1443.42 4
0 0 -30 35981.9 1185.21 23
0 0 -30 34687.5 1340.98 21
0 0 -30 36226 1418.94 11
0 0 -31 247.116 207.216 4
0 0 -31 224.829 154.304 23
0 0 -31 519.392 209.705 21
0 0 -31 103.292 187.772 11
0 0 -31 494.048 164.369 7
0 0 -32 48767.3 1398.31 23
0 0 -32 48243.4 1741.14 4
0 0 -32 52110.9 1428.97 7
0 0 -32 49090 1674.98 11
0 0 -33 238.34 176.096 23
0 0 -33 203.564 250.167 4
0 0 -34 168661 3115.05 11
0 0 -34 171873 2576.75 23
0 0 -34 162507 3225.04 4
0 0 -35 118.486 264.52 4
0 0 -35 134.598 197.892 11
0 0 -35 275.765 146.825 23
0 0 -36 84227.5 2263.92 4
0 0 -37 251.573 245.034 4
0 0 -37 408.348 272.186 3
0 0 -37 242.483 192.127 2
0 0 -38 27053.7 1167.29 3
0 0 -38 27932.7 1247.17 4
0 0 -38 27316.9 1092.66 2
0 0 -39 22.431 206.956 3
0 0 -39 196.901 212.955 4
0 0 -39 -18.9792 159.864 2
0 0 -40 8360.03 647.829 4
0 0 -40 8189.05 616.548 3
0 0 -40 8244.39 573.838 2
0 0 -41 -30.0462 189.74 3
0 0 -41 194.842 186.61 4
0 0 -41 27.72 117.527 2
0 0 -42 2229.38 316.116 3
0 0 -42 2315.11 288.467 2
0 0 -42 2491.16 338.3 4
0 0 -43 264.294 128.335 2
0 0 -43 -91.4764 149.321 4
0 0 -43 44.2182 165.992 3
0 0 -44 11085.2 561.396 3
0 0 -44 10976.7 490.09 2
0 0 -45 -40.9884 126.429 3
0 0 -45 -123.98 105.395 2
0 0 -46 14177.8 519.497 3
0 -1 0 427.055 45.0967 32
0 -1 -1 4760.7 124.792 32
0 -1 1 4528.36 164.516 32
0 -1 -2 3582.01 102.428 32
0 -1 -4 273.918 52.0318 30
0 -1 -5 3188.78 165.508 30
0 -1 -6 656.357 85.8375 30
0 -1 -7 83308.3 936.765 30
0 -1 -8 38354 674.922 30
0 -1 -9 338640 2109.27 30
0 -1 -10 88973.7 1137.74 30
0 -1 -11 55843.6 945.237 30
0 -1 -11 56302 1107.91 33
0 -1 -12 6194.77 389.67 33
0 -1 -12 4765.22 287.331 30
0 -1 -13 6060.66 335.322 30
0 -1 -13 5483.21 383.6 33
0 -1 -14 1505.82 181.316 30
0 -1 -14 993.372 182.501 33
0 -1 -15 34456.4 1021.7 33
0 -1 -15 32995.1 836.311 30
0 -1 -16 14480.7 572.062 30
0 -1 -16 14391.9 692.797 33
0 -1 -17 58465.5 1440.24 33
0 -1 -17 61169.3 1210.65 30
0 -1 -18 3849.59 323.356 30
0 -1 -18 3491.29 377.374 33
0 -1 -19 27026.3 1042.91 33
0 -1 -19 25727.1 842.921 30
0 -1 -20 14038 795.505 33
0 -1 -20 15695.5 674.586 30
0 -1 -21 1441.38 290.94 33
0 -1 -21 1505.79 239.088 30
0 -1 21 1165.95 289.199 32
0 -1 -22 2603.29 301.269 30
0 -1 -22 1916.34 340.488 33
0 -1 22 1942.74 368.923 32
0 -1 -23 1831.95 353.319 33
0 -1 23 1002.75 269.436 32
0 -1 -24 1457.37 297.387 33
0 1 24 1214.6 249.539 32
0 -1 24 1657.27 321.916 32
0 1 -25 850.624 200.36 21
0 -1 -25 723.645 203.955 21
0 -1 -25 1043.92 242.897 11
0 1 -25 992.656 220.578 31
0 -1 -25 1004.08 251.901 4
0 1 25 1271.84 264.467 32
0 -1 25 485.877 215.382 32
0 -1 26 4033 545.859 32
0 1 -26 3976.37 417.898 31
0 -1 -26 3093.23 417.083 11
0 1 -26 3533.77 376.805 23
0 -1 -26 3302.47 401.725 21
0 1 -26 3017.89 379.773 11
0 -1 -26 3379.64 445.869 4
0 1 -26 2877.15 366.847 21
0 -1 -26 3304.57 368.841 10
0 -1 27 5639.03 642.668 32
0 1 -27 6294.19 526.26 31
0 1 -27 6012.66 525.411 21
0 -1 -27 5561.32 469.256 26
0 -1 -27 5872.63 568.813 11
0 1 -27 5540.21 528.209 11
0 -1 -27 6493.98 560.354 21
0 1 -27 6091.75 492.842 23
0 -1 -27 6178.4 503.787 10
0 -1 -27 5210.51 547.776 4
0 1 -28 2565.25 367.215 21
0 1 -28 3154.2 393.106 31
0 -1 -28 2034.09 298.603 10
0 -1 -28 2472.7 374.96 11
0 -1 -28 2474.41 358.418 21
0 -1 -28 3856.46 371.559 23
0 -1 28 2788.52 466.488 32
0 1 -28 2354.1 367.465 11
0 1 -28 2699.87 330.589 23
0 -1 -28 2430.57 371.154 4
0 -1 -28 3047.03 368.689 26
0 -1 29 2746.33 467.941 32
0 1 -29 3605.1 397.476 23
0 1 -29 3166.1 426.693 21
0 -1 -29 4108.18 515.091 4
0 -1 -29 6499.94 623.935 11
0 -1 -29 3547.33 394.854 10
0 -1 -29 3263.12 355.152 23
0 -1 -29 3685.61 455.894 21
0 -1 -29 5494.25 483.552 26
0 1 -29 3300.8 437.887 11
0 -1 -30 2796.1 367.933 10
0 -1 -30 2256.38 383.368 21
0 1 -30 2488.66 392.821 11
0 -1 -30 2564.59 313.99 23
0 -1 -30 2170.17 385.453 4
0 -1 -30 2415.06 376.792 11
0 1 -30 2524.65 349.017 23
0 1 -30 2533.51 399.633 21
0 -1 -30 2592.08 347.015 26
0 -1 -31 56872.3 1726.61 21
0 1 -31 59646.5 1576.23 23
0 1 -31 54478.3 1665.38 21
0 -1 -31 57869.6 1449.54 23
0 -1 -31 56290.6 1810.56 11
0 -1 -31 59621.8 1593.96 10
0 -1 -31 59022.6 1589.43 7
0 1 -31 56766.1 1767.07 11
0 -1 -31 56456.8 1871.5 4
0 -1 -31 58964.1 1582.58 26
0 -1 -32 5231.13 572.39 21
0 1 -32 5467.58 571.271 11
0 -1 -32 5021.41 603.415 4
0 1 -32 4959.66 487.291 23
0 -1 -32 5607.41 500.544 10
0 1 -32 4242.69 566.987 4
0 -1 -32 5200.89 566.592 11
0 -1 -32 5731.57 519.284 7
0 -1 -33 65734.7 1667.89 7
0 1 -33 62977.8 1982.14 4
0 -1 -33 60419.2 1896.72 11
0 -1 -33 64485.3 1649.19 10
0 -1 -33 63072.1 1991.05 4
0 1 -33 62900.8 1632.34 23
0 1 -33 63997.9 1886.68 11
0 1 -34 1936.51 314.089 23
0 -1 -34 1147.65 274.183 7
0 1 -34 1858.05 412.648 4
0 -1 -34 1116.52 337.86 4
0 1 -34 883.692 291.761 11
0 -1 -35 1451.93 272.219 7
0 1 -35 911.005 290.377 11
0 -1 -35 1219.99 330.057 4
0 1 -35 1370.22 342.648 4
0 1 -35 1030.7 225.982 23
0 -1 -35 1577.09 341.271 3
0 -1 -35 1370.53 281.685 2
0 1 -36 28370.7 1310.45 4
0 -1 -36 27968 1045.29 7
0 1 -36 28854.7 1235 11
0 -1 -36 27142.1 1300.14 4
0 -1 -36 27785.4 1232.3 3
0 1 -36 26038.4 1015.4 23
0 -1 -36 28336.7 1136.46 2
0 1 -37 7524.7 684.939 4
0 -1 -37 8063.35 668.637 3
0 1 -37 7752.59 556.074 6
0 1 -37 6950.14 513.634 23
0 -1 -37 7318.34 522.857 7
0 -1 -37 8244.94 612.412 2
0 -1 -37 8062.25 725.236 4
0 1 -38 18649.7 1013.73 4
0 -1 -38 19333.9 1053.22 4
0 1 -38 21093.6 986.069 2
0 -1 -38 20365.2 1013.6 3
0 -1 -38 21026 936.04 2
0 1 -38 22866.6 1064.39 3
0 -1 -39 42179.6 1497.16 4
0 1 -39 45949.2 1455.79 3
0 1 -39 43366.8 1510.73 4
0 1 -39 45213.1 1380.73 2
0 -1 -39 42989.2 1291.03 2
0 -1 -39 45293.5 1456.98 3
0 1 -40 10277.4 649.795 2
0 -1 -40 10321.7 726.397 4
0 -1 -40 9828.56 668.192 3
0 1 -40 9517.18 686.076 4
0 -1 -40 9515.06 593.732 2
0 1 -40 9330.59 656.136 3
0 1 -41 11893.7 695.508 3
0 -1 -41 11014.5 705.085 4
0 -1 -41 10825.3 596.488 2
0 1 -41 11063.1 713.22 4
0 -1 -41 11133.8 678.9 3
0 1 -41 10811.5 622.181 2
0 -1 -42 979.054 188.599 2
0 1 -42 1174.33 248.575 3
0 1 -42 928.159 232.381 4
0 1 -42 888.81 204.282 2
0 -1 -42 1250.58 271.416 3
0 1 -43 29400.3 900.533 2
0 -1 -43 31559.5 1005.34 3
0 1 -43 31867 1032.62 4
0 1 -43 30198.1 974.704 3
0 -1 -43 30062.1 835.215 2
0 1 -44 14912.5 592.866 2
0 -1 -44 15039.3 650.484 3
0 1 -44 14831 648.052 4
0 1 -44 15594.3 654.554 3
0 1 -45 2304.24 248.459 3
0 1 -45 2380.66 222.198 2
0 -1 -45 1940.07 237.215 3
0 -1 -46 3751.74 280.575 3
0 1 -46 4168.26 283.702 3
0 -2 0 25392.9 469.443 32
0 -2 2 3360.77 207.977 32
0 -2 -2 4093.98 165.416 32
0 -2 3 494338 2606.55 32
0 -2 4 8793.82 373.337 32
0 -2 -6 295562 2000.18 30
0 -2 -9 15077.4 483.462 30
0 -2 -10 105228 1314.5 30
0 -2 -11 265977 2170.95 30
0 -2 -12 116784 1472.32 30
0 -2 -13 250762 2244.61 30
0 -2 -14 67245.3 1198.03 30
0 -2 -15 214387 2583.36 33
0 -2 -15 219177 2226.89 30
0 -2 -16 15467.3 720.314 33
0 -2 -16 14960.5 603.181 30
0 -2 -17 50165.2 1334.34 33
0 -2 -17 50141.7 1114.13 30
0 -2 -18 22529.1 925.044 33
0 -2 -18 21230.9 745.181 30
0 -2 18 21416.9 1051.46 32
0 -2 -19 24691.9 1006.17 33
0 -2 19 23648 1132.53 32
0 -2 -19 24800.3 828.462 30
0 -2 -20 1058.3 191.402 30
0 -2 20 843.622 261.04 32
0 -2 -20 778.14 227.96 33
0 -2 -21 121462 1921.16 30
0 -2 -21 118221 2340.98 33
0 -2 21 116439 2623.49 32
0 -2 22 45747.8 1699.86 32
0 -2 -22 48300.9 1243.97 30
0 -2 -22 46684.3 1522.17 33
0 -2 23 350.325 228.71 32
0 -2 -23 545.29 126.779 30
0 -2 -23 638.474 243.51 33
0 -2 -24 110968 2478.35 33
0 -2 -24 109613 2278.98 11
0 -2 24 110434 2732.06 32
0 2 -24 109887 2056.94 31
0 -2 -24 111629 2396.09 4
0 2 -25 958.313 211.431 31
0 2 -25 1074.46 252.521 21
0 -2 -25 1830.09 304.316 10
0 -2 -25 1255.1 294.53 11
0 -2 25 1460.13 347.558 32
0 -2 -25 1243.93 242.819 27
0 -2 -25 823.168 230.381 21
0 -2 -25 506.44 205.48 33
0 -2 -25 1305.95 337.309 4
0 -2 26 101047 2731.32 32
0 -2 -26 100749 1954.08 26
0 2 -26 103553 2202.53 11
0 -2 -26 97952.7 1929.51 27
0 2 -26 94210.7 1995.71 31
0 -2 -26 96859.7 2246.02 11
0 -2 -26 102765 2529.75 33
0 -2 -26 99789 2369.49 4
0 -2 -26 95310.6 2115.42 21
0 -2 -26 104486 2092.09 10
0 2 -26 93472.8 2019.75 21
0 -2 -27 24930.9 1193.04 4
0 -2 -27 24610 988.713 26
0 2 -27 24210.4 1036.07 31
0 -2 -27 21568.2 924.279 27
0 -2 -27 24683.7 1038.35 10
0 2 -27 24768.8 1102.18 11
0 -2 27 21889.6 1302.79 32
0 -2 -27 22351.9 1049.69 21
0 -2 -27 21965.7 1095.88 11
0 2 -27 22329.9 1011.97 21
0 -2 -28 40818.9 1552.34 4
0 -2 28 38684.6 1753.14 32
0 2 -28 39957.4 1370.02 21
0 -2 -28 39192.6 1478.15 11
0 -2 -28 42004.8 1366.76 10
0 2 -28 38747.2 1317.26 31
0 2 -28 40501.2 1427.71 11
0 -2 -28 40905 1414.71 21
0 -2 -28 40463.7 1272.98 26
0 2 -28 44908.7 1387.55 23
0 -2 -29 2922.55 392.921 10
0 -2 -29 2572.06 416.355 11
0 2 -29 3277.66 436.952 11
0 2 -29 2429.84 358.393 23
0 2 -29 2242.97 358.885 21
0 -2 -29 2879.4 450.749 4
0 -2 -29 2436.96 373.93 21
0 2 -29 2746.31 363.01 31
0 -2 -29 2781.06 351.599 26
0 -2 29 2800.03 531.521 32
0 2 -30 12623.9 751.001 23
0 2 -30 11766.5 744.184 31
0 -2 30 12635.4 1058.4 32
0 -2 -30 14707.2 962.556 4
0 -2 -30 12565.5 833.617 21
0 -2 -30 13358.1 792.121 10
0 -2 -30 13651.9 750.465 26
0 -2 -30 12647.6 858.867 11
0 2 -30 13819.7 864.344 11
0 2 -30 11643 773.149 21
0 -2 -31 677.59 242.494 10
0 -2 -31 -73.3438 232.094 4
0 2 -31 114.268 209.258 11
0 2 -31 169.796 145.234 23
0 -2 -31 -2.17222 151.952 26
0 -2 31 47.5199 339.676 32
0 -2 -32 23011.6 1032.83 10
0 -2 -32 22282.6 957.285 26
0 -2 -32 22482.3 1125.22 3
0 -2 -32 21434.9 1081.76 21
0 2 -32 22059.2 1106.25 11
0 2 -32 22467.5 1006.63 23
0 -2 -32 24074 1048.39 2
0 -2 -32 21342.6 1172.28 4
0 -2 -33 6633.24 660.178 4
0 -2 -33 7324.53 597.764 2
0 -2 -33 8480.37 602.304 26
0 -2 -33 7896.67 693.196 3
0 2 -33 7556.09 595.374 23
0 -2 -33 6395.3 553.633 7
0 2 -33 7438.12 642.602 11
0 -2 -33 7562.48 595.799 10
0 -2 -34 12576.8 761.704 2
0 2 -34 14112.2 943.147 4
0 2 -34 13373.2 767.6 23
0 -2 -34 12030.4 876.275 4
0 -2 -34 14662.1 914.29 3
0 -2 -34 14419.5 807.285 10
0 2 -34 14306.9 879.611 11
0 -2 -34 13673.4 789.507 7
0 -2 -35 12.008 166.863 2
0 -2 -35 222.14 254.163 3
0 2 -35 12.1135 238.446 4
0 2 -35 417.28 183.791 23
0 -2 -35 16.336 176.692 10
0 2 -35 58.2888 156.865 11
0 -2 -35 89.4192 135.425 7
0 -2 -35 680.721 290.659 4
0 2 -35 237.329 211.838 6
0 -2 -36 8839.02 616.963 10
0 -2 -36 8845.41 706.906 3
0 2 -36 7911.04 573.731 23
0 2 -36 8913.75 682.013 11
0 2 -36 9212.64 631.317 6
0 -2 -36 7505.13 715.458 4
0 -2 -36 8212.64 597.68 2
0 2 -36 8432.48 733.397 4
0 -2 -36 9353.03 619.693 7
0 2 -37 5263.1 592.804 4
0 -2 -37 5760.33 491.817 2
0 -2 -37 5378.97 473.579 10
0 2 -37 5075.92 452.531 23
0 -2 -37 5856.94 552.714 3
0 2 -37 4804.71 451.749 6
0 -2 -37 5060.8 448.041 7
0 -2 -37 4608.49 567.947 4
0 2 -38 8074.1 538.628 6
0 -2 -38 7484.01 634.411 3
0 -2 -38 7647.93 677.862 4
0 2 -38 6402.36 500.592 23
0 -2 -38 7351.09 531.735 7
0 2 -38 8048.82 678.544 4
0 -2 -38 7768.06 549.784 2
0 2 -39 39626.3 1300.05 2
0 2 -39 38607 1405.42 4
0 -2 -39 37554.2 1403.9 4
0 -2 -39 34923.3 1072.32 7
0 -2 -39 36996 1137.8 2
0 2 -39 38968.5 1322.98 3
0 -2 -39 39350.8 1344.56 3
0 2 -40 1278.87 290.437 3
0 2 -40 1069.34 264.15 2
0 2 -40 1142.79 280.698 4
0 -2 -40 928.576 208.48 7
0 -2 -40 951.033 202.626 2
0 -2 -40 1071.98 273.71 4
0 -2 -40 1075.92 289.235 3
0 -2 -41 40387.9 1247.87 3
0 2 -41 40918.4 1204.92 2
0 -2 -41 38494 1028.43 2
0 2 -41 39804.3 1283.59 4
0 2 -41 40269.2 1233.11 3
0 2 -42 1179.73 227.894 4
0 2 -42 757.599 188.799 2
0 2 -42 983.16 227.4 3
0 -2 -42 840.416 233.48 3
0 2 -43 8462.44 528.285 4
0 2 -43 8579.85 513.852 3
0 2 -43 8706.78 495.495 2
0 -2 -43 9781.97 563.071 3
0 2 -44 119.772 91.6352 2
0 -2 -44 -221.392 159.866 3
0 2 -44 -105.255 126.845 3
0 2 -44 83.3886 145.246 4
0 -2 -45 3289.73 283.064 3
0 2 -45 3070.3 246.439 2
0 2 -45 3457.29 277.055 3
0 -3 0 544.918 100.558 32
0 -3 -1 13869.4 415.35 32
0 -3 1 14567.1 460.064 32
0 -3 -2 763.655 99.6467 32
0 -3 2 526.996 115.88 32
0 -3 3 78793.4 1194.74 32
0 -3 -3 89144.5 911.057 32
0 -3 -4 129115 1044.94 32
0 -3 4 123239 1564.29 32
0 -3 5 437976 3087.83 32
0 -3 -5 410414 1834.04 32
0 -3 6 181135 2094.28 32
0 -3 -7 65892.5 1135.59 30
0 -3 7 62196.8 1282.4 32
0 -3 8 5995.74 423.461 32
0 -3 -8 6106.72 354.506 30
0 -3 -9 4757.47 313.06 30
0 -3 9 4465.21 383.462 32
0 -3 -10 58848.2 1100.56 30
0 -3 10 57043.4 1403.53 32
0 -3 -11 14389 553.901 30
0 -3 11 11155.3 651.769 32
0 -3 -12 31666.9 830.398 30
0 -3 12 30099.6 1100.05 32
0 -3 13 699.816 215.14 32
0 -3 -13 721.332 142.598 30
0 -3 14 22414.9 1016.58 32
0 -3 -14 20449.2 703.541 30
0 -3 15 19120.2 964.794 32
0 -3 -15 19454.2 707.805 30
0 -3 -16 1585.31 222.558 30
0 -3 16 1269.39 305.12 32
0 -3 -17 24208.1 959.744 33
0 -3 -17 22044.9 793.491 30
0 -3 17 22299.5 1111.98 32
0 -3 18 7580.27 683.353 32
0 -3 -18 7858.94 573.76 33
0 -3 -18 7753.55 481.294 30
0 -3 -19 80341.4 1545.06 30
0 -3 -19 77405.9 1815.89 33
0 -3 19 78157.6 2155.77 32
0 -3 -20 102277 2163.23 33
0 -3 20 108881 2619 32
0 -3 -20 109234 1825.08 30
0 -3 -21 13334 649.248 30
0 -3 -21 13238.8 810.2 33
0 -3 21 13286.3 946.082 32
0 -3 22 66493.1 2149.13 32
0 -3 -22 64153.6 1811.76 33
0 -3 23 112094 2826.15 32
0 -3 -23 110666 2371 4
0 -3 -23 103002 2357.61 33
0 -3 -23 105904 2235.17 11
0 3 -23 102794 1993.5 31
0 3 -24 3620.14 396.731 31
0 -3 -24 3522.12 376.143 27
0 -3 -24 3576.27 482.671 33
0 -3 -24 3829.09 480.701 4
0 -3 -24 3658.67 413.233 21
0 -3 -24 4003.95 461.042 11
0 -3 -24 3878.7 421.109 10
0 -3 24 3519.61 541.858 32
0 -3 -25 22068.1 1154.81 33
0 -3 -25 22883.5 1030.86 21
0 -3 -25 23329.3 967.6 27
0 3 -25 22583.9 976.902 31
0 -3 25 22097.1 1323.55 32
0 3 -25 23292.9 985.156 21
0 -3 -25 21995.8 1072.35 11
0 -3 -25 23980.1 1167.78 4
0 -3 -25 24158.8 1038.22 10
0 -3 -26 4618.61 496.166 10
0 -3 -26 4546.41 548.794 33
0 -3 -26 3866.77 393.749 26
0 3 -26 3862.58 415.197 21
0 3 -26 4271.84 433.427 31
0 -3 26 3834.83 589.988 32
0 -3 -26 4003.9 477.281 11
0 -3 -26 4358.96 536.936 4
0 -3 -26 4082.01 466.337 21
0 -3 -26 4556.18 442.931 27
0 -3 -27 1014.76 264.402 10
0 3 -27 906.843 236.096 31
0 -3 -27 1100.73 240.939 3
0 3 -27 1757.33 300.127 11
0 -3 -27 1049.7 223.546 2
0 -3 -27 992.472 213.142 26
0 3 -27 1176.03 252.49 21
0 -3 -27 884.471 207.505 27
0 -3 27 957.461 344.197 32
0 -3 -27 897.192 299.26 33
0 -3 -27 578.183 190.609 21
0 -3 -27 1185.51 350.226 4
0 -3 28 92401 2828.45 32
0 -3 -28 92893 1942.23 26
0 3 -28 97758.7 2191.93 11
0 -3 -28 91410.8 1964.61 27
0 3 -28 94054.7 2049.88 31
0 -3 -28 94164.2 2556.19 33
0 -3 -28 94018 2393.78 4
0 -3 -28 97869.6 2234.22 3
0 -3 -28 98798.9 2012.74 2
0 -3 -28 96724.1 2149.07 10
0 -3 -28 87146.8 2110.05 21
0 -3 -29 94413.6 2428.17 4
0 -3 -29 98864.7 2260.31 21
0 3 -29 102796 2269.33 11
0 -3 -29 98511.1 2271.49 3
0 -3 -29 99360.4 2019.16 26
0 -3 -29 103658 2074.92 2
0 -3 -29 99816.7 2204.35 10
0 3 -29 95626.1 2092.96 31
0 -3 29 97759 2921.8 32
0 -3 -29 100800 2077.23 27
0 3 -30 48006.6 1567.4 11
0 3 -30 46945 1490.69 31
0 -3 -30 46741.2 1730.96 4
0 -3 30 44458.5 2014.07 32
0 -3 -30 49414.9 1423.35 26
0 3 -30 52718.4 1552.59 23
0 -3 -30 48186.5 1438.9 2
0 -3 -30 47950.3 1606.45 3
0 -3 -30 45636.2 1557.33 21
0 -3 -30 47033.8 1522.32 10
0 -3 -31 1451.4 260.11 26
0 -3 -31 1164.67 255.764 2
0 -3 -31 1639.43 395.213 4
0 3 -31 1493.09 312.382 11
0 -3 -31 1276.96 326.742 21
0 3 -31 1693.8 311.168 23
0 -3 31 1297.03 425.941 32
0 3 -31 1305.92 299.853 31
0 -3 -31 1087.48 325.264 3
0 -3 -31 1675.93 337.307 10
0 -3 -32 19207 911.871 2
0 3 -32 18121.3 920.182 23
0 -3 32 17913.6 1270.23 32
0 3 -32 19457.8 981.153 6
0 3 -32 19619.4 1013.22 11
0 -3 -32 20429.4 1013.45 10
0 -3 -32 18899.7 1115.93 4
0 -3 -32 19885.4 1054.04 3
0 3 -33 21227.5 1017.52 6
0 3 -33 21080.4 1037.05 11
0 3 -33 20662.8 976.001 23
0 -3 -33 20718.5 933.889 2
0 -3 -33 20902 1074.73 3
0 -3 -33 20735.1 1160.6 4
0 -3 -33 20192.8 997.778 10
0 -3 -34 1032.88 331.83 4
0 -3 -34 1219.88 266.202 2
0 3 -34 1466.57 290.346 23
0 -3 -34 1430.04 351.053 3
0 3 -34 1364.4 302.259 11
0 -3 -34 1045.46 269.805 7
0 -3 -34 1168.44 284.085 10
0 3 -34 1225.59 313.667 6
0 -3 -35 264.327 235.594 3
0 -3 -35 215.087 184.464 7
0 3 -35 64.1312 215.828 6
0 3 -35 231.359 164.829 23
0 3 -35 346.109 160.105 11
0 -3 -35 57.0434 173.716 2
0 -3 -35 134.469 146.101 10
0 -3 -35 69.9253 197.843 4
0 -3 -36 1379.88 281.724 10
0 3 -36 1779.07 349.638 4
0 -3 -36 1550.91 366.243 4
0 -3 -36 1742.74 300.409 7
0 -3 -36 1140.39 221.304 2
0 3 -36 1440.25 272.519 23
0 -3 -36 1768.88 350.777 3
0 3 -36 1184.65 275.779 11
0 3 -36 1908.9 326.23 6
0 3 -37 24206.1 1159.12 4
0 -3 -37 25268.9 1017.8 10
0 -3 -37 23651.8 1183.14 4
0 3 -37 25102.1 1001.51 23
0 -3 -37 24883.4 1101.38 3
0 3 -37 23710 970.51 6
0 -3 -37 24394 997.381 7
0 -3 -37 23512.3 919.798 2
0 3 -38 12617.3 671.647 6
0 -3 -38 13723 821.547 3
0 3 -38 13566.3 841.449 4
0 3 -38 12680 683.26 23
0 -3 -38 11793.1 659.983 7
0 -3 -38 12624.5 692.277 10
0 -3 -38 12609.1 646.722 2
0 -3 -39 10588.5 601.183 10
0 -3 -39 10001 684.684 3
0 3 -39 11292.7 608.992 6
0 -3 -39 11533.3 624.91 7
0 3 -39 10356 602.381 23
0 3 -39 10453.4 721.502 4
0 3 -40 8643.92 589.924 2
0 3 -40 7703.35 600.364 4
0 -3 -40 7567.95 479.068 7
0 -3 -40 7165.32 568.624 3
0 3 -40 8563.01 588.393 3
0 3 -41 483.606 183.091 2
0 3 -41 292.913 162.952 3
0 -3 -41 317.4 143.312 7
0 3 -41 289.058 161.581 4
0 -3 -41 334.546 205.784 3
0 3 -42 22958.2 836.907 3
0 3 -42 22154.2 866.804 4
0 -3 -42 22420.4 850.892 3
0 3 -42 22836.7 838.281 2
0 -3 -43 11252.4 576.088 3
0 3 -43 11743.9 554.945 3
0 3 -43 11165.7 551.011 2
0 3 -43 11509.7 575.017 4
0 3 -44 821.924 162.935 3
0 3 -44 453.833 135.658 2
0 3 -44 322.654 116.871 4
0 -3 -44 306.147 164.885 3
0 3 -45 -80.2663 106.198 2
0 -4 0 256184 2117.84 32
0 -4 -1 8492.82 374.972 32
0 -4 1 7735.63 389.511 32
0 -4 2 34775.8 846.061 32
0 -4 -2 33091 706.669 32
0 -4 -3 559789 2775.69 32
0 -4 3 568322 3595.34 32
0 -4 -4 131587 1266.74 32
0 -4 4 129187 1770.44 32
0 -4 -5 101492 1071.45 32
0 -4 5 98710.6 1625.41 32
0 -4 6 141453 2019.16 32
0 -4 7 713318 4711.51 32
0 -4 8 279183 3069.62 32
0 -4 -8 256852 2608.88 30
0 -4 9 1725.31 279.538 32
0 -4 -9 1374.44 203.103 30
0 -4 -10 11517.1 547.445 30
0 -4 10 10278.6 640.196 32
0 -4 11 633070 5139.15 32
0 -4 -11 625573 4038.81 30
0 -4 -12 187823 2252.58 30
0 -4 12 190333 2928.85 32
0 -4 13 946619 6741.61 32
0 -4 -13 999999 5212.69 30
0 -4 -14 19806.4 745.596 30
0 -4 14 19752.1 1013.52 32
0 -4 15 2166.54 373.873 32
0 -4 -15 2303.02 270.416 30
0 -4 16 9644.38 754.079 32
0 -4 -16 9469.62 539.452 30
0 -4 -17 65441.3 1434.78 30
0 -4 17 62180.7 1931.15 32
0 -4 18 22316.1 1195.62 32
0 -4 -18 23610.8 874.726 30
0 -4 -19 372.812 180.406 33
0 -4 -19 525.555 180.69 30
0 -4 19 283.936 206.119 32
0 -4 20 177107 3508.79 32
0 -4 -20 168486 2377.43 30
0 -4 -20 177334 2897.88 33
0 -4 21 340401 4965.89 32
0 -4 -21 340374 4150.07 33
0 -4 -22 44895.6 1539.36 4
0 -4 -22 49008.7 1616.57 33
0 -4 -22 44972.3 1393.95 10
0 -4 -22 46362.3 1334.67 27
0 -4 22 48079.4 1926.28 32
0 4 -22 43786.7 1289.88 31
0 -4 -23 12061.4 829.551 33
0 -4 -23 13297.8 763.091 3
0 -4 -23 12179.9 700.806 27
0 -4 -23 12628.1 852.124 4
0 -4 23 10891.4 955.693 32
0 -4 -23 10843.1 690.103 21
0 -4 -23 11766.9 740.824 10
0 4 -23 12307.5 707.569 31
0 -4 -24 730.82 209.204 10
0 -4 -24 774.57 240.45 33
0 4 -24 1413.67 291.253 31
0 -4 -24 1446.77 320.06 4
0 -4 -24 1105.76 239.864 27
0 -4 -24 1073.61 242.973 21
0 -4 24 797.427 309.161 32
0 -4 -24 930.222 271.823 3
0 -4 -25 3303.44 387.058 27
0 -4 -25 4196.89 468.429 10
0 -4 -25 3485.97 446.516 3
0 -4 -25 3630.11 493.504 4
0 4 -25 3612.07 417.146 31
0 -4 -25 3835.64 440.631 21
0 -4 25 3578.29 592.932 32
0 -4 -25 3552.35 488.704 33
0 -4 -26 13052.8 796.792 21
0 -4 -26 12535 910.592 33
0 4 -26 13007.1 767.371 31
0 -4 26 12970.1 1088.58 32
0 -4 -26 12763.5 730.398 26
0 -4 -26 13788.2 922.141 4
0 -4 -26 13879.5 835.824 10
0 -4 -26 12829.4 807.036 3
0 -4 -26 12901.1 755.339 27
0 -4 -27 71495.8 1898.06 3
0 4 -27 68706.3 1771.33 31
0 -4 -27 68458 1728.7 27
0 -4 -27 71632.5 2112.38 4
0 -4 -27 69617.6 1850.1 21
0 -4 -27 72359.7 1892.16 10
0 -4 -27 73436.5 2245.96 33
0 -4 27 70216.3 2517.28 32
0 -4 -27 71131.3 1702.63 26
0 4 -27 70624.1 1858.64 6
0 -4 -28 390.34 176.482 26
0 -4 -28 920.407 244.003 10
0 -4 -28 348.237 242.681 4
0 -4 28 538.653 343.543 32
0 -4 -28 118.438 160.951 27
0 4 -28 256.331 209.681 6
0 -4 -28 26.2412 226.316 33
0 4 -28 -104.905 130.282 31
0 4 -28 -113.421 185.032 11
0 -4 -28 278.461 172.033 3
0 -4 -28 -96.1157 193.348 21
0 4 -29 4955 498.873 11
0 -4 -29 4466.51 502.703 21
0 -4 -29 5084.84 650.716 33
0 -4 -29 5403.37 619.4 4
0 -4 -29 5918.58 574.283 3
0 4 -29 4794.24 497.639 31
0 -4 -29 4831.85 473.662 27
0 -4 29 5156.57 717.138 32
0 4 -29 4873.09 519.684 6
0 -4 -29 5357.12 539.564 10
0 -4 -29 5102.98 477.976 26
0 4 -30 23207.3 1051.84 31
0 -4 -30 22336.4 1101.38 21
0 -4 -30 24239.2 1279.22 4
0 -4 -30 24962.1 1164.38 3
0 4 -30 23479.2 1076.06 11
0 4 -30 24752.5 1114.58 6
0 -4 -30 22871.8 1035.98 27
0 -4 -30 26044.1 1163.49 10
0 -4 30 22403.6 1459 32
0 -4 -31 24421.9 1268.08 4
0 -4 31 21610.5 1427.26 32
0 4 -31 24245.8 1097.53 11
0 -4 -31 25673.7 1182.69 3
0 4 -31 24301.4 1075.81 31
0 4 -31 26074.6 1138.45 6
0 -4 -31 24584.6 1139.02 10
0 4 -31 25431.9 1111.15 23
0 -4 -32 1277.94 285.675 10
0 4 -32 1374.96 306.975 11
0 -4 -32 951.247 266.304 3
0 4 -32 1146.41 269.399 23
0 4 -32 1270.42 296.563 6
0 -4 -32 847.23 323.97 4
0 4 -33 4379.38 477.264 6
0 -4 -33 4194.55 517.754 3
0 -4 -33 3808.33 536.799 4
0 4 -33 4305.4 475.697 23
0 -4 -33 4100.06 470.76 10
0 4 -33 4544.61 475.126 11
0 4 -34 9271.8 636.176 11
0 -4 -34 9341.28 713.864 3
0 4 -34 9801.99 689.487 6
0 4 -34 10157.9 690.503 23
0 -4 -34 9353.56 685.364 10
0 4 -35 32381.5 1194.47 23
0 4 -35 34178.4 1219.7 6
0 -4 -35 32282.2 1235.54 10
0 -4 -35 32512.3 1283.25 3
0 4 -35 29260.5 1126.96 11
0 -4 -35 30574.8 1188.65 7
0 -4 -36 13559 820.502 3
0 -4 -36 14366.9 783.321 7
0 4 -36 14463.9 781.831 6
0 4 -36 15222.9 806.354 23
0 -4 -36 13321 777.276 10
0 4 -37 4393.23 506.16 4
0 4 -37 5122.72 454.648 6
0 -4 -37 4363.78 433.731 10
0 -4 -37 4050.05 479.024 3
0 4 -37 4795.57 451.149 23
0 -4 -37 4697.33 453.986 7
0 4 -38 93.9525 153.227 23
0 -4 -38 99.3027 135.618 10
0 -4 -38 493.434 218.528 3
0 4 -38 318.305 187.873 6
0 -4 -38 25.6982 129.586 7
0 4 -38 386.93 238.374 4
0 -4 -39 35380.4 1205.29 3
0 -4 -39 34927.5 1095.39 10
0 -4 -39 35424.1 1079.08 7
0 4 -39 35053.6 1021.49 6
0 4 -39 34007.3 1053.23 23
0 4 -39 33407.2 1224.39 4
0 -4 -40 10220.1 631.059 3
0 -4 -40 9846.16 540.765 7
0 4 -40 10823.6 661.953 4
0 -4 -40 9735.51 535.759 10
0 4 -40 10378.9 616.717 2
0 4 -40 11423.4 632.528 3
0 4 -40 9913.12 546.312 23
0 -4 -41 124.041 174.241 3
0 4 -41 100.998 113.179 2
0 4 -41 50.8731 145.223 4
0 -4 -41 -75.9967 107.954 7
0 4 -41 -36.2328 148.043 3
0 -4 -42 2266.44 306.848 3
0 -4 -42 2741.57 243.622 7
0 4 -42 2589.98 288.35 2
0 4 -42 2798.85 301.983 4
0 4 -42 2792.91 283.768 3
0 4 -43 12361.6 542.137 4
0 4 -43 11984.4 541.016 2
0 4 -43 11845.5 510.41 3
0 4 -44 1530.12 192.542 2
0 -5 0 -16.6298 90.2908 32
0 -5 1 6005.79 383.019 32
0 -5 -1 5623.44 348.166 32
0 -5 2 32562.6 919.985 32
0 -5 -2 34222.9 807.989 32
0 -5 3 36252.1 1004.24 32
0 -5 -3 37893.3 815.027 32
0 -5 -4 12171.8 442.015 32
0 -5 4 11300.6 586.76 32
0 -5 5 59660 1368.66 32
0 -5 -5 61764.6 950.486 32
0 -5 -6 6696.08 302.324 32
0 -5 6 6809.3 496.895 32
0 -5 7 59390.4 1469.45 32
0 -5 8 60529.1 1549.41 32
0 -5 -9 8506.67 534.999 30
0 -5 9 8289.33 607.296 32
0 -5 10 2192.71 367.613 32
0 -5 -10 2319.31 302.521 30
0 -5 11 5709.66 546.55 32
0 -5 -11 5916.73 447.548 30
0 -5 -12 231738 2720.87 30
0 -5 12 231453 3439.66 32
0 -5 13 4007.99 501.99 32
0 -5 -13 14106.7 683.858 30
0 -5 14 16606.8 978.677 32
0 -5 -14 16304.7 748.897 30
0 -5 -15 38031.8 1142.29 30
0 -5 15 37590.2 1504.47 32
0 -5 -16 120.273 107.313 30
0 -5 16 22.8523 187.177 32
0 -5 17 14412.1 997.427 32
0 -5 -17 13083.9 679.684 30
0 -5 18 32774 1538.12 32
0 -5 -18 32869.3 1088.11 30
0 -5 19 15731.6 1085.88 32
0 -5 -19 16224.8 765.286 30
0 -5 -20 45841.9 1429.2 10
0 -5 -20 46923.5 1368.37 27
0 -5 -20 45468.4 1540.04 33
0 -5 20 44577.7 1870.8 32
0 -5 -20 45682.1 1550.11 4
0 5 -21 24146.5 957.89 31
0 -5 -21 24910.8 1073.27 10
0 -5 -21 24107.8 1015.45 3
0 -5 21 25049 1433.56 32
0 -5 -21 24984.9 1009.92 27
0 5 -21 25195.1 1040.05 6
0 -5 -21 26067 1176.11 33
0 -5 -21 24357.7 1155.53 4
0 -5 -22 95482.7 2014.08 21
0 5 -22 90641.2 2005.12 6
0 -5 -22 97993.1 2344.65 33
0 -5 -22 92237.2 2277.78 4
0 5 -22 92097.7 1909.08 31
0 -5 22 99221.1 2885.46 32
0 -5 -22 95664.3 2059.95 3
0 -5 -22 96795.9 1996.22 27
0 -5 -22 93133.7 2090.49 10
0 -5 -23 71380.5 1859.14 10
0 -5 -23 69192.3 1750.12 21
0 -5 -23 71001.8 1742.19 27
0 -5 -23 73667.1 2073.84 4
0 -5 -23 74196.8 1855.38 3
0 -5 -23 73283.8 2088.31 33
0 5 -23 70270.5 1703.98 31
0 5 -23 71552.6 1825.06 6
0 -5 23 69262.4 2452.58 32
0 -5 -24 21204.7 1157.74 33
0 -5 24 21583.2 1407.14 32
0 -5 -24 19796.4 1000.18 10
0 5 -24 19776.9 918.754 31
0 -5 -24 20329 955.33 27
0 -5 -24 21319.7 1153.4 4
0 -5 -24 19301.2 935.127 21
0 5 -24 20514.8 985.78 6
0 -5 -24 20846.4 1003.6 3
0 -5 -25 744.326 230.191 3
0 -5 -25 81.8266 188.391 21
0 -5 -25 430.055 237.111 4
0 -5 -25 154.904 179.539 33
0 -5 -25 417.052 201.789 10
0 -5 25 1032.28 419.342 32
0 5 -25 588.976 226.867 6
0 -5 -25 269.621 183.716 27
0 5 -25 311.157 175.698 31
0 -5 -26 11231.6 716.977 27
0 -5 -26 11074.1 852.909 33
0 -5 -26 10545.1 752.107 10
0 -5 -26 11228.2 764.451 3
0 5 -26 9383.38 671.014 31
0 -5 -26 9808.9 699.086 21
0 -5 26 10446.6 1013.87 32
0 5 -26 10259.9 724.32 6
0 5 -27 13402.6 791.86 31
0 -5 -27 12483.7 811.323 21
0 5 -27 13989.4 859.092 6
0 -5 -27 13318.1 793.222 27
0 -5 -27 12325.3 721.021 26
0 -5 27 11773.6 1090.44 32
0 5 -27 13485.5 690.332 24
0 -5 -27 12178.9 817.516 10
0 -5 -27 13786.1 987.968 33
0 -5 -27 14363 864.903 3
0 -5 -28 24348.2 1005.79 26
0 5 -28 24598.3 1129.03 6
0 5 -28 23438.5 1049.29 31
0 -5 -28 22847.2 1097.52 21
0 5 -28 25142.9 917.968 24
0 -5 -28 24746.7 1142.08 3
0 -5 28 23423.1 1521.43 32
0 -5 -28 24318.3 1077.05 27
0 -5 -28 23649.6 1138.39 10
0 -5 29 22004 1459.86 32
0 -5 -29 20845.2 1001.89 27
0 -5 -29 21786.2 1088.62 10
0 -5 -29 22106.8 1085.6 3
0 5 -29 20321.3 1027.3 6
0 5 -29 21063.6 1012.98 31
0 5 -30 1807.36 320.852 31
0 -5 -30 1775.52 334.796 27
0 -5 -30 1766.58 345.323 10
0 -5 -30 1873.57 360.081 3
0 5 -30 2115.37 356.9 6
0 5 -31 13767.4 828.718 23
0 -5 -31 13219.6 852.322 10
0 5 -31 13560.4 807.269 31
0 5 -31 14129.2 853.448 6
0 -5 -31 14096.6 878.3 3
0 -5 -32 1945.44 354.534 10
0 5 -32 1467.88 316.931 6
0 -5 -32 1768.75 352.674 3
0 5 -32 1510.75 313.521 23
0 -5 -33 986.447 297.466 3
0 5 -33 607.76 248.296 6
0 5 -33 449.384 223.735 23
0 -5 -33 445.103 211.742 10
0 5 -34 245.194 192.587 23
0 5 -34 141.1 210.867 6
0 -5 -34 159.617 206.053 3
0 -5 -34 253.294 181.663 10
0 -5 -35 495.066 203.958 10
0 5 -35 742.972 227.71 6
0 -5 -35 413.294 209.695 3
0 5 -35 595.164 246.734 23
0 5 -36 5970.79 504.808 23
0 -5 -36 6276.81 565.206 3
0 -5 -36 5927.4 525.947 10
0 -5 -36 6490.06 536.118 7
0 5 -36 6332.94 508.923 6
0 5 -37 6928.91 592.595 4
0 5 -37 6590.53 511.361 23
0 -5 -37 6855.19 574.308 3
0 -5 -37 7105.3 545.261 10
0 5 -37 6649.49 509.344 6
0 -5 -37 6579.22 509.111 7
0 5 -38 450.444 172.974 6
0 -5 -38 390.015 169.075 7
0 5 -38 461.775 198.64 4
0 -5 -38 280.752 224.58 3
0 5 -38 285.982 153.925 23
0 -5 -38 188.945 167.903 10
0 5 -39 739.291 187.07 23
0 5 -39 739.994 223.628 4
0 -5 -39 490.598 170.336 7
0 -5 -39 754.943 267.17 3
0 5 -39 639.333 196.931 3
0 -5 -39 766.934 208.806 10
0 5 -40 1778.21 246.058 3
0 5 -40 1345.49 253.256 4
0 -5 -40 1428.64 219.422 7
0 5 -40 1254.41 209.031 23
0 5 -40 1215.98 236.24 2
0 5 -41 1478.51 213.282 3
0 5 -41 1196.67 212.46 2
0 5 -41 1569.68 238.676 4
0 -5 -41 1333.48 190.266 7
0 5 -42 3428.73 303.461 2
0 -5 -42 3714.76 276.744 7
0 5 -42 3528.72 295.5 4
0 5 -42 3683.33 279.976 3
0 5 -43 4266.83 298.145 2
0 -6 0 205870 2372.22 32
0 -6 -1 73594.6 1360.1 32
0 -6 1 67057.8 1395.45 32
0 -6 2 470.571 165.192 32
0 -6 -2 346.162 120.845 32
0 -6 -3 115259 1578.43 32
0 -6 3 108085 1891.19 32
0 -6 4 51819 1330.77 32
0 -6 -4 52483.8 1022.49 32
0 -6 5 379247 3713.51 32
0 -6 -5 366073 2622.32 32
0 -6 6 601871 4841.64 32
0 -6 -6 616719 3187.52 32
0 -6 7 12697.8 746.772 32
0 -6 8 270600 3451.41 32
0 -6 -9 99642.9 2002.52 30
0 -6 9 106069 2240.86 32
0 -6 -10 265.403 130.842 30
0 -6 10 462.287 209.512 32
0 -6 -11 95951.4 1945.01 30
0 -6 11 99682.6 2321.28 32
0 -6 -12 496.679 191.684 30
0 -6 12 415.026 235.161 32
0 -6 -13 26279.6 1014.04 30
0 -6 13 26839.8 1275.1 32
0 -6 -14 45629.5 1342.75 30
0 -6 14 43858.5 1684.12 32
0 -6 15 110053 2743.26 32
0 -6 -15 112859 2120.91 30
0 -6 -16 1270.59 252.712 30
0 -6 16 1249.32 348.655 32
0 -6 -17 27058.6 1046.73 30
0 -6 17 24547.6 1376.97 32
0 -6 -18 92197.8 1930.87 27
0 -6 -18 91635.3 2042.74 10
0 6 -18 87474.2 1949.15 6
0 -6 18 91885 2684.42 32
0 -6 19 47143.6 1954.49 32
0 6 -19 44838.2 1306.49 31
0 -6 -19 47358.9 1497.22 10
0 -6 -19 45425.4 1387.85 27
0 -6 -19 46687 1295.66 12
0 6 -19 45721 1429.03 6
0 -6 -20 29747.9 1148.3 3
0 6 -20 29856.6 1009.05 17
0 -6 20 29762.7 1597.84 32
0 -6 -20 28151.3 1113.2 27
0 -6 -20 26559.2 1141.82 10
0 6 -20 28238.4 1144.5 6
0 6 -20 28731.1 1055.69 31
0 -6 -20 26377.5 977.724 12
0 -6 21 40015.7 1879.71 32
0 -6 -21 39994.1 1349.68 3
0 6 -21 38028.9 1238.63 31
0 -6 -21 38268.4 1150.09 12
0 -6 -21 39948.4 1404.1 10
0 6 -21 40639 1170.67 17
0 -6 -21 38710.7 1504.86 33
0 6 -21 38026.4 1342.21 6
0 -6 -21 39256.8 1324.87 27
0 6 -22 30864.9 1132.4 31
0 6 -22 31562.8 1252.51 6
0 -6 -22 30997 1262.93 10
0 -6 -22 31715.7 1164.13 21
0 -6 -22 32308.7 1067.1 12
0 -6 -22 33724.6 1230.5 27
0 -6 22 29600.1 1652.37 32
0 -6 -22 34610.5 1444.29 33
0 -6 -22 33153.9 1251.74 3
0 -6 23 5209.13 722.609 32
0 -6 -23 4237.37 458.294 27
0 -6 -23 4448.63 449.837 21
0 -6 -23 3709.85 477.797 33
0 -6 -23 3517.75 451.943 10
0 -6 -23 4201.43 489.291 3
0 6 -23 4407.54 437.691 31
0 6 -23 3844.79 456.71 6
0 -6 -23 4080.89 393.274 12
0 -6 -24 5369.84 503.781 21
0 -6 -24 5969.06 556.899 3
0 -6 -24 5197.61 600.048 33
0 -6 -24 5267.39 509.183 27
0 6 -24 5647.13 556.483 6
0 6 -24 5022.09 492.528 31
0 -6 24 5502.92 756.649 32
0 -6 -24 4892.97 530.702 10
0 6 -25 5343.15 509.318 31
0 -6 -25 5157.62 544.526 10
0 -6 25 5659.07 788.333 32
0 -6 -25 5289.86 544.764 3
0 6 -25 5688.82 575.83 6
0 -6 -25 5090.41 618.302 33
0 -6 -25 4827.48 490.7 27
0 -6 26 39594.3 1997.32 32
0 -6 -26 35656.7 1396.18 3
0 -6 -26 38410.8 1457.64 10
0 -6 -26 36817.3 1613.2 33
0 6 -26 37844.9 1309.84 31
0 6 -26 38224.3 1416.71 6
0 -6 -26 39586.3 1377.12 27
0 -6 -27 841.736 252.299 10
0 -6 -27 242.089 169.342 27
0 -6 -27 204.144 268.563 3
0 6 -27 91.8372 244.208 6
0 6 -27 273.096 174.662 24
0 6 -27 297.835 155.703 31
0 -6 27 348.378 285.644 32
0 6 -28 48448.2 1344.33 24
0 -6 28 48420 2218.58 32
0 -6 -28 49254 1625.72 3
0 -6 -28 47675.4 1536.08 27
0 -6 -28 47347.7 1627.86 10
0 6 -28 48978 1490.59 31
0 6 -28 48110.2 1597.2 6
0 6 -29 12875 767.455 31
0 -6 -29 12965 859.632 10
0 6 -29 11227.9 777.583 6
0 -6 -29 12128.9 782.594 27
0 -6 -29 13016.8 841.075 3
0 6 -29 13065.3 687.574 24
0 6 -30 5814.66 456.704 24
0 -6 -30 6749.73 619.263 3
0 -6 -30 6728.78 626.434 10
0 6 -30 5752.42 563.734 6
0 6 -30 5782.74 544.234 31
0 -6 -30 6178.25 562.759 27
0 6 -31 15692.9 882.7 23
0 -6 -31 16545.5 961.098 10
0 -6 -31 15353.4 921.205 3
0 6 -31 16833.4 928.792 6
0 -6 -32 15761.2 920.304 10
0 6 -32 16771.1 912.976 6
0 6 -32 15869.3 875.399 23
0 -6 -32 16290.5 914.42 3
0 -6 -33 1826.26 333.742 10
0 6 -33 1399.95 303.787 23
0 -6 -33 2007.19 386.905 3
0 6 -33 1652.7 297.503 6
0 -6 -34 106.829 162.8 10
0 6 -34 10.9383 173.374 6
0 -6 -34 71.5681 242.782 3
0 6 -34 101.526 163.637 23
0 6 -35 12904.9 739.626 6
0 -6 -35 11539 755.84 3
0 -6 -35 12584.3 767.171 10
0 6 -35 12784.8 723.832 23
0 -6 -36 22829.5 954.67 7
0 6 -36 21879.7 913.633 23
0 -6 -36 22705 982.929 10
0 6 -37 4975.97 374.522 5
0 -6 -37 4989.51 455.594 10
0 6 -37 4668.74 423.461 23
0 -6 -37 5067.82 438.397 7
0 6 -38 507.255 159.237 23
0 6 -38 462.201 196.844 4
0 -6 -38 371.547 160.844 7
0 -6 -38 491.361 172.111 10
0 -6 -39 13676.2 628.565 7
0 6 -39 13634.6 653.509 2
0 6 -39 13924 599.307 3
0 6 -39 12851.2 660.345 4
0 6 -39 12503 598.905 23
0 6 -40 19283.9 745.687 4
0 6 -40 20490 740.048 2
0 -6 -40 19764 692.945 7
0 6 -40 20352.4 665.255 3
0 6 -40 19218.6 693.824 23
0 6 -41 6853.83 399.813 2
0 -6 -41 5937.47 359.741 7
0 6 -41 5586.01 367.206 4
0 -6 -42 1100.4 152.169 7
0 6 -42 1037.41 161.252 2
0 -7 0 -45.2376 107.382 32
0 -7 1 126660 2082.01 32
0 -7 -1 122463 1928.09 32
0 -7 -2 12369.8 585.853 32
0 -7 2 13017.3 700.572 32
0 -7 -3 33736.7 931.48 32
0 -7 3 33714.1 1145.36 32
0 -7 -4 1827.54 215.773 32
0 -7 4 1700.19 281.567 32
0 -7 5 9873.7 655.128 32
0 -7 6 27641.8 1118.86 32
0 -7 7 79614.8 1954.93 32
0 -7 8 197077 3140.51 32
0 -7 9 52669.2 1681.41 32
0 -7 -9 55125.9 1625.6 30
0 -7 -10 1361.23 274.456 30
0 -7 10 1814.57 337.109 32
0 -7 -11 8144.67 627.423 30
0 -7 11 7464.03 676.613 32
0 -7 -12 389.965 188.958 30
0 -7 12 34.7527 175.41 32
0 -7 13 4967.89 583.663 32
0 -7 -13 4683.73 470.592 30
0 7 -14 2435.12 345.935 6
0 -7 14 2150.79 410.421 32
0 -7 -14 2861.22 373.989 30
0 7 -15 5742.04 517.854 6
0 -7 -15 5449.34 505.942 30
0 -7 -15 4462.96 439.502 27
0 -7 -15 5315.81 502.04 10
0 -7 15 5056.4 629.44 32
0 -7 -16 4936.63 458.291 12
0 -7 -16 4122.63 450.562 10
0 -7 -16 4775.89 459.886 27
0 -7 16 4053.46 594.563 32
0 7 -16 4811.8 478.988 6
0 7 -17 313.713 211.781 6
0 -7 -17 20.4348 139.376 10
0 -7 -17 -33.2666 150.144 12
0 -7 17 129.452 203.719 32
0 -7 -17 26.76 141.22 27
0 -7 -18 18334.2 910.786 27
0 -7 18 19507.9 1293.04 32
0 -7 -18 18448 857.778 12
0 -7 -18 17168 927.192 10
0 7 -18 17819.5 934.013 6
0 7 -18 18353.3 834.052 31
0 -7 -19 940.37 234.877 27
0 7 -19 897.407 194.775 17
0 7 -19 862.631 255.891 6
0 -7 -19 1397.92 295.909 10
0 -7 -19 1278.77 246.634 12
0 7 -19 917.445 204.514 31
0 -7 -20 5582.6 546.078 10
0 -7 -20 6616.93 584.92 3
0 7 -20 6371.73 499.192 17
0 7 -20 5634.83 551.239 6
0 -7 -20 5660.04 520.414 27
0 -7 20 5602.21 751.896 32
0 7 -20 5183.13 470.804 31
0 -7 -20 6689.59 516.979 12
0 -7 -21 11086.2 666.139 12
0 -7 -21 11106.5 722.675 27
0 -7 -21 11316.1 775.769 3
0 -7 21 10882.5 1034.68 32
0 7 -21 11615.1 666.416 17
0 -7 -21 11178.8 787.018 10
0 7 -21 10351.8 653.411 31
0 -7 -21 10455.5 820.728 33
0 7 -21 10305.1 734.56 6
0 -7 -22 4192.87 418.53 12
0 -7 -22 4672.34 588.53 33
0 -7 22 3131.62 592.51 32
0 -7 -22 3844.03 483.737 10
0 7 -22 3418.79 444.399 6
0 7 -22 3941.05 418.953 31
0 -7 -22 4122.88 457.575 27
0 -7 -22 3457.81 476.031 3
0 7 -22 3930.44 400.08 17
0 -7 -23 71161.9 1904.03 3
0 -7 -23 77049.3 1708.03 12
0 7 -23 70326.6 1937.03 6
0 7 -23 75390.3 1793.82 31
0 7 -23 75355.5 1672.57 17
0 -7 -23 72634.8 2206.74 33
0 -7 -23 73889.1 1889.12 27
0 -7 23 73748.5 2717.72 32
0 -7 -23 73311.6 2009.05 10
0 7 -24 1084.93 264.741 31
0 -7 -24 1103.46 299.768 3
0 -7 24 934.506 407.988 32
0 -7 -24 1003.6 234.734 27
0 -7 -24 180.647 171.78 33
0 7 -24 1381.92 232.828 17
0 -7 -24 870.605 270.726 10
0 7 -24 809.574 269.498 6
0 -7 -24 1015.27 228.426 12
0 -7 -25 43365.4 1457.66 27
0 7 -25 37640 1316.19 31
0 -7 25 40287.2 2029.96 32
0 -7 -25 44886.2 1270.16 12
0 -7 -25 42806 1563.37 10
0 -7 -25 39766.5 1458.02 3
0 7 -25 41073.8 1500.74 6
0 7 -26 17460.8 858.124 24
0 -7 -26 17657.6 785.405 12
0 7 -26 17288.9 972.104 6
0 -7 -26 16633 957.129 3
0 -7 -26 18427 961.432 27
0 7 -26 17477.8 884.108 31
0 -7 -26 16422 973.64 10
0 -7 26 16420.9 1319.85 32
0 7 -27 730.856 227.537 31
0 -7 -27 749.006 294.546 3
0 7 -27 724.26 224.691 24
0 7 -27 658.279 255.5 6
0 -7 -27 564.47 242.209 27
0 -7 -27 443.282 245.324 10
0 7 -28 30431.5 1273.03 6
0 -7 -28 27869.2 1185.39 27
0 7 -28 29351.2 1139.03 31
0 -7 -28 27667.9 1259.66 10
0 7 -28 29192.3 1066.66 24
0 7 -29 29158.1 1229.28 6
0 7 -29 28976.1 1045.34 24
0 -7 -29 26858.4 1147.32 27
0 -7 -29 28771.9 1265.71 10
0 7 -29 28312 1106.54 31
0 7 -30 5977.44 468.745 24
0 -7 -30 4813.27 536.3 10
0 7 -30 4848.04 524.189 6
0 -7 -30 4705.65 499.703 27
0 7 -30 4998.34 511.736 23
0 -7 -31 6460.98 608.523 10
0 7 -31 7294.45 600.874 23
0 7 -31 7141.72 482.323 24
0 7 -31 6957.59 599.603 6
0 7 -32 25627.7 885.028 24
0 7 -32 28061.2 1123.15 23
0 -7 -32 25778.9 1150.08 10
0 7 -33 182.082 156.63 23
0 -7 -33 62.9257 175.807 10
0 -7 -34 11929.9 744.261 10
0 7 -34 13163.8 727.531 23
0 -7 -35 8082.59 571.123 7
0 7 -35 7326.32 522.449 23
0 -7 -35 7416.82 570.26 10
0 -7 -36 963.623 228.157 7
0 -7 -36 1007.59 235.69 10
0 7 -36 1074.97 222.263 23
0 -7 -37 612.543 177.858 7
0 7 -37 671.304 186.161 23
0 7 -37 655.056 146.269 5
0 7 -38 139.131 126.439 4
0 7 -38 -166.648 143.775 2
0 7 -38 164.386 109.473 5
0 7 -38 147.079 109.68 23
0 -7 -38 -42.6314 112.506 7
0 7 -39 13630.6 594.904 4
0 -7 -39 14310 591.539 7
0 7 -39 14052 577.111 2
0 7 -39 12354.2 544.782 23
0 7 -40 258.056 97.6234 2
0 -7 -40 475.058 140.66 7
0 -7 -41 3539.29 251.73 7
0 -8 0 149715 2343.13 32
0 -8 -1 9635.34 586.698 32
0 -8 1 9785.9 622.282 32
0 -8 2 33066.5 1174.05 32
0 -8 3 8173.68 608.905 32
0 -8 4 52895.6 1581.88 32
0 -8 5 838.544 252.323 32
0 -8 6 19354.6 1015.98 32
0 -8 7 13028.5 845.873 32
0 -8 8 45116.3 1621.56 32
0 -8 9 41550.4 1580.59 32
0 -8 -9 42078.8 1563.34 30
0 -8 10 25425.4 985.519 29
0 -8 -10 22496.3 1138.69 30
0 -8 10 26519.3 1310.21 32
0 -8 11 4779.54 432.162 29
0 -8 -11 4395.31 441.259 10
0 -8 11 5987.84 641.153 32
0 -8 -11 4612.01 401.792 29
0 -8 -11 4373.49 427.772 27
0 -8 -11 4818.47 530.419 30
0 -8 -12 -14.8566 103.525 29
0 -8 -12 79.8124 171.674 30
0 -8 -12 174.461 156.876 10
0 -8 -12 594.28 152.968 27
0 -8 12 65.3755 101.892 29
0 -8 12 227.431 193.372 32
0 -8 -13 4202.21 440.635 27
0 -8 -13 4628.9 406.439 29
0 -8 -13 4394.6 472.629 10
0 -8 13 3821.77 549.513 32
0 -8 13 4821.63 417.864 29
0 -8 -13 4705.11 512.965 30
0 -8 -14 117.877 92.4492 29
0 -8 -14 122.926 129.4 27
0 -8 14 120.883 124.778 29
0 -8 -14 445.948 203.918 10
0 -8 14 201.395 247.922 32
0 -8 -15 38650.8 1308.82 27
0 -8 -15 36804.1 1353.57 10
0 -8 -15 39139.8 1319.22 12
0 -8 15 39154.8 1787.02 32
0 -8 16 103.383 187.718 32
0 -8 -16 -79.0986 193.924 10
0 -8 -16 -37.323 199.647 27
0 -8 17 11619.5 1026.71 32
0 -8 -17 9900.77 730.471 10
0 -8 -17 10440.8 698.448 27
0 -8 -17 10391.5 685.199 12
0 8 -18 3622.03 416.552 17
0 -8 18 3331.75 590.036 32
0 -8 -18 3718.98 449.005 27
0 -8 -18 4160.68 433.195 12
0 -8 -18 4301.04 499.635 10
0 8 -19 1207.69 269.167 17
0 -8 -19 860.649 233.239 12
0 -8 -19 776.685 257.202 10
0 -8 -19 1088.84 241.374 27
0 -8 19 975.656 356.546 32
0 8 -20 1181.26 251.516 17
0 8 -20 468.462 189.458 31
0 -8 -20 85.7576 277.416 33
0 -8 -20 884.224 249.042 27
0 -8 -20 278.92 206.705 12
0 -8 -20 170.094 199.275 10
0 -8 20 332.682 252.822 32
0 8 -21 6245.16 514.132 31
0 8 -21 6608.27 534.785 17
0 -8 -21 6434.2 541.669 12
0 -8 -21 6182.13 556.036 27
0 -8 21 6217.63 787.457 32
0 -8 -21 6735.69 632.147 10
0 8 -22 712.014 224.288 31
0 -8 -22 532.838 219.464 27
0 -8 -22 710.65 261.633 10
0 -8 -22 340.167 177.475 12
0 8 -22 209.149 140.309 17
0 -8 22 164.814 311.637 32
0 -8 -23 12748.3 860.516 10
0 8 -23 14746.1 786.428 31
0 -8 -23 14826.6 860.422 27
0 -8 23 13632.3 1179.81 32
0 8 -23 14985.9 783.043 17
0 -8 -23 14449.8 774.28 12
0 8 -24 1496.63 269.107 17
0 -8 -24 1117.5 258.727 27
0 -8 -24 1098.33 285.423 10
0 8 -24 1465.41 280.164 31
0 -8 -24 1363.81 262.193 12
0 -8 -25 249.726 172.503 10
0 8 -25 11.7823 124.837 31
0 -8 -25 243.934 152.095 12
0 8 -25 224.302 151.642 17
0 8 -25 308.155 169.497 24
0 -8 -25 -21.0546 163.228 27
0 8 -26 4130.18 431.865 31
0 -8 -26 4966.49 521.964 27
0 -8 -26 5595.11 446.515 12
0 8 -26 4669.23 454.438 24
0 -8 -27 5741.44 591.83 10
0 8 -27 5800.57 502.664 24
0 -8 -27 5784.93 551.258 27
0 8 -27 5441.29 483.915 31
0 8 -28 26774.5 1021.66 24
0 -8 -28 27296 1140.55 27
0 -8 -28 24134.3 1156.8 10
0 8 -29 9340.7 659.214 23
0 8 -29 9149.14 591.425 24
0 -8 -29 8476.86 689.491 10
0 -8 -29 8708.64 651.736 27
0 -8 -30 13217.8 827.327 10
0 8 -30 12597.4 669.341 24
0 8 -30 15112.1 816.054 23
0 8 -31 2153.14 337.104 23
0 -8 -31 1922.71 337.589 10
0 8 -31 1991.47 277.168 24
0 8 -32 32594.1 1135.82 23
0 8 -32 32624.6 959.887 24
0 -8 -32 30136 1185.22 10
0 8 -33 26442.1 988.345 23
0 -8 -33 23781 1010.61 10
0 8 -33 25219.8 795.262 24
0 8 -34 5217.44 435.601 23
0 -8 -34 4406.45 430.682 10
0 8 -35 317.459 144.536 23
0 -8 -35 48.382 126.563 7
0 8 -36 2046.62 266.69 23
0 8 -36 2251.38 251.134 5
0 8 -36 2678.15 288.254 2
0 -8 -36 2656.18 309.846 7
0 8 -37 696.679 159.206 2
0 -8 -37 622.211 163.502 7
0 8 -37 374.046 144.677 4
0 8 -37 595.544 147.369 23
0 8 -37 642.803 135.926 5
0 8 -38 794.325 132.551 5
0 -8 -38 414.366 128.813 7
0 8 -38 614.13 143.803 23
0 8 -38 460.933 123.092 2
0 -8 -39 6261.85 350.068 7
0 -9 0 257575 4093.36 20
0 -9 0 100.741 180.961 29
0 -9 1 185985 2879.02 29
0 -9 -1 186744 2868.34 29
0 -9 2 8968.73 643.119 29
0 -9 -2 9361.32 653.861 29
0 -9 -3 20989.6 963.601 29
0 -9 3 21519.8 988.971 29
0 -9 3 20899.5 1012.54 32
0 -9 4 33859.4 1240.33 29
0 -9 -4 31751 1172.8 29
0 -9 -4 30846.5 1390.64 20
0 -9 5 576.72 182.678 32
0 -9 -5 733.509 217.207 29
0 -9 6 8688 637.562 29
0 -9 6 8041.63 691.156 32
0 -9 -6 8038.77 585.927 29
0 -9 7 30940.7 1376.65 32
0 -9 7 31639.2 1196.89 29
0 -9 -7 28903.9 1095.9 29
0 -9 8 51104.9 1803.8 32
0 -9 -8 51279.7 1437.52 29
0 -9 -8 52210.3 1900.22 30
0 -9 8 52782.7 1520.28 29
0 -9 -9 18685.8 882.832 27
0 -9 -9 18607.4 861.35 29
0 -9 -9 18800.7 900.738 10
0 -9 9 18187.4 1109.04 32
0 -9 -9 17939 1114 30
0 -9 9 18932 909.848 29
0 -9 10 52298.1 1487.45 29
0 -9 -10 48647.1 1481.66 10
0 -9 -10 53095.7 1436.64 29
0 -9 10 52293.8 1931.96 32
0 -9 -10 49004 1444.34 27
0 -9 -10 51308 1831.5 30
0 -9 11 -24.7882 218.493 32
0 -9 -11 -20.9471 137.015 10
0 -9 -11 135.331 241.29 30
0 -9 -11 62.1789 164.993 27
0 -9 11 -110.979 204.277 29
0 -9 -11 238.99 138.358 29
0 -9 12 38134.9 1250.5 29
0 -9 12 41235.8 1797.05 32
0 -9 -12 36315.2 1328.65 10
0 -9 -12 38240.2 1204.05 29
0 -9 -12 38701.1 1294.58 27
0 -9 13 44.1488 192.806 32
0 -9 13 157.091 143.024 29
0 -9 -13 449.391 230.976 12
0 -9 -13 -89.0075 212.468 27
0 -9 -13 209.443 111.728 29
0 -9 -13 81.754 132.886 10
0 -9 -14 47537.5 1471.06 27
0 -9 -14 46200.8 1536 10
0 -9 14 45333 1333.32 29
0 -9 -14 48165.3 1306.24 29
0 -9 14 46445.4 1982.88 32
0 -9 -14 47097.1 1514.13 12
0 -9 -15 207.336 168.301 12
0 -9 15 115.685 258.743 32
0 -9 -15 -141.495 208.096 10
0 -9 15 45.5074 147.024 29
0 -9 -15 -79.7072 169.526 27
0 -9 -16 15041.5 837.223 27
0 -9 -16 14553.7 892.068 10
0 -9 16 14200.4 1142.41 32
0 -9 -16 14170.4 817.365 12
0 -9 -17 737.299 236.958 12
0 -9 -17 832.4 257.773 10
0 9 -17 885.616 251.788 17
0 -9 17 850.768 341.005 32
0 -9 -17 584.574 210.424 27
0 -9 -18 410.03 201.02 27
0 -9 -18 495.084 175.269 12
0 9 -18 419.011 183.715 17
0 -9 -18 507.291 209.012 10
0 -9 18 644.173 313.2 32
0 -9 19 370.362 230.637 32
0 -9 -19 257.64 172.587 10
0 -9 -19 498.048 202.526 12
0 9 -19 636.854 202.969 17
0 -9 -20 3449.98 424.767 27
0 -9 -20 2400.71 398.314 10
0 -9 -20 3446.76 415.239 12
0 -9 20 3751.9 647.317 32
0 9 -20 3225.38 397.688 17
0 -9 -21 3641.51 431.422 27
0 9 -21 4465.98 465.409 17
0 -9 -21 3770.78 436.604 12
0 -9 -21 4132.77 496.932 10
0 -9 -22 1007.89 266.421 27
0 -9 -22 762.935 244.405 10
0 9 -22 1433.44 262.062 17
0 -9 -22 1002.56 245.363 12
0 9 -23 6343.81 513.035 17
0 -9 -23 5754.32 537.106 27
0 -9 -23 5173.89 473.973 12
0 -9 -23 5372.64 554.001 10
0 9 -24 1152.6 260.761 24
0 9 -24 838.863 217.31 17
0 -9 -24 910.926 237.248 27
0 -9 -24 865.807 290.448 10
0 -9 -24 1088.87 250.6 12
0 9 -25 8645.39 618.148 24
0 9 -25 8375.79 565.382 17
0 -9 -25 8143.59 562.943 12
0 -9 -25 7963.57 618.454 27
0 -9 -25 7872.03 674.57 10
0 -9 -26 -218.367 204.326 10
0 9 -26 274.129 163.356 17
0 -9 -26 29.7613 169.921 27
0 9 -26 387.111 201.007 24
0 -9 -27 16104.1 929.429 10
0 -9 -27 17313.4 878.63 27
0 9 -27 17064.4 820.079 24
0 -9 -28 2182.66 335.619 27
0 -9 -28 2040.18 339.031 10
0 9 -28 2205.63 312.844 24
0 9 -28 2602.78 357.892 23
0 -9 -29 11417.4 753.675 10
0 9 -29 12715.6 720.971 23
0 9 -29 11718.6 645.553 24
0 9 -30 1136.97 254.565 23
0 -9 -30 530.144 223.104 10
0 9 -30 1029.27 219.384 24
0 9 -31 5242.09 448.746 23
0 9 -31 5691.45 413.348 24
0 9 -32 6034.41 456.845 23
0 9 -32 5172.69 371.486 24
0 9 -33 17835.6 618.359 24
0 9 -33 18884.3 755.984 23
0 -9 -33 18508.1 786.37 7
0 9 -33 16915.9 647.562 2
0 -9 -34 18393.5 739.138 7
0 9 -34 16422.7 588.119 2
0 9 -34 18555.2 717.769 23
0 9 -35 14549.8 600.662 23
0 -9 -35 15073.7 630.343 7
0 9 -35 15838.4 605.19 5
0 -9 -36 14709.8 584.524 7
0 9 -36 15184.6 542.45 5
0 -9 -37 1401.48 184.168 7
0 9 -37 1097.49 158.961 23
0 9 -37 1269.05 155.256 5
0 -10 0 5127.94 528.125 29
0 -10 0 128876 3140.58 20
0 -10 -1 92604.2 2105.3 29
0 -10 1 97373.6 2166.79 29
0 -10 -2 7248 602.659 29
0 -10 2 8206.52 637.357 29
0 -10 3 16878.7 915.66 29
0 -10 -3 16274.6 880.125 29
0 -10 4 48726.6 1544.93 29
0 -10 -4 44600.8 1443.28 29
0 -10 -5 79353.2 2334.74 20
0 -10 5 78560.2 1966.49 29
0 -10 -5 80119.4 1891.16 29
0 -10 -6 69.7027 178.067 29
0 -10 6 330.244 187.733 29
0 -10 -7 20847.4 967.798 29
0 -10 7 23323.2 1048.53 29
0 -10 -7 22255.9 1326.15 30
0 -10 -8 2247.32 449.524 30
0 -10 8 1889.1 386.84 32
0 -10 -8 2077.6 320.417 29
0 -10 8 2199.6 344.071 29
0 -10 -9 5321.23 491.719 29
0 -10 -9 4209.61 575.839 30
0 -10 9 5129.26 494.317 29
0 -10 9 4435.97 559.973 32
0 -10 -9 5636.6 550.099 12
0 -10 10 184.182 175.04 29
0 -10 10 -173.851 300.173 32
0 -10 -10 -37.3921 132.312 29
0 -10 -10 67.524 170.959 12
0 -10 -11 16468.8 853.422 27
0 -10 -11 15862.5 902.368 12
0 -10 11 15261.8 827.011 29
0 -10 11 15748.5 1113.6 32
0 -10 -11 15913.6 800.793 29
0 -10 12 2595.44 488.854 32
0 -10 -12 3199.81 455.308 12
0 -10 -12 3157.54 380.637 29
0 -10 -12 3109.7 394.637 27
0 -10 12 2887.42 368.638 29
0 -10 -13 12104.4 792.131 12
0 -10 -13 12072.3 737.016 27
0 -10 13 10254.4 665.377 29
0 -10 13 11044.5 986.667 32
0 -10 -14 11720.4 733.253 27
0 -10 -14 11953.3 772.902 12
0 -10 14 10523.4 972.56 32
0 -10 14 12090.2 696.9 29
0 -10 -15 16252.3 895.784 12
0 10 -15 15481.2 884.403 17
0 -10 -15 15810.6 851.654 27
0 -10 15 14308.1 1147.21 32
0 -10 -16 6269.79 581.745 10
0 10 -16 6347.6 573.812 17
0 -10 -16 5883.74 523.108 27
0 -10 -16 5840.36 547.746 12
0 -10 -17 17522.2 983.085 10
0 10 -17 19217.5 969.647 17
0 -10 -17 17336.1 895.899 27
0 -10 -17 18705.1 942.672 12
0 -10 -18 4043.86 461.693 12
0 -10 -18 3872.83 441.518 27
0 10 -18 4367.29 480.489 17
0 -10 -18 4324.73 508.911 10
0 -10 -19 29815.7 1156.38 27
0 10 -19 30310 1173.52 17
0 -10 -19 28009.3 1126.7 12
0 -10 -20 7396.35 584.342 12
0 -10 -20 6013.21 595.28 10
0 10 -20 7541.25 582.641 17
0 -10 -20 6970.51 569.59 27
0 -10 -21 151.492 174.238 10
0 10 -21 564.452 220.668 24
0 10 -21 207.897 161.612 17
0 -10 -21 363.697 190.716 27
0 -10 -21 442.148 184.546 12
0 10 -22 1638.55 304.069 24
0 -10 -22 1500.93 272.1 12
0 -10 -22 1891.16 320.538 27
0 -10 -22 1434.53 310.498 10
0 10 -22 1577.66 279.928 17
0 10 -23 1523.83 284.561 24
0 10 -23 1371.19 251.275 17
0 -10 -23 1325.4 299.7 10
0 -10 -23 1622.35 283.442 27
0 -10 -23 1621.61 278.52 12
0 10 -24 12904.8 689.084 17
0 -10 -24 13015 709.59 12
0 -10 -24 12897.9 738.236 27
0 10 -24 13454.1 757.557 24
0 10 -25 11571.1 677.919 23
0 10 -25 10312.1 603.77 17
0 10 -25 10722.7 659.593 24
0 -10 -25 10554.6 655.524 27
0 10 -26 1228.13 258.806 24
0 10 -26 1380.2 253.383 23
0 -10 -26 1317.92 258.374 27
0 10 -27 496.106 170.029 23
0 10 -27 115.597 158.305 24
0 10 -28 5302.79 444.453 23
0 10 -28 5831.51 450.064 24
0 10 -29 13492.5 639.387 24
0 10 -29 13234 659.836 23
0 10 -30 3514.69 337.955 23
0 10 -30 3642.46 331.618 24
0 10 -31 3667.8 330.772 23
0 10 -31 4078.11 316.881 24
0 10 -32 8838.43 428.152 24
0 10 -32 8558.17 464.897 23
0 -10 -32 9748.16 523.422 7
0 -10 -33 703.039 173.676 7
0 10 -33 771.833 175.815 5
0 10 -33 749.624 150.606 23
0 10 -34 8387.92 400.725 23
0 -10 -34 9199.51 443.912 7
0 10 -34 9915.5 452.892 5
0 10 -35 9755.11 402.839 5
0 -10 -35 9147.05 405.092 7
0 -11 0 220.053 181.341 12
0 -11 0 -40.1748 176.735 29
0 -11 -1 10101.8 729.62 29
0 -11 1 9597.83 695.482 12
0 -11 -1 10629.9 747.518 12
0 -11 1 9628.82 719.126 29
0 -11 -2 18875.1 992.123 12
0 -11 2 19359.8 1003.76 29
0 -11 -2 18331.5 956.072 29
0 -11 2 21263 1003.13 12
0 -11 -3 2320.08 351.004 12
0 -11 -3 2623.98 399.361 29
0 -11 3 1999.59 333.775 29
0 -11 3 2379.1 356.181 12
0 -11 -4 228.185 183.36 12
0 -11 -4 317.443 195.13 29
0 -11 4 73.0459 166.006 29
0 -11 4 178.736 163.11 12
0 -11 4 465.838 453.152 20
0 -11 5 277.131 148.141 12
0 -11 -5 75.7375 212.85 12
0 -11 -5 337.461 289.546 20
0 -11 5 -72.4563 176.876 29
0 -11 -5 174.702 186.511 29
0 -11 -5 -306.902 252.437 30
0 -11 -6 5087.02 561.914 12
0 -11 6 5905.44 552.578 29
0 -11 -6 4700.51 478.469 29
0 -11 -7 10748.5 760.007 12
0 -11 7 9723.57 707.698 29
0 -11 -7 10623.3 697.36 29
0 -11 -8 82328.6 2070.69 12
0 -11 8 83195.2 1980.54 29
0 -11 -8 81516 1887.59 29
0 -11 -9 369.238 153.395 29
0 -11 9 530.851 219.639 29
0 -11 10 22894.7 1022.83 29
0 -11 -10 23823.9 1102.36 12
0 -11 -11 696.311 247.736 12
0 -11 11 618.842 217.544 29
0 -11 -12 95333.3 2194.11 12
0 11 -12 106781 2335.45 17
0 11 -13 415.152 219.682 17
0 -11 -13 421.211 210.911 12
0 11 -14 42247.6 1470.19 17
0 -11 -14 43240.9 1312.57 27
0 -11 -14 41176.7 1406.32 12
0 -11 -15 6383.18 507.126 27
0 11 -15 6889.21 592.082 17
0 -11 -15 6491.08 566.772 12
0 -11 -16 1174.54 298.615 12
0 11 -16 827.783 228.865 17
0 -11 -16 857.688 244.47 27
0 -11 -17 155.502 195.314 12
0 -11 -17 115.698 147.716 27
0 11 -17 158.15 203.906 24
0 11 -17 401.113 197.679 17
0 11 -18 63610.7 1704.37 17
0 -11 -18 63671.9 1601.88 27
0 -11 -18 65345 1685.23 12
0 11 -18 67367.7 1744.98 24
0 -11 -19 1262.3 272.064 12
0 11 -19 742.517 236.042 17
0 11 -19 807.995 242.908 24
0 -11 -19 586.4 180.865 27
0 11 -20 21236.8 967.77 24
0 11 -20 19116.5 891.48 17
0 -11 -20 20414.4 916.861 12
0 -11 -20 20427.9 879.155 27
0 11 -21 383.935 215.325 24
0 -11 -21 407.819 193.503 12
0 11 -21 490.784 196.425 17
0 -11 -21 369.587 166.384 27
0 11 -22 3974.69 401.951 17
0 11 -22 4512.9 443.937 24
0 -11 -22 3513.06 386.311 12
0 11 -22 3689.06 371.239 23
0 -11 -22 3843 384.478 27
0 11 -23 85.9114 124.007 23
0 11 -23 71.8444 141.815 24
0 -11 -23 75.4549 139.123 12
0 -11 -23 76.5699 143 27
0 11 -23 -64.0961 155.735 17
0 11 -24 6082.61 456.132 17
0 11 -24 5716.71 432.44 23
0 11 -24 5896.15 480.241 24
0 11 -25 1429.1 250.856 24
0 11 -25 1339.21 227.519 23
0 11 -26 12645.7 601.199 23
0 11 -26 13070 651.365 24
0 11 -27 621.978 160.154 23
0 11 -27 557.125 164.067 24
0 -11 27 495.565 288.498 20
0 11 -28 223.756 118.294 24
0 11 -28 -53.2905 100.106 23
0 -11 -28 12.8325 87.5132 8
0 11 -29 3359.5 285.64 23
0 -11 -29 3519.88 314.303 7
0 11 -29 3376.68 292.469 24
0 11 -30 840.914 153.703 23
0 -11 -30 599.904 167.065 7
0 11 -30 877.648 161.47 24
0 11 -31 1144.57 161.951 24
0 11 -31 1098.17 183.829 5
0 -11 -31 1115.74 160.849 7
0 11 -31 1090.48 153.259 23
0 11 -32 13111.2 503.807 5
0 -11 -32 13281.9 475.81 7
0 11 -33 957.085 133.908 5
0 -12 0 5253.44 521.685 29
0 -12 0 6545.53 562.304 12
0 -12 -1 660.581 204.25 12
0 -12 1 424.881 200.318 29
0 -12 -1 568.575 204.804 29
0 -12 1 333.879 172.409 12
0 -12 -2 2650.37 377.869 29
0 -12 -2 2055.95 343.824 12
0 -12 2 2254.07 365.352 29
0 -12 2 2579.4 374.135 12
0 -12 -3 3845.03 649.171 20
0 -12 3 4049.59 662.736 20
0 -12 3 6005.36 514.616 12
0 -12 3 6286.15 567.432 29
0 -12 -3 6790.62 587.282 12
0 12 -3 7094.3 514.669 24
0 -12 4 3032.87 353.932 12
0 -12 -4 2387.97 364.232 12
0 12 -4 2868.73 338.061 24
0 -12 4 2607.72 366.825 29
0 -12 -5 3383.57 435.839 12
0 -12 -5 3184 603.745 20
0 12 -5 3209.04 372.178 24
0 -12 6 2907.11 606.265 20
0 -12 -6 3018.35 411.367 12
0 12 -6 3446.13 379.196 24
0 -12 -7 2415.95 376.126 12
0 12 7 2790.39 341.639 17
0 12 -7 2587.95 347.296 24
0 12 -7 2260.38 382.292 17
0 12 -8 324.414 204.743 17
0 12 -8 193.713 158.928 24
0 -12 -8 16.2218 204.989 12
0 12 -9 778.599 241.297 17
0 12 -9 546.067 200.282 24
0 -12 -9 719.298 268.64 12
0 12 -10 1999.76 348.155 17
0 -12 -10 2265.98 362.439 12
0 -12 10 3221.64 685.679 20
0 12 -10 2046.85 327.198 24
0 12 -11 2324.31 373.274 17
0 -12 -11 2098.18 337.268 12
0 -12 -12 32493.9 1232.24 12
0 12 -12 34500.8 1306.23 17
0 12 -12 33247.5 1191 24
0 12 -13 16319.1 891.383 17
0 -12 -13 13538.3 792.626 12
0 12 -13 14493.9 803.547 24
0 12 -14 471.961 205.294 24
0 -12 -14 279.805 207.29 12
0 12 -14 476.386 225.422 17
0 -12 -15 1381.08 320.42 12
0 12 -15 1792.22 309.084 24
0 12 -15 1561.24 292.587 17
0 -12 -16 3288.33 398.031 12
0 12 -16 3653.97 412.826 24
0 12 -16 3816.21 428.241 17
0 12 -17 4032.83 422.593 24
0 -12 -17 3971.38 413.45 12
0 12 -17 3948.65 434.716 17
0 -12 -18 91.2115 175.407 12
0 -12 -18 -206.811 155.458 27
0 12 -18 -112.867 181.107 24
0 12 -18 99.7879 153.432 17
0 -12 -19 4340.41 421.134 12
0 12 -19 3826.55 399.702 17
0 12 -19 3921.75 395.681 24
0 12 -20 14135.3 712.148 17
0 12 -20 16238.8 770.657 24
0 -12 -20 14814.6 723.724 12
0 12 -21 10387.1 590.781 17
0 12 -21 10996.4 629.187 24
0 12 -22 372.224 140.554 17
0 12 -22 740.523 184.402 24
0 -12 23 4434.05 539.704 20
0 12 -23 1898.64 266.042 24
0 -12 24 23890.4 1101.4 20
0 12 -24 3034.78 311.427 24
0 -12 25 3321.54 431.764 20
0 12 -25 14531.8 623.506 24
0 -12 -26 1507.03 188.467 7
0 12 -26 1803.86 227.393 24
0 -12 -27 12334.3 475.147 7
0 12 -27 13290 537.341 24
0 -12 -27 12288.8 452.053 8
0 12 -27 13287.8 557.938 5
0 12 -28 2347.22 223.437 24
0 12 -28 2019.43 219.72 5
0 12 -29 7295.49 369.379 5
0 12 -29 7298.59 342.58 24
0 -13 0 38.0884 138.877 12
0 13 0 -82.1833 148.85 17
0 -13 1 2704.28 344.911 12
0 13 1 2847.18 369.702 17
0 -13 -1 2272.63 318.175 12
0 13 -1 2828.34 362.411 17
0 -13 2 9007.24 576.843 12
0 -13 -2 8467.25 602.233 12
0 13 -2 8377.82 620.949 17
0 13 2 8302.05 580.521 17
0 -13 3 15909.5 744.865 12
0 -13 -3 16276.6 831.227 12
0 13 3 16454.3 810.338 17
0 13 -3 15765.3 845.568 17
0 -13 -4 21258.5 955.571 12
0 13 4 21327.1 898.483 17
0 13 -4 21560.2 983.298 17
0 13 -5 151.354 170.25 17
0 -13 5 180.425 396.788 20
0 13 -5 404.874 164.467 24
0 -13 -5 94.574 175.39 12
0 13 -5 259.257 152.325 14
0 13 5 -10.0609 120.129 17
0 13 -6 86.8297 159.629 17
0 13 -6 24.8958 133.77 14
0 -13 6 374.191 398.619 20
0 -13 -6 100.721 176.33 12
0 13 -6 111.125 147.131 24
0 13 6 -41.987 179.002 17
0 13 -7 284.782 135.035 24
0 -13 -7 203.341 173.38 12
0 13 -7 116.576 110.03 14
0 13 -7 259.915 171.283 17
0 -13 -8 8150.93 594.815 12
0 13 -8 8173.3 607.999 17
0 13 -8 7130.45 501.948 24
0 13 -9 3944.54 386.851 24
0 -13 -9 3959.49 438.348 12
0 13 -9 4037.27 435.644 17
0 13 -10 31197.6 1163.81 17
0 13 -10 29211.9 1007.21 24
0 -13 -10 30763 1115.09 12
0 13 -11 1204.33 237.819 24
0 -13 -11 1341.94 261.919 12
0 13 -11 1344.58 282.378 17
0 13 -12 8006.83 582.216 17
0 13 -12 7855.35 527.904 24
0 -13 -12 8184.01 568.996 12
0 -13 -13 283.998 168.878 12
0 13 -13 488.393 180.511 24
0 -13 -14 48809.5 1339.48 12
0 13 -14 50283.5 1309.91 24
0 13 -15 2733.68 319.891 24
0 13 -15 3226.15 363.076 17
0 -13 -15 2867.9 335.201 12
0 13 -16 19185.2 787.551 24
0 -13 -16 17093.2 760.634 12
0 13 -16 17902.6 789.58 17
0 -13 -17 -64.228 159.201 12
0 13 -17 24.9868 133.523 17
0 13 -17 47.6055 133.74 24
0 13 -18 9969.62 559.491 17
0 13 -18 9771.46 549.016 24
0 13 -19 1697.62 249.308 24
0 13 -19 1530.54 234.228 17
0 13 -20 7296.76 453.939 24
0 13 -20 7544.91 452.17 17
0 13 -21 11578.6 547.07 24
0 13 -21 10892.3 497.775 5
0 13 -22 -13.9311 104.141 24
0 13 -22 -3.06292 95.5702 5
0 13 -23 20100 654.8 24
0 13 23 20863.1 619.276 14
0 13 -23 19907.9 616.924 5
0 13 -24 -9.50285 93.3501 24
0 13 -24 -1.09264 81.8668 5
0 -13 -24 -15.0143 74.5856 8
0 -13 24 -18.9829 198.353 20
0 13 -25 174.005 87.7305 5
0 13 -25 357.28 109.349 24
0 13 -26 1850.81 176.211 24
0 14 0 445.651 149.661 17
0 14 0 458.822 171.385 14
0 -14 0 337.365 134.36 12
0 14 1 4946.52 402.723 17
0 -14 -1 4815.41 392.636 12
0 14 -1 5343.64 431.88 17
0 14 -1 5105.54 400.391 14
0 -14 1 5130.82 381.953 12
0 14 -2 3028.25 319.468 14
0 -14 -2 2915.82 327.698 12
0 14 -2 3592.57 368.907 17
0 14 2 3848.53 341.663 17
0 14 3 2684.13 295.355 17
0 -14 -3 2616.6 305.486 12
0 14 -3 2367.21 311.167 17
0 14 -3 2785.39 295.004 14
0 14 4 13028.8 594.71 17
0 14 -4 13234.3 675.726 17
0 14 -4 11680.5 564.904 14
0 -14 -4 13259.6 644.23 12
0 -14 -5 248.912 151.627 12
0 14 -5 195.162 150.144 17
0 14 -5 79.8641 100.078 14
0 -14 -6 6317.63 464.267 12
0 14 -6 6500.36 486.487 17
0 14 -7 9419.66 576.248 17
0 -14 -7 8684.79 561.739 12
0 -14 8 3301.68 572.004 20
0 14 -8 3647.72 371.648 17
0 -14 -8 3729.14 381.135 12
0 14 -8 3956.12 307.71 24
0 14 -9 1907.12 287.448 17
0 -14 -9 1739 267.945 12
0 -14 -10 16556.8 717.376 12
0 14 -10 17010.6 744.05 17
0 14 -10 16799.7 631.53 24
0 -14 -11 -330.624 187.254 12
0 14 -11 -66.8541 127.889 17
0 14 -11 -47.6405 99.7573 24
0 14 -12 5564.97 425.186 17
0 14 -12 5640.43 370.387 24
0 14 -13 146.989 116.232 24
0 14 -13 221.303 132.22 17
0 14 -14 8870.71 503.105 17
0 14 -14 9119.53 462.899 24
0 14 -15 2109.5 254.675 17
0 14 -15 2351.25 237.888 24
0 14 -16 1255.78 185.562 24
0 -14 16 937.271 340.69 20
0 14 -16 940.685 180.061 17
0 14 -17 720.132 141.453 24
0 14 -17 766.318 159.364 17
0 -14 17 1070.61 295.587 20
0 14 -18 1153.77 158.268 24
0 14 18 1388.41 193.237 14
0 14 -19 561.812 119.199 24
0 14 19 288.472 105.964 14
0 14 -20 5167.23 292.761 24
0 15 0 -10.5577 98.1259 14
0 15 0 3.54206 88.4355 17
0 15 1 18878.1 624.033 14
0 15 -1 18596 606.088 17
0 15 1 17673.2 555.209 17
0 15 2 7866.26 416.992 14
0 15 -2 8327.68 420.35 17
0 15 -3 8615.81 436.392 17
0 15 3 9062.81 450.726 14
0 15 -4 489.968 138.393 17
0 15 4 514.575 137.523 14
0 15 -5 13907.8 559.619 17
0 15 5 13435.7 558.335 14
0 15 6 4053.67 309.086 14
0 15 -6 3855.69 304.656 17
0 15 7 8302.86 438.441 14
0 15 -7 8418.66 433.023 17
0 15 8 12073 520.178 14
0 15 -8 11272.4 495.752 17
0 15 9 5998.56 363.822 14
0 15 -9 5464.57 347.794 17
0 15 10 1599.28 206.178 14
0 15 -10 1421.49 189.673 17
0 15 11 -5.79309 99.8617 14
0 15 12 10723.1 455.268 14
0 15 13 8094.83 382.069 14
0 15 14 6440.25 326.523 14
-1 0 0 25.4092 40.8648 30
-1 0 -1 73255.3 843.079 30
-1 0 1 75240.9 754.77 30
-1 0 1 72295.7 811.52 32
-1 0 2 159803 1202.54 32
-1 0 -2 159123 1331.62 30
-1 0 3 282540 1305.64 30
-1 0 -3 274585 1838.42 30
-1 0 4 27770.3 525.694 32
-1 0 -4 24261.5 582.574 30
-1 0 5 164956 1340.52 32
-1 0 -5 172372 1600.41 30
-1 0 6 158344 1389.82 32
-1 0 -6 154220 1586.09 30
-1 0 7 89252.6 1093.58 32
-1 0 -7 87042.5 1238.38 30
-1 0 -8 71023.1 1160.51 30
-1 0 8 67318.8 1001.89 32
-1 0 9 32125.4 731.625 32
-1 0 -9 30494 790.066 30
-1 0 -10 963549 4585.64 30
-1 0 10 994502 4328.95 32
-1 0 -11 285.473 152.959 30
-1 0 11 496.636 159.606 32
-1 0 -12 736755 4251.7 30
1 0 -12 749211 4214.41 33
-1 0 13 134.628 139.949 32
-1 0 -13 413.88 146.8 30
-1 0 -14 468909 3585.92 30
1 0 -14 480121 3644.76 33
-1 0 -15 18767.1 742.716 30
-1 0 15 18375.4 771.112 32
1 0 -15 20520.1 787.625 33
1 0 -16 10669.9 594.99 33
-1 0 16 9200.14 572.938 32
-1 0 -16 10273 571.272 30
1 0 -17 1365.97 241.793 33
-1 0 -17 1236.63 214.278 30
-1 0 17 1249.51 242.061 32
-1 0 18 134767 2282.62 32
-1 0 -18 129606 2121.12 30
1 0 -18 130869 2213.66 33
1 0 -19 5568.1 486.699 33
-1 0 19 6261.5 520.844 32
-1 0 -19 5765.94 464.191 30
-1 0 20 97486.5 2066.72 32
-1 0 -20 99114.5 1962.76 30
1 0 -20 98251 2059.4 33
1 0 -21 1316.41 266.729 33
-1 0 -21 1195.42 232.558 30
-1 0 21 1642.76 306.276 32
-1 0 -22 97326.9 2041.86 30
1 0 -22 87951.7 2095.94 33
1 0 -23 370.845 160.819 33
-1 0 23 912.716 242.745 32
-1 0 -23 447.469 165.522 30
1 0 -24 4539.46 514.524 33
-1 0 24 4733.81 502.323 32
-1 0 -24 4630.66 439.615 21
-1 0 -24 5628.07 523.291 30
-1 0 -25 70999.6 1740.44 21
-1 0 -25 69880.4 1687.55 7
-1 0 -25 71014.2 1864.06 4
-1 0 -25 68488.1 1601.08 31
1 0 -25 67251.5 2005.98 33
1 0 -25 69684.4 1621.34 23
-1 0 -25 68517.6 1662.13 26
-1 0 -26 144879 2717.18 4
-1 0 -26 148115 2690.29 11
-1 0 -26 142721 2347.31 31
-1 0 -26 153165 2513.39 7
1 0 -26 147958 2421.56 23
-1 0 -26 146298 2482.76 26
-1 0 -26 146415 2565.57 21
-1 0 -27 3024.14 381.529 21
-1 0 -27 3030.95 419.81 11
-1 0 -27 2508.18 344.227 31
-1 0 -27 2780.55 357.331 26
-1 0 -27 2864.05 374.666 7
1 0 -27 3023.47 420.285 11
-1 0 -27 2674.76 388.834 4
1 0 -27 2847.42 373.17 23
-1 0 -28 13957.8 795.993 7
-1 0 -28 12878 771.07 26
1 0 -28 12212.4 817.716 11
-1 0 -28 13600.1 755.218 31
-1 0 -28 12646.6 791.223 21
1 0 -28 12911.9 751.459 23
-1 0 -28 12971.8 850.457 4
-1 0 -29 1033.69 270.143 4
-1 0 -29 1453.58 292.422 21
-1 0 -29 916.445 226.164 7
-1 0 -29 1383.09 260.12 31
1 0 -29 1371.72 268.796 23
-1 0 -29 1483.62 290.53 26
1 0 -29 1210.57 302.619 11
-1 0 -30 2335.14 333.062 31
1 0 -30 1560.48 350.085 4
1 0 -30 2219.43 349.243 10
-1 0 -30 2163.92 376.423 21
-1 0 -30 2106.76 344.682 7
-1 0 -30 1637.25 344.314 4
1 0 30 1872.18 412.105 32
1 0 -30 1904.83 366.892 11
1 0 -30 1493.08 279.811 23
-1 0 -30 2012.01 330.045 26
-1 0 -31 7214.96 621.46 21
-1 0 -31 7977.81 632.366 26
1 0 -31 7878.18 598.983 23
1 0 -31 8956.86 720.172 3
-1 0 -31 7120.94 557.725 31
-1 0 -31 7813.02 683.215 4
1 0 -31 8424.77 685.718 2
1 0 -31 7443.74 585.944 10
1 0 -31 7545.24 716.001 4
-1 0 -31 7407.47 583.055 7
1 0 -31 7784.91 676.097 11
1 0 -32 84909.7 2131.66 2
1 0 -32 84264.8 2227.67 11
1 0 -32 86144.4 2195.99 3
1 0 -32 85849.9 2349.97 4
1 0 -32 87907.4 1934.41 10
-1 0 -32 86017.5 2246.25 4
-1 0 -32 84261.3 2122.38 21
-1 0 -32 85815.9 2036.5 26
-1 0 -32 83129.7 1932.62 7
1 0 -33 7240.25 555.354 10
-1 0 -33 6664.13 604.915 21
1 0 -33 6521.05 657.649 11
-1 0 -33 7227.95 663.452 4
-1 0 -33 6801.6 572.864 7
1 0 -33 5730.63 577.353 2
1 0 -33 5591.48 644.776 4
1 0 -33 6635.26 639.345 3
1 0 -34 11733.4 847.678 11
-1 0 -34 11068.3 703.333 7
1 0 -34 12945.4 860.548 3
-1 0 -34 10775.1 770.49 21
-1 0 -34 11469.1 823.44 4
1 0 -34 12351.3 711.35 10
1 0 -34 11440.9 786.406 2
1 0 -34 11232.9 874.81 4
1 0 -35 12756 828.321 2
1 0 -35 12398.1 864.763 11
1 0 -35 12258.6 837.12 3
1 0 -35 12548.3 905.387 4
-1 0 -35 12742.3 744.833 7
-1 0 -35 13414.2 878.754 4
-1 0 -35 13376.1 843.95 21
-1 0 -36 1325.71 316.807 4
-1 0 -36 1714.29 334.418 21
1 0 -36 1297.04 320.672 11
1 0 -36 1086.41 285.177 2
1 0 -36 1783.09 373.239 4
1 0 -36 1225.11 331.979 3
1 0 -37 69232.2 1885.86 3
1 0 -37 67054.9 1796.21 2
1 0 -37 67997.9 1919.06 11
-1 0 -37 64702 1777.13 21
1 0 -37 67309.3 2005.9 4
-1 0 -37 65730.6 1857.54 4
1 0 -38 626.22 238.436 2
1 0 -38 392.308 218.671 11
1 0 -38 762.791 287.051 4
1 0 -38 312.2 237.864 3
-1 0 -38 398.144 199.576 4
1 0 -39 594.651 239.086 4
-1 0 -39 1097.21 228.857 2
1 0 -39 668.942 222.889 2
1 0 -39 923.543 220.549 1
1 0 -39 742.129 286.262 3
-1 0 -39 741.179 238.049 3
-1 0 -39 873.913 251.52 4
1 0 -40 5024.23 460.459 2
1 0 -40 5085.28 405.184 1
1 0 -40 5043.91 514.853 4
1 0 -40 4824.06 485.537 3
-1 0 -40 4849.36 473.514 3
-1 0 -40 4621.25 468.166 4
-1 0 -40 4924.74 418.855 2
-1 0 -41 1119.77 245.209 3
1 0 -41 1317.72 292.317 3
-1 0 -41 1064.7 193.025 2
1 0 -41 1363.97 201.788 1
1 0 -41 1447.47 251.576 2
1 0 -41 1045.17 268.929 4
-1 0 -42 2802.93 281.317 2
1 0 -42 3284.77 335.616 2
1 0 -42 3565.23 392.279 4
1 0 -42 3224.85 358.39 3
-1 0 -42 3639.82 369.289 3
-1 0 -43 1799.04 213.916 2
-1 0 -43 1535.26 238.418 3
1 0 -43 1518.29 242.866 3
1 0 -43 1666.19 228.029 2
1 0 -43 1609.06 263.876 4
-1 0 -44 122.036 147.602 3
1 0 -44 184.029 155.064 3
1 0 -44 287.682 123.444 2
1 0 -44 107.972 134.853 4
1 0 -45 10.7501 121.988 3
-1 0 -45 -86.6453 120.403 3
1 0 -45 125.662 83.6248 2
1 1 -45 3738.35 270.762 2
-1 -1 -45 4013.54 292.771 3
1 1 -45 4335.02 328.739 4
1 1 -45 3127.55 275.522 3
-1 -1 -44 1094.8 200.292 3
1 1 -44 1107.65 205.582 3
1 1 -44 1235.96 195.101 2
1 1 -44 1269.42 213.501 4
1 1 -43 6835 499 4
1 1 -43 6054.99 426.49 2
1 1 -43 6925.77 461.338 3
-1 -1 -43 6425.24 443.029 3
1 1 -42 8967.25 611.166 4
1 1 -42 8124.23 455.361 1
-1 -1 -42 8544.54 543.301 3
1 1 -42 7698.8 512.844 2
1 1 -42 8739.43 552.845 3
1 1 -41 18022.7 898.034 4
-1 -1 -41 16788.4 666.392 2
1 1 -41 17494.4 721.691 1
1 1 -41 17530.8 799.146 2
-1 -1 -41 18838.5 834.505 3
1 1 -41 18392.8 823.298 3
-1 -1 -40 2963.6 369.017 3
-1 -1 -40 2804.69 313.677 2
1 1 -40 2824.19 378.243 3
1 1 -40 2762.45 357.005 2
1 1 -40 2901.09 422.427 4
-1 -1 -39 10161.6 695.218 4
1 1 -39 8058.91 618.721 3
-1 -1 -39 10000.3 669.856 3
1 1 -39 9076.02 642.933 2
1 1 -39 10392.4 754.306 4
1 1 -39 9076.36 662.109 11
-1 -1 -39 9368.09 569.407 2
-1 -1 -38 586.852 224.563 3
1 1 -38 438.098 210.563 11
1 1 -38 424.919 205.318 2
-1 -1 -38 836.293 243.76 4
-1 -1 -38 644.779 198.738 2
1 1 -38 948.902 299.075 4
1 1 -38 583.492 262.311 3
1 1 -37 14719.9 895.43 11
1 1 -37 15439.1 890.389 3
1 1 -37 14891.7 866.46 2
-1 -1 -37 13235.3 824.967 21
-1 -1 -37 14529.7 884.822 4
1 1 -37 12971.8 895.372 4
-1 -1 -37 13262.7 729.097 7
1 1 -36 13064.7 861.2 11
-1 -1 -36 11595.5 813.829 4
1 1 -36 12262 810.526 2
1 1 -36 12247.6 811.386 3
-1 -1 -36 11795.2 712.362 7
-1 -1 -36 12586.3 816.391 21
1 1 -36 11552.5 884.278 4
1 1 -35 6801.59 640.351 11
1 1 -35 7744.62 649.746 2
-1 -1 -35 7059.56 627.375 21
1 1 -35 6714.46 634.836 3
-1 -1 -35 7508.08 670.884 4
-1 -1 -35 6615.02 551.433 7
1 1 -35 6854.38 688.105 4
-1 -1 -34 1648.74 350.336 21
-1 -1 -34 1762.64 347.546 4
1 1 -34 1746 304.373 23
1 1 -34 1769.82 365.46 3
1 1 -34 1568.53 325.904 2
-1 -1 -34 1468.6 304.601 7
1 1 -34 1700.12 343.204 11
-1 -1 -34 1384.7 301.964 26
1 1 -34 1293.12 325.735 4
1 1 -33 10390.6 692.075 23
1 1 -33 12126 831.715 2
-1 -1 -33 11458.1 754.841 26
1 1 -33 11518.7 869.183 4
-1 -1 -33 11853.5 838.412 4
-1 -1 -33 10870.1 775.708 21
1 1 -33 12363.8 836.481 3
1 1 -33 11873.8 845.016 11
-1 -1 -33 10622.6 713.994 7
-1 -1 -32 922.149 300.294 4
-1 -1 -32 1019.96 258.507 7
-1 -1 -32 1299.22 317.892 21
-1 -1 -32 1203.01 279.449 26
1 1 -32 1370.49 357.016 11
1 1 -32 1211.51 270.891 23
-1 -1 -31 61418.2 1693.17 7
1 1 -31 62550.8 1901.58 11
-1 -1 -31 60736.6 1714.9 26
1 1 -31 60294.6 1675.5 23
-1 -1 -31 61418 1889.57 4
-1 -1 -31 59535.3 1786.08 21
1 1 -30 1242.39 272.402 23
-1 -1 -30 1495.77 323.596 4
-1 -1 -30 1414.9 285.272 7
-1 -1 -30 1142.17 295.963 21
1 1 -30 1570.07 358.361 11
1 -1 30 2082 435.403 32
-1 -1 -30 1493.95 282.91 26
-1 -1 -29 3554.61 487.416 4
1 -1 29 3821.89 575.82 32
1 1 -29 4138.26 451.167 23
-1 -1 -29 3945.72 437.551 7
-1 -1 -29 4157.24 481.161 21
-1 -1 -29 4061.45 397.777 31
1 1 -29 3571.52 450.184 11
-1 -1 -29 3800.72 434.537 26
-1 -1 -28 6821.51 569.487 7
-1 -1 -28 6727.93 527.256 31
1 1 -28 6884.88 554.912 23
-1 -1 -28 7468.51 655.709 4
-1 -1 -28 7200.8 582.168 26
-1 -1 -28 6636.01 572.944 21
-1 -1 -27 2094.41 319.718 26
-1 -1 -27 1541.25 303.262 21
-1 -1 -27 1994.09 296.529 31
1 1 -27 1836.38 302.758 23
-1 -1 -27 1694.44 305.836 7
-1 -1 -27 1788.09 359.191 4
-1 -1 -27 1685.21 298.104 30
1 1 -26 42721.8 1333.38 23
-1 -1 -26 45405.3 1517.39 30
-1 -1 -26 43958.8 1389.15 7
-1 -1 -26 44868.9 1518.07 4
-1 -1 -26 44680 1384.26 26
-1 -1 -26 41935.3 1242.98 31
-1 -1 -26 44512.5 1419.81 21
-1 -1 -25 4319.59 444.298 21
-1 -1 -25 4135.3 437.481 7
-1 -1 -25 4262.3 402.221 31
-1 -1 -25 4471.32 481.379 30
-1 -1 -25 4789.99 487.276 4
1 1 -25 4664 450.14 23
-1 -1 -25 4539.12 440.78 26
-1 -1 -24 4555.41 478.101 30
-1 -1 -24 5242.75 469.217 21
1 1 -24 4433.2 415.185 23
-1 -1 -23 6964.79 560.6 30
-1 -1 -22 8535.49 611.651 30
-1 -1 -21 38823.3 1258.43 30
1 1 -20 5757.81 512.362 33
-1 -1 -20 6099.85 488.607 30
-1 1 20 5579.35 449.897 32
1 1 -19 246232 3177.47 33
-1 -1 -19 241385 2979.04 30
-1 -1 -18 39421.6 1185.32 30
-1 1 18 40108 1110.01 32
1 1 -18 39205.9 1223.42 33
-1 1 17 280132 2810.43 32
-1 -1 -17 273965 3031.33 30
1 1 -17 275803 3154.12 33
-1 -1 -16 277783 2974.53 30
1 1 -16 283204 3077.15 33
1 1 -15 78443.6 1553.82 33
-1 -1 -15 81198.3 1583.9 30
-1 -1 -14 53022.4 1258.69 33
-1 1 14 53146.2 1063.71 32
1 1 -14 50320.1 1189.05 33
-1 -1 -14 49205.2 1203.95 30
1 1 -13 19510 713.153 33
-1 -1 -13 18845.4 728.451 30
-1 -1 -13 17899.5 720.346 33
-1 1 13 18664.7 597.38 32
-1 -1 -12 47656.1 1124.52 30
-1 1 12 46075.6 888.196 32
1 1 -12 48281.6 1079.14 33
1 1 -11 315765 2628.26 33
-1 -1 -11 315978 2787.96 30
-1 -1 -11 320670 2733.49 33
-1 1 11 314592 2169.19 32
-1 -1 -10 370755 2782.47 33
-1 1 10 366214 2157.44 32
-1 -1 -10 372274 2929.55 30
-1 -1 -9 248549 2305.7 30
-1 1 9 251591 1672.28 32
-1 -1 -9 246560 2138.59 33
1 1 -8 232423 1910.02 33
-1 -1 -8 229151 1928.76 33
1 1 -7 571347 2764.37 33
-1 -1 -7 570534 3304.74 30
-1 1 6 243385 1289.85 32
-1 -1 -6 248093 2098.83 30
-1 -1 -5 386035 2541.58 30
-1 1 5 376968 1534.65 32
-1 1 4 439446 1612.64 32
-1 -1 -4 453686 2691.13 30
-1 -1 -3 420126 2509.29 30
1 1 -3 369510 1484.49 33
-1 -1 -2 688311 3128.46 30
-1 1 1 78404.1 675.76 30
-1 -1 -1 76712.1 1026.14 30
-1 -1 0 333372 2001.28 32
-1 1 0 340347 1581.35 30
-1 1 -1 82951.5 855.282 30
-1 -1 1 82300.2 1009.88 32
-1 1 -2 673132 2656.08 30
-1 -1 3 447664 2430.31 32
-1 1 -3 441933 2271.6 30
-1 1 -4 424886 2356.68 30
-1 -1 4 421554 2472.46 32
-1 1 -5 355957 2263.61 30
-1 -1 5 339868 2322.56 32
-1 -1 6 234660 2005.61 32
-1 1 -6 222412 1876.18 30
-1 -1 7 575633 3243.55 32
-1 1 -7 591820 3193.17 30
-1 1 -8 239197 2104.65 30
-1 -1 8 229237 2157.32 32
-1 -1 9 245877 2318.18 32
-1 1 -9 233170 2155.12 30
-1 -1 10 395918 3104.8 32
-1 1 -10 380682 2875.54 30
-1 -1 11 367871 3156.91 32
-1 1 -11 358042 2890.24 30
-1 1 -12 62244.2 1242.8 30
-1 -1 12 63858.3 1379.36 32
-1 -1 13 24564.7 888.49 32
-1 1 -13 24576.9 814.916 30
-1 1 -14 39987.9 1068.08 30
-1 -1 14 39319.8 1185.85 32
-1 -1 15 83374.7 1758.67 32
-1 1 -15 84593.1 1592.29 30
-1 1 -16 269105 2944.87 30
1 -1 -16 276313 3049.79 33
-1 -1 16 273520 3293.91 32
-1 1 -17 283961 3094.99 30
1 -1 -17 293157 3245.79 33
1 -1 -18 39253.5 1234.07 33
-1 -1 18 39489.1 1352.13 32
-1 1 -18 41572.8 1220.78 30
-1 1 -19 226869 2937.77 30
-1 -1 19 226711 3305.41 32
-1 -1 20 9225.41 707.736 32
1 -1 -20 8734.05 635.959 33
-1 1 -20 9749.74 632.701 30
-1 1 -21 35196.2 1218.49 30
1 -1 -21 34402 1278.19 33
-1 -1 21 34570.9 1379.2 32
-1 -1 22 13452.9 871.403 32
1 -1 -22 11645 779.745 33
-1 -1 23 4899.55 546.606 32
1 -1 -23 5419.83 552.927 33
1 -1 -24 5357.25 503.946 11
1 -1 -24 6375.22 611.259 33
-1 1 -24 5211.45 448.753 21
-1 -1 24 5118.95 587.962 32
-1 1 -24 4875.31 421.839 31
-1 1 -24 5834.45 479.129 26
-1 1 -25 4129.46 418.821 31
1 -1 -25 3315.51 420.369 11
-1 1 -25 4739.33 453.836 21
-1 1 -25 3901.48 411.825 26
-1 -1 25 3467.62 489.826 32
1 -1 -25 3390.04 450.107 33
-1 1 -26 39948.8 1316.99 21
-1 1 -26 39648.1 1363.08 11
1 -1 -26 41072.3 1595.71 33
-1 1 -26 39030.5 1292.93 26
1 -1 -26 39403.9 1222.67 23
-1 1 -26 40471.8 1283.26 31
-1 -1 26 43180.2 1687.4 32
-1 1 -26 39964.6 1282.45 7
1 -1 -26 42716.3 1462.12 11
1 -1 -26 39450.8 1489.59 4
1 -1 -27 1894.39 361.592 4
1 -1 -27 1794.09 324.288 11
1 -1 -27 1944.22 283.441 27
1 -1 -27 2126.26 302.256 23
1 -1 -27 2202.82 417.985 33
-1 1 -27 2154.21 319.705 26
-1 1 -27 2412.27 353.694 7
-1 1 -27 1976.6 323.877 31
-1 1 -27 2404.04 363.155 21
-1 1 -27 3514.47 415.887 11
1 -1 -28 7682.83 669.422 3
1 -1 -28 6662.69 668.397 4
1 -1 -28 7127.27 517.041 27
1 -1 -28 6507.95 573.113 2
-1 1 -28 6801.44 537.666 7
-1 1 -28 6627.53 584.317 21
-1 1 -28 6966.08 617.44 4
-1 1 -28 7630.27 617.117 11
1 -1 -28 6969.08 530.887 23
1 -1 -28 6736.85 621.503 11
-1 1 -28 6751.4 553.06 31
-1 1 -28 6164.05 548.374 26
-1 1 -29 5331.3 539.977 11
1 -1 -29 5217.56 526.32 2
-1 1 -29 5340.29 480.671 7
-1 1 -29 5601.83 574.81 4
1 -1 -29 5124.34 500.319 10
1 -1 -29 4779.99 573.048 4
-1 1 -29 4803.86 470.475 31
1 -1 -29 5603.9 455.686 27
-1 1 -29 5009.88 499.568 26
1 -1 -29 5648.37 572.805 3
1 -1 -29 4987.82 540.294 11
-1 1 -29 4606.92 492.829 21
-1 1 -30 1717.34 307.539 31
-1 1 -30 1530 282.777 7
1 -1 -30 1323.28 305.239 3
-1 1 -30 1423.22 321.446 4
1 -1 -30 1181.26 255.461 2
1 -1 -30 1939.07 331.23 10
-1 1 -30 1858.86 347.013 21
1 -1 -30 1958.97 378.959 4
-1 1 -30 1546.06 250.901 23
1 -1 -30 1188.53 319.482 11
-1 1 -31 67225.7 1610.96 23
1 -1 -31 65217.2 1835.94 2
1 -1 -31 63548.7 1921.14 11
1 -1 -31 62695.1 1706.56 10
-1 1 -31 65192.1 1922.74 4
-1 1 -31 62465.4 1646.79 7
-1 1 -31 63251.9 1682.97 31
-1 1 -31 60705.6 1752.77 21
1 -1 -31 63426.9 1892.5 3
1 -1 -31 61515.6 1984.87 4
1 -1 -32 1490.83 361.348 3
-1 1 -32 1745.54 293.82 7
-1 1 -32 1436.44 322.416 21
-1 1 -32 1625.69 287.658 23
-1 1 -32 1759.46 324.505 31
-1 1 -32 2286.99 402.898 4
1 -1 -32 1165.89 300.123 2
1 -1 -32 1841.38 314.781 10
1 -1 -32 1465.16 339.001 11
1 -1 -32 1602.52 389.458 4
-1 1 -33 10395.7 748.047 21
-1 1 -33 9531.17 771.493 4
1 -1 -33 11484.1 784.437 2
1 -1 -33 10718.2 797.641 3
1 -1 -33 10081.9 824.547 4
-1 1 -33 9969.8 678.72 31
1 -1 -33 9664.14 783.581 11
1 -1 -33 9994.62 678.394 10
-1 1 -33 9862.51 621.7 23
1 -1 -34 2070.52 348.545 2
1 -1 -34 1808.51 309.755 10
-1 1 -34 1778.42 339.086 21
1 -1 -34 1973.33 377.115 11
1 -1 -34 1523.55 347.426 3
-1 1 -34 2014.69 304.053 23
-1 1 -34 2097.29 399.183 4
1 -1 -34 2084.06 413.277 4
1 -1 -35 7023.26 636.662 3
1 -1 -35 7817.73 582.883 10
1 -1 -35 7393.07 686.372 11
1 -1 -35 6884.9 685.838 4
-1 1 -35 7306.85 654.234 4
-1 1 -35 7589.69 626.13 21
-1 1 -35 8081.46 544.588 23
1 -1 -35 8046.67 644.76 2
1 -1 -36 13350.9 825.86 2
-1 1 -36 13373.9 675.62 23
1 -1 -36 13229.1 932.705 4
1 -1 -36 13438 882.764 11
1 -1 -36 13864.8 754.243 10
-1 1 -36 13644.2 824.582 21
-1 1 -36 13411.7 864.463 4
1 -1 -36 13443.6 860.25 3
1 -1 -37 17661.6 981.69 11
1 -1 -37 15632 866.09 2
1 -1 -37 16794.6 950.161 3
1 -1 -37 17478.8 816.764 10
1 -1 -37 16436 1011.11 4
-1 1 -37 16106.2 717.648 23
1 -1 -37 17261.1 810.445 1
-1 1 -37 16545.2 923.542 4
1 -1 -38 749.197 206.977 10
1 -1 -38 942.591 269.449 2
1 -1 -38 589.195 254.285 4
1 -1 -38 1172.92 239.081 1
1 -1 -38 853.255 295.665 3
-1 1 -38 639.739 241.432 4
-1 1 -39 7881.92 607.696 4
1 -1 -39 6631.87 455 1
1 -1 -39 7307.36 644.356 4
1 -1 -39 7566.75 567.117 2
1 -1 -39 6916.75 594.382 3
1 -1 -40 2779.31 393.86 3
-1 1 -40 2841.08 367.653 4
-1 1 -40 2580.27 314.862 6
1 -1 -40 2598.19 400.634 4
1 -1 -40 2228.64 299.827 2
1 -1 -41 17495.2 834.489 3
-1 1 -41 16683.3 707.32 6
-1 1 -41 16686.2 774.806 4
-1 1 -41 17979 825.161 3
1 -1 -41 17338.1 896.387 4
-1 1 -41 16643.5 730.348 2
1 -1 -41 15896.3 743.643 2
1 -1 -42 9513.82 587.049 3
-1 1 -42 8199.23 455.779 6
-1 1 -42 8481.66 485.92 2
-1 1 -42 9628.98 576.279 3
1 -1 -42 9449.59 533.319 2
1 -1 -42 9031.17 608.505 4
1 -1 -43 5364.09 433.552 3
-1 1 -43 5673.53 419.67 3
1 -1 -43 5759.79 386.106 2
-1 1 -43 5613.7 370.417 2
-1 1 -44 1678.29 240.323 3
-1 1 -44 1430.24 182.979 2
1 -1 -44 1418.59 245.286 3
1 -1 -44 1350.9 177.897 2
-1 1 -45 4612.01 319.706 3
1 2 -45 1455.66 216.857 4
1 2 -45 139.584 83.9737 2
-1 -2 -44 2865.67 271.76 3
1 2 -44 2593.8 280.474 4
1 2 -44 2457.37 255.043 3
1 2 -44 2488.42 252.565 2
1 2 -43 2715.24 249.522 1
1 2 -43 3378.87 322.194 2
-1 -2 -43 3038.8 296.176 3
1 2 -43 3181.04 308.092 3
1 2 -43 2928.45 325.482 4
1 2 -42 2234.4 288.465 3
1 2 -42 2026.21 277.892 2
1 2 -42 2221.07 253.106 1
1 2 -42 2129.69 314.034 4
-1 -2 -42 2162.54 284.773 3
1 2 -41 5495.85 461.882 2
1 2 -41 5570.73 450.645 3
-1 -2 -41 5234.76 445.987 3
1 2 -41 5081.71 482.318 4
1 2 -40 19028.3 962.69 4
1 2 -40 18793.4 851.271 3
-1 -2 -40 19795.6 869.134 3
1 2 -40 19043.9 864.973 2
1 2 -39 7703.25 657.219 4
1 2 -39 7114.02 575.419 11
1 2 -39 7428.89 572.071 3
-1 -2 -39 7761.04 587.801 3
-1 -2 -39 7066.73 507.387 7
1 2 -39 8417.02 617.847 2
-1 -2 -38 10320.6 689.276 3
-1 -2 -38 10833.6 591.442 2
1 2 -38 10205.9 788.095 4
1 2 -38 10156.2 691.255 3
-1 -2 -38 10017.1 635.914 7
1 2 -38 11468.6 745.004 11
1 2 -38 10869.2 717.71 2
-1 -2 -37 26152 1114.27 3
-1 -2 -37 23761 913.03 2
-1 -2 -37 23744.2 1076.54 21
1 2 -37 25797 1126.31 2
-1 -2 -37 23381.7 982.102 7
1 2 -37 24184.4 1195.28 4
1 2 -37 24323.7 1120.25 11
1 2 -37 23436.4 1059.25 3
-1 -2 -36 16024 911.577 21
-1 -2 -36 16936.8 922.967 3
-1 -2 -36 15797 828.194 26
-1 -2 -36 15853.2 776.809 2
1 2 -36 15955.3 896.545 3
-1 -2 -36 15635.6 828.813 7
1 2 -36 17231.6 1032.39 4
1 2 -36 15717.6 825.927 23
-1 -2 -36 15376.3 940.031 4
1 2 -36 16049.2 932.544 11
1 2 -36 16889.1 938.41 2
-1 -2 -35 31998.9 1191.76 26
1 2 -35 33818.1 1365.87 11
-1 -2 -35 35095 1325.55 3
-1 -2 -35 31919.5 1306.85 21
1 2 -35 32022.3 1415.93 4
1 2 -35 33662.2 1318.68 3
-1 -2 -35 32436.4 1216.2 7
-1 -2 -35 33702.5 1155.85 2
-1 -2 -35 33443.6 1389.69 4
1 2 -35 33859.3 1329.93 2
1 2 -35 32727.5 1217.23 23
1 2 -34 15499.2 861.25 23
-1 -2 -34 16632.3 963.033 21
-1 -2 -34 15584.7 857.326 26
1 2 -34 16017.9 921.884 3
-1 -2 -34 16013.6 872.903 7
1 2 -34 14112.3 912.587 11
-1 -2 -34 14277 936.917 4
1 2 -33 4117.03 515.8 11
1 2 -33 4162.75 468.37 23
-1 -2 -33 4633.01 532.103 21
-1 -2 -33 4503.63 542.835 4
-1 -2 -33 3674.39 448.696 26
-1 -2 -33 4290.59 478.505 7
1 2 -32 28288.3 1161.63 23
1 -2 32 25209.7 1476.8 32
1 2 -32 27212.9 1249.79 11
-1 -2 -32 27015.7 1218.96 21
-1 -2 -32 27955 1169.75 7
-1 -2 -32 27274 1104.43 10
-1 -2 -32 27515.4 1291.12 4
-1 -2 -32 29021.6 1173.59 26
-1 -2 -31 30333.8 1220.25 7
-1 -2 -31 31008.9 1222.41 26
1 2 -31 29591.2 1190.85 23
1 2 -31 32582.7 1362.66 11
1 -2 31 29432.2 1610.01 32
-1 -2 -31 32247.2 1394.02 4
-1 -2 -31 30707.8 1277.07 21
-1 -2 -31 30883.8 1191.36 10
-1 -2 -30 63899.4 1827.31 21
1 2 -30 67059.3 1941.48 11
-1 -2 -30 65343.3 1728.9 10
1 2 -30 64229.4 1728.83 23
1 -2 30 58257.5 2241.4 32
-1 -2 -30 63814 1762.42 7
-1 -2 -30 65652.2 1976.66 4
-1 -2 -30 63893.4 1744.48 26
-1 -2 -29 23310.4 1099.31 21
-1 -2 -29 23489.9 1051.74 10
-1 -2 -29 23636.2 1060.59 7
1 -2 29 23027 1398.58 32
1 2 -29 23834.1 1061.76 23
-1 -2 -29 24953.7 1215.57 4
-1 -2 -29 23884.7 1074.37 26
1 2 -28 44832.8 1430.53 23
-1 -2 -28 44596.1 1490.92 21
-1 -2 -28 44371.4 1432.54 26
-1 -2 -28 43769.8 1592.17 4
1 -2 28 39018.8 1804.37 32
-1 -2 -28 44797.7 1460.56 7
-1 -2 -28 46660.1 1453.03 10
-1 -2 -28 45754.3 1560.86 30
1 2 -27 18561.4 915.384 23
-1 -2 -27 18157.4 1014.6 4
-1 -2 -27 17988 936.155 21
-1 -2 -27 20232.1 1037.82 30
-1 -2 -27 18166.4 912.479 10
-1 -2 -27 18391.7 910.561 26
-1 -2 -26 10893.2 773.751 4
1 2 -26 10789 689.697 23
-1 -2 -26 10112 720.557 30
-1 -2 -26 10173.6 698.795 21
-1 -2 -26 10157.6 666.114 26
-1 -2 -26 10868.2 693.353 10
-1 -2 -25 64196.2 1815.94 4
-1 -2 -25 62339.3 1665.68 21
1 2 -25 63575.6 1631.84 23
-1 -2 -25 62331.5 1639.47 10
-1 -2 -25 67867.1 1815.69 30
-1 -2 -25 63326.4 1626.32 26
1 2 -24 6137.72 508.415 23
-1 -2 -24 5818.53 509.189 21
-1 -2 -24 6945.67 596.487 4
-1 -2 -24 6488.95 520.036 26
-1 -2 -24 6802.16 572.995 30
-1 -2 -23 33369 1224.92 30
-1 -2 -22 24455.8 1045.78 30
-1 -2 -21 48732.4 1430.58 30
-1 -2 -20 71055.8 1691.27 30
-1 -2 -19 31822.7 1162.5 33
-1 -2 -19 28687.1 1063.37 30
-1 -2 -18 60458.7 1509.31 30
-1 -2 -18 64392.9 1601.89 33
-1 -2 -17 90410.1 1805.97 30
-1 -2 -17 95404.6 1879.19 33
-1 -2 -16 4383.3 408.908 30
-1 -2 -16 4814.65 415.627 33
-1 -2 -15 22382 865.814 30
-1 -2 -15 22907.7 848.178 33
-1 2 15 23497.6 579.664 32
-1 -2 -14 39496.9 1115.06 30
-1 2 14 40574.1 704.272 32
-1 -2 -14 42322.7 1113.26 33
-1 -2 -13 228958 2614.79 30
-1 2 13 222299 1485.97 32
-1 -2 -13 226192 2469.69 33
-1 -2 -12 59017.4 1203.19 33
-1 2 12 57370.2 673.221 32
-1 -2 -11 258394 2638.3 30
-1 2 11 248173 1197.51 32
-1 2 10 78796 540.289 32
-1 -2 -10 79814.9 1431.26 30
-1 -2 -9 309617 2370.49 33
-1 -2 -9 278112 2604.96 30
-1 -2 -8 269410 2529.42 30
-1 -2 -8 294548 2177.86 33
-1 -2 -7 75507.8 1306.77 30
-1 -2 -7 78583.4 1049.78 33
-1 -2 -6 125355 1224.71 33
-1 -2 -6 115269 1579.4 30
-1 -2 -5 125349 1127.14 33
-1 -2 -5 119764 1594.7 30
-1 -2 -4 320123 1577.91 33
-1 -2 -4 321007 2562.79 30
-1 -2 -3 101643 773.539 33
-1 -2 -3 105691 1450.82 30
-1 -2 -2 75540.1 1057.32 32
-1 -2 -1 140758 1452.73 32
-1 -2 0 22248.2 590.599 32
-1 -2 1 143538 1508.01 32
-1 -2 2 74306.9 1112.63 32
-1 -2 3 107117 1388.14 32
-1 -2 4 314468 2445.47 32
-1 -2 5 131984 1639.06 32
-1 2 -5 133111 1466.43 30
-1 -2 6 117456 1601.2 32
-1 2 -6 118872 1446.65 30
-1 2 -7 78158.5 1222.01 30
1 -2 -7 76897.2 513.587 30
-1 2 -8 298486 2456.11 30
1 -2 -8 298493 970.877 30
1 -2 -9 285734 967.385 30
-1 2 -9 288930 2513.48 30
1 -2 -10 87318.9 580.629 30
-1 -2 10 88968.8 1617.27 32
-1 2 -10 86411.4 1425.18 30
-1 2 -11 258281 2555.16 30
1 -2 -11 255355 1094.51 30
1 -2 -12 63212.9 599.815 30
-1 -2 12 64294.9 1482.33 32
1 -2 -13 229642 1237.87 30
-1 -2 13 228402 2912.99 32
-1 -2 14 39623.5 1268.93 32
-1 2 -14 41514.6 1124.29 30
-1 -2 15 22135.9 989.502 32
-1 -2 16 4404.6 483.641 32
-1 -2 17 93742.7 2148.89 32
-1 -2 18 58102.6 1740.88 32
-1 -2 19 37373.2 1433.92 32
1 -2 -19 30225.2 1157.29 33
-1 -2 20 68504 2011.77 32
1 -2 -20 73428.7 1828.45 33
1 -2 -21 42790.7 1445.66 33
-1 -2 21 44563.3 1646.48 32
1 -2 -22 27236.3 1183.8 33
-1 -2 22 29290.8 1357.62 32
-1 -2 23 28774.3 1383.64 32
1 -2 -23 29485.4 1269.94 33
1 -2 -24 6815.97 613.205 4
1 -2 -24 6973.76 580.207 11
1 -2 -24 7635.71 610.032 3
1 -2 -24 7427.74 570.252 2
1 -2 -24 7987.89 686.253 33
-1 -2 24 7989.89 761.573 32
-1 2 -24 7548.46 553.826 21
-1 2 -24 7693.49 563.792 26
-1 2 -24 7507 560.174 31
-1 2 -25 69705.6 1710.86 26
-1 2 -25 68060.8 1662.61 31
-1 2 -25 69867.1 1704.34 21
1 -2 -25 72490.1 1771.92 2
1 -2 -25 69961.2 2052.36 33
1 -2 -25 68584.8 1956.82 4
-1 -2 25 71068.5 2244 32
1 -2 -25 71059.3 1879.59 11
1 -2 -25 70235.3 1597.74 27
1 -2 -25 70266.2 1848.05 3
1 -2 -26 11913 833.046 4
-1 2 -26 12017.7 716.949 31
1 -2 -26 11766.8 800.113 11
1 -2 -26 12131.9 681.821 27
1 -2 -26 11458.1 860.133 33
1 -2 -26 12231.3 745.254 2
-1 2 -26 11063.6 708.436 21
1 -2 -26 12421.5 801.562 3
-1 -2 26 13391.5 1002.59 32
1 -2 -27 13699.2 872.134 11
-1 -2 27 15942.8 1106.83 32
-1 2 -27 13794.9 743.359 7
-1 2 -27 14629.3 818.281 21
1 -2 -27 14510.1 939.952 4
1 -2 -27 15167.8 906.956 3
1 -2 -27 14368.8 750.957 27
1 -2 -27 14560 1003.06 33
-1 2 -27 14504 812.901 31
1 -2 -27 14213.9 827.846 2
1 -2 -28 41224.9 1504.71 11
-1 -2 28 43373.6 1852.6 32
1 -2 -28 39611.8 1680.78 33
1 -2 -28 43828.3 1458.14 2
-1 2 -28 40061.1 1345.25 31
1 -2 -28 42306.9 1278.1 27
1 -2 -28 43723 1428.94 10
-1 2 -28 40938 1383.37 21
1 -2 -28 39471.5 1463.23 3
1 -2 -28 42083.2 1613.25 4
1 -2 -29 26799.6 1421.15 33
-1 2 -29 26975.8 1145.47 21
1 -2 -29 27496.3 1166.52 2
-1 2 -29 27939.2 1135.63 31
1 -2 -29 27986.8 1156.4 10
1 -2 -29 27273.4 1254.55 11
1 -2 -29 28678.9 1335.93 4
1 -2 -29 26342.1 1023.64 27
1 -2 -29 27923.8 1244.11 3
1 -2 -30 60478.1 1538.29 27
1 -2 -30 59159.8 1946.6 4
-1 2 -30 57238.5 1681.98 11
1 -2 -30 62210.8 1744.11 2
1 -2 -30 57424.9 1830.77 11
1 -2 -30 57178.2 2097.59 33
-1 2 -30 57493 1679.6 21
1 -2 -30 56574.8 1780.29 3
1 -2 -30 60385.9 1692.2 10
-1 2 -30 54405.2 1595.52 31
-1 2 -31 27631 1291.71 4
1 -2 -31 26622 1273.77 11
1 -2 -31 29230.8 1201.36 2
1 -2 -31 30146.1 1204.53 10
1 -2 -31 28009 1360 4
-1 2 -31 27462.3 1177.02 21
-1 2 -31 26240.7 1119.79 31
1 -2 -31 27952.6 1271.93 3
1 -2 -32 23224.3 1236.52 4
-1 2 -32 21110.4 961.32 23
-1 2 -32 20887.6 1035.49 21
-1 2 -32 21514.9 1135.74 4
1 -2 -32 22082.6 1149.48 11
1 -2 -32 22818.9 1043.61 10
1 -2 -32 22399 1069.94 2
1 -2 -32 20972.5 1110.34 3
-1 2 -32 21809.6 1025.68 31
1 -2 -33 2625.68 441.548 4
1 -2 -33 2740.95 451.417 11
-1 2 -33 2835.81 394.753 31
1 -2 -33 2937.41 434.032 3
-1 2 -33 2223.79 383.95 21
1 -2 -33 3381.77 420.899 10
1 -2 -33 2828.15 358.657 1
-1 2 -33 2773.25 359.707 23
-1 2 -33 2549.61 410.258 4
1 -2 -33 2481.7 393.61 2
1 -2 -34 15918.4 963.69 3
-1 2 -34 16692 973.034 4
1 -2 -34 15799.5 977.362 11
1 -2 -34 16266.6 808.507 1
-1 2 -34 16341 867.84 31
1 -2 -34 15571.5 1025.67 4
1 -2 -34 15892.4 896.897 2
-1 2 -34 15916.9 803.571 23
1 -2 -34 16369.3 876.06 10
-1 2 -34 14191.8 849.728 21
1 -2 -35 33395.6 1271.94 2
1 -2 -35 33047.8 1366.35 3
1 -2 -35 32994.2 1385.95 11
1 -2 -35 35803.9 1158.44 7
-1 2 -35 32505.6 1247.64 21
-1 2 -35 35218.8 1391.46 4
1 -2 -35 35723 1269.74 10
1 -2 -35 33658.3 1456.48 4
-1 2 -35 34809 1152.47 23
-1 2 -36 14925.6 746.846 23
1 -2 -36 16099.9 835.772 10
1 -2 -36 15222.1 841.887 2
1 -2 -36 15658.6 939.298 3
1 -2 -36 14540.6 970.934 4
1 -2 -36 14920.8 732.33 7
-1 2 -36 15330.8 902.817 4
1 -2 -37 24058.9 1210.19 4
1 -2 -37 24869.7 1152.34 3
-1 2 -37 23836.7 906.633 23
1 -2 -37 23104.7 1003.12 2
1 -2 -37 22464.6 960.19 10
-1 2 -37 24181.2 1100.34 4
1 -2 -38 11771.6 778.198 3
-1 2 -38 11492.2 695.304 6
1 -2 -38 10200.9 654.422 2
1 -2 -38 10857 635.882 10
-1 2 -38 10883.2 725.229 4
-1 2 -38 10267.9 573.474 23
1 -2 -38 9559.82 754.657 4
1 -2 -39 8790.01 583.636 2
1 -2 -39 10104 584.872 10
1 -2 -39 8846.02 696.988 4
1 -2 -39 8731.8 677.463 3
-1 2 -39 8735.97 506.564 23
-1 2 -39 9912.62 622.372 6
-1 2 -39 9862.09 657.353 4
-1 2 -40 21448.7 899.137 4
1 -2 -40 22119.3 802.809 10
1 -2 -40 21477 1024.02 4
1 -2 -40 20986.9 968.443 3
1 -2 -40 20745.1 840.467 2
-1 2 -40 21276.5 849.168 6
-1 2 -41 6599.21 473.804 4
-1 2 -41 6460.39 446.765 6
1 -2 -41 5862.24 516.607 4
1 -2 -41 6327.55 536.218 3
1 -2 -41 6239.51 440.682 2
1 -2 -42 1658.95 291.269 3
-1 2 -42 1566.48 236.579 2
1 -2 -42 1824.38 232.617 2
-1 2 -42 1969.04 245.822 6
-1 2 -42 1783.77 277.906 3
1 -2 -43 4137.65 379.839 3
-1 2 -43 3775.15 344.373 3
-1 2 -43 3820.83 318.262 2
-1 2 -44 2082 248.756 3
-1 2 -44 2125.5 216.051 2
-1 2 -45 233.77 108.492 3
1 3 -45 4472.59 276.7 2
1 3 -44 2882.13 223.135 1
1 3 -44 3208.45 270.573 2
-1 -3 -44 2964.16 258.029 3
1 3 -44 3750.96 311.181 4
1 3 -43 11991.8 607.576 4
1 3 -43 11078.4 496.747 3
1 3 -43 12192.3 561.898 2
-1 -3 -43 10452.8 510.7 3
1 3 -43 12042.5 509.364 1
1 3 -42 10553.5 525.405 3
-1 -3 -42 9395.54 530.795 3
1 3 -42 9455.32 541.302 2
1 3 -42 9506.41 589.792 4
1 3 -41 2203.59 321.081 4
1 3 -41 2629.13 326.509 2
-1 -3 -41 2466.96 307.171 3
1 3 -41 2415.01 296.091 3
-1 -3 -40 2217.07 321.949 3
1 3 -40 1932.69 298.753 2
1 3 -40 1815.82 280.814 11
1 3 -40 1858.67 343.203 4
1 3 -40 1479.11 251.321 3
-1 -3 -40 1744.81 257.67 7
1 3 -39 14565.2 785.175 2
1 3 -39 14981.3 750.791 3
1 3 -39 13872.6 753.841 11
-1 -3 -39 13803.6 698.071 7
1 3 -39 14199.4 834.32 4
-1 -3 -39 14791.8 764.948 3
1 3 -38 2658.68 357.205 3
1 3 -38 2639.21 423.895 4
1 3 -38 2171.03 339.687 2
-1 -3 -38 2506.1 333.448 7
-1 -3 -38 2757.77 376.256 3
1 3 -38 2441.73 364.954 11
1 3 -37 34238.9 1279.34 2
1 3 -37 32375 1238.75 11
-1 -3 -37 34058.5 1187.71 7
1 3 -37 31542.4 1134.59 23
1 3 -37 31261.3 1183.06 3
-1 -3 -37 33207.6 1121.33 26
-1 -3 -37 33528.9 1218.93 3
1 3 -37 30962.1 1333.49 4
1 3 -36 2124.29 337.21 23
-1 -3 -36 1944.62 358.537 21
-1 -3 -36 2263.21 318.173 10
1 3 -36 1966.49 332.365 11
-1 -3 -36 1840.6 278.684 26
1 3 -36 1775.58 324.129 3
1 3 -36 2182.54 365.23 2
-1 -3 -36 1998.45 326.237 3
-1 -3 -36 2156.86 348.795 7
-1 -3 -35 16862.2 909.308 3
-1 -3 -35 17942.8 875.806 26
1 3 -35 18317.3 984.455 11
-1 -3 -35 17656.5 917.003 7
-1 -3 -35 17589 862.97 10
1 3 -35 17660.2 938.557 3
1 3 -35 17344.8 889.635 23
-1 -3 -35 16025.2 916.016 21
1 3 -35 17700.5 956.963 2
-1 -3 -34 1133.47 274.671 7
1 3 -34 1518.6 339.331 11
-1 -3 -34 1583.46 293.742 26
-1 -3 -34 836.865 258.58 21
-1 -3 -34 817.813 227.855 10
1 3 -34 1141.25 283.823 23
-1 -3 -34 998.286 267.469 3
-1 -3 -33 220.869 168.215 26
-1 -3 -33 698.05 280.116 21
-1 -3 -33 475.039 253.826 4
-1 -3 -33 969.048 256.695 10
-1 -3 -33 381.045 201.859 3
1 3 -33 472.953 267.085 11
-1 -3 -33 68.7335 173.644 7
1 3 -33 373.478 194.017 23
-1 -3 -32 75985.9 2163.24 4
-1 -3 -32 75001.9 1911.9 10
1 3 -32 77856.4 2083.58 11
-1 -3 -32 81437.3 2026 3
1 3 -32 75143.6 1674.47 5
-1 -3 -32 78085.4 1922.55 26
1 3 -32 75411.3 1927.34 23
-1 -3 -32 74490.4 1923.74 7
-1 -3 -32 76824.6 2010.14 21
-1 -3 -31 18892.3 999.845 21
-1 -3 -31 19319.9 1115.34 4
-1 -3 -31 19716.4 987.671 10
1 3 -31 21086.4 901.368 5
1 3 -31 20839.5 1082.6 11
1 3 -31 21579.1 1034.24 23
1 -3 31 17569.6 1290.18 32
-1 -3 -31 20945 995.668 26
-1 -3 -31 19363.9 995.151 7
1 3 -30 32952.7 1265.54 23
-1 -3 -30 35647.7 1370.51 21
-1 -3 -30 35083.9 1316.77 7
-1 -3 -30 35596 1342.76 10
-1 -3 -30 34070.1 1283.89 26
1 -3 30 35570.2 1805.6 32
-1 -3 -30 35181.9 1468.81 4
1 -3 29 90641.3 2855.67 32
-1 -3 -29 97024.5 2190.57 10
-1 -3 -29 92287 2200.47 21
-1 -3 -29 94237 2116.54 26
1 3 -29 96625.1 2142.62 23
-1 -3 -29 90333.9 2346.34 4
-1 -3 -28 26404.5 1256.33 4
-1 -3 -28 25619.9 1141.37 21
-1 -3 -28 26998.1 1157.78 10
1 3 -28 26182.8 1118.09 23
-1 -3 -28 27415.6 1141.27 26
-1 -3 -27 21275.5 1050.53 30
-1 -3 -27 21138.1 1111.34 4
1 -3 27 19291.8 1302.51 32
-1 -3 -27 19580.8 968.601 26
-1 -3 -27 21437.4 1025.43 21
-1 -3 -27 20156.8 987.496 10
1 3 -27 19968.1 958.04 23
-1 -3 -26 14297.5 833.742 10
-1 -3 -26 14347 828.769 21
-1 -3 -26 13499.9 840.969 30
1 -3 26 12868.7 1059.82 32
1 3 -26 13616.3 792.864 23
-1 -3 -26 14682.1 913.279 4
-1 -3 -26 12829.6 770.611 26
-1 -3 -25 2711.87 409.795 4
1 3 -25 2647.24 358.732 23
-1 -3 -25 2642.58 362.024 10
-1 -3 -25 2722.87 379.749 30
1 -3 25 2555.09 481.01 32
-1 -3 -25 2705.91 362.475 21
-1 -3 -24 30808.4 1282.39 4
-1 -3 -24 30455.6 1172.49 10
1 3 -24 28803.1 1103.89 23
-1 -3 -24 28845.3 1191.17 30
-1 -3 -24 30476.5 1163.45 21
-1 -3 -23 81606 1851 21
-1 -3 -23 81244.1 1973.5 30
1 3 -23 78927.8 1796.39 23
-1 -3 -23 79397.3 2023.27 4
-1 -3 -23 78144.1 1759.91 27
1 3 -23 74297.3 1717.13 31
-1 -3 -22 7706.57 599.306 30
-1 -3 -22 9337.53 704.081 33
-1 -3 -21 48796.9 1481.84 30
-1 -3 -21 46739.7 1502.71 33
-1 -3 -20 164737 2678.09 30
-1 -3 -20 169578 2787.01 33
-1 -3 -19 7147.68 559.421 33
-1 -3 -19 6826.76 545.326 30
-1 -3 -18 140917 2352.55 33
-1 -3 -18 135313 2345.73 30
-1 -3 -17 21444.4 891.063 33
-1 -3 -17 20658.3 900.773 30
-1 -3 -16 82624.6 1758.28 30
-1 -3 -16 82157.8 1680.63 33
-1 -3 -15 11799.3 656.492 30
-1 -3 -15 11058.9 597.106 33
-1 -3 -14 129219 1951.54 33
-1 -3 -14 126118 2070.39 30
-1 -3 -13 94075.4 1600.26 33
-1 -3 -13 90432.3 1729.85 30
-1 -3 -12 38211.4 980.38 33
-1 -3 -12 34508.1 1049.78 30
-1 -3 -11 134779 2033.44 30
-1 -3 -11 153981 1871.28 33
-1 -3 -10 82406.1 1576.37 30
-1 -3 -10 92651.2 1388.26 33
-1 -3 -9 10825.2 569.683 30
-1 -3 -8 14159.1 637.143 30
-1 -3 -7 98464.6 1645.86 30
-1 -3 -6 441333 3457.37 30
-1 -3 -5 304378 2851.86 30
-1 -3 -4 269959 2186.53 32
-1 -3 -3 220504 1984.74 32
-1 -3 -2 129155 1529.61 32
-1 -3 -1 17075.6 563.521 32
-1 -3 0 11225.4 468.155 32
-1 -3 1 12224.7 502.004 32
-1 -3 2 132337 1670.52 32
-1 -3 3 213088 2191.84 32
1 -3 -3 228204 1195.58 32
-1 -3 4 255824 2465.45 32
-1 -3 5 307578 2774.21 32
-1 -3 6 407911 3320.73 32
-1 -3 7 99634.8 1684.42 32
1 -3 -8 17595 425.579 30
-1 -3 8 16623.4 717.619 32
-1 -3 9 15048.2 713.659 32
1 -3 -9 16640.6 399.983 30
-1 -3 10 96021.5 1837.66 32
1 -3 -10 100441 960.173 30
1 -3 -11 135415 1113.83 30
-1 -3 11 133832 2239.24 32
1 -3 -12 34953.5 567.925 30
-1 -3 12 32795.3 1158.96 32
-1 -3 13 78802.5 1876.95 32
1 -3 -13 90782.1 919.675 30
-1 -3 14 120266 2339.23 32
-1 -3 15 15978.8 899.07 32
-1 -3 16 73204.6 1961.01 32
-1 -3 17 25393.6 1195.74 32
-1 -3 18 134605 2798.12 32
-1 -3 19 9008.25 758.869 32
-1 -3 20 141769 3044.55 32
1 -3 -21 42506.4 1483.53 33
-1 -3 21 41501.5 1680.79 32
1 -3 -22 8729.8 697.52 33
-1 -3 22 8533.67 797.226 32
1 -3 -23 74388.6 1872.27 3
1 -3 -23 82970.9 1980.62 11
1 -3 -23 84127.2 2198.7 33
1 -3 -23 83811.8 2123.77 4
1 -3 -23 82090.9 1762.07 27
-1 -3 23 72667.2 2317.66 32
-1 3 -23 80779.6 1800.13 31
1 -3 -24 23836.5 997.019 2
-1 3 -24 23665.2 964.601 21
1 -3 -24 25540.1 1199 4
1 -3 -24 24099.5 1093.91 11
1 -3 -24 24224.5 1215.61 33
1 -3 -24 24734.9 1105.62 3
-1 -3 24 23602.5 1345.62 32
1 -3 -24 25104.1 991.482 27
-1 3 -24 25288.8 1027.11 31
1 -3 -25 1728.93 293.389 27
1 -3 -25 1292.46 321.182 11
-1 3 -25 1355.43 261.224 21
-1 -3 25 1183.02 369.461 32
1 -3 -25 1788.69 336.797 4
1 -3 -25 1425.18 322.306 33
1 -3 -25 2050.99 330.708 10
1 -3 -25 1450.13 271.35 2
-1 3 -25 1738.44 310.007 31
1 -3 -25 927.478 280.091 3
-1 3 -26 17901.6 896.33 31
1 -3 -26 17952.9 1044.55 4
1 -3 -26 17657.2 916.61 10
1 -3 -26 18507.3 1097.26 33
-1 3 -26 16988.7 855.643 21
1 -3 -26 17925.3 963.561 3
1 -3 -26 17844.1 895.055 2
-1 -3 26 17713.8 1210.93 32
1 -3 -26 17251.2 970.234 11
1 -3 -26 16658.6 828.875 27
1 -3 -27 22052 1228.36 33
1 -3 -27 20946 996.677 10
1 -3 -27 21094.5 1063.99 3
1 -3 -27 22309.1 1008.8 2
-1 -3 27 21637.4 1354.42 32
1 -3 -27 21798.4 1091.02 11
-1 3 -27 22982.9 1021.84 31
1 -3 -27 21835.3 1176.26 4
1 -3 -27 21170.9 937.143 27
-1 3 -27 21691 986.262 21
1 -3 -28 26713.9 1052.05 27
1 -3 -28 25633.7 1353.97 33
-1 -3 28 24087.9 1450.67 32
1 -3 -28 24164.3 1098.17 10
1 -3 -28 24052.2 1071.44 2
1 -3 -28 28442 1252.88 3
1 -3 -28 26489 1301.91 4
1 -3 -28 24477.2 1187.19 11
-1 3 -28 26164.2 1097.1 31
-1 3 -28 23232.8 1032.55 21
1 -3 -29 100500 2409.65 11
-1 3 -29 101443 2171.54 31
-1 3 -29 97405.5 2117.22 21
1 -3 -29 99060.4 2039.24 27
1 -3 -29 98900.2 2703.24 33
1 -3 -29 102599 2234.26 10
1 -3 -29 100584 2186.39 2
1 -3 -29 97389.3 2500.59 4
-1 -3 29 96038 2877.16 32
1 -3 -29 100725 2373.12 3
-1 3 -30 36377.1 1312.46 31
-1 3 -30 32772.5 1241.1 21
1 -3 -30 34819.3 1524.44 4
1 -3 -30 34833.7 1300.2 2
1 -3 -30 37052 1355.77 10
1 -3 -30 37450.7 1462.52 3
-1 -3 30 32256.6 1706.3 32
1 -3 -30 35667.3 1228.28 27
1 -3 -30 35074.4 1439.59 11
1 -3 -31 13581.8 965.458 4
1 -3 -31 13780.4 923.259 3
1 -3 -31 14739.6 847.385 2
1 -3 -31 14279.3 858.655 10
-1 3 -31 14399.8 824.672 21
-1 3 -31 14915.9 855.324 31
1 -3 -31 15310 803.733 27
1 -3 -31 14919.4 959.956 11
1 -3 -32 77962.2 2267.04 4
-1 3 -32 78577.4 1920.45 21
1 -3 -32 77366.6 1791.4 27
1 -3 -32 79625.9 2143.84 3
1 -3 -32 75236.1 2110.55 11
1 -3 -32 79264.3 1940.97 2
1 -3 -32 79343.8 1997.6 10
-1 3 -32 77372.7 1922.61 31
1 -3 -33 333.956 280.688 4
-1 3 -33 159.813 181.354 31
-1 3 -33 140.266 180.357 21
1 -3 -33 72.7698 172.924 10
-1 3 -33 63.7569 211.362 4
1 -3 -33 687.673 293.059 3
1 -3 -33 186.841 183.077 2
-1 3 -33 575.443 246.816 23
1 -3 -34 2331 409.834 3
1 -3 -34 2037.6 348.234 10
-1 3 -34 2520.08 373.446 31
1 -3 -34 2463.91 424.319 4
1 -3 -34 1958.64 330.085 2
-1 3 -34 1939.5 320.661 23
-1 3 -34 1915.83 353.964 4
-1 3 -35 14381.4 762.17 23
1 -3 -35 14757.9 837.336 10
-1 3 -35 14725.7 886.541 4
1 -3 -35 12999.1 881.472 3
1 -3 -35 13107.7 931.242 4
1 -3 -35 14651.7 799.789 2
-1 3 -36 3431.75 429.652 6
1 -3 -36 3410.81 375.462 7
1 -3 -36 3265.08 408.8 10
1 -3 -36 3602.99 476.904 3
1 -3 -36 3246.91 478.099 4
1 -3 -36 3314.16 395.258 2
-1 3 -36 3321.82 370.676 23
-1 3 -36 3230.34 413.836 4
1 -3 -37 35526 1113.07 7
-1 3 -37 32979.5 1071.45 23
1 -3 -37 34624.3 1337.02 3
1 -3 -37 32590.7 1138.01 2
1 -3 -37 32286.5 1373.22 4
-1 3 -37 33133.8 1256.26 4
-1 3 -37 34071.6 1219.19 6
1 -3 -37 34524.3 1197.16 10
-1 3 -38 2066.36 312.433 4
1 -3 -38 2433.15 326.179 10
1 -3 -38 2327.66 310.956 2
1 -3 -38 2590.47 440.84 4
1 -3 -38 2053.46 276.283 7
1 -3 -38 2312.33 365.962 3
-1 3 -38 2250.15 301.52 23
-1 3 -38 2447.89 341.796 6
1 -3 -39 16691.2 674.438 7
1 -3 -39 15523 857.942 3
1 -3 -39 16155.5 754.955 10
1 -3 -39 15315.7 715.353 2
-1 3 -39 15296.1 671.322 23
-1 3 -39 16671.9 808.32 4
-1 3 -39 16511.3 775.552 6
-1 3 -40 1594.16 259.437 6
1 -3 -40 1609.24 240.388 2
1 -3 -40 1549.88 248.992 10
1 -3 -40 1832.81 341.88 3
-1 3 -40 1403.59 211.453 23
-1 3 -40 1591.59 252.204 4
-1 3 -41 1459.63 232.559 6
1 -3 -41 1867.57 233.001 10
1 -3 -41 2228.87 341.702 3
-1 3 -42 9790.63 550.549 3
1 -3 -42 9134.75 569.204 3
-1 3 -42 9259.63 511.899 2
-1 3 -42 9707.7 485.71 6
-1 3 -43 12970.9 580.853 3
-1 3 -43 12744.9 549.888 2
-1 3 -44 3350.49 274.975 3
-1 3 -44 4155.33 291.422 2
1 4 -44 2456.81 233.544 4
1 4 -44 2018.15 201.016 2
1 4 -43 22363.2 711.226 2
1 4 -43 22305.7 764.747 4
1 4 -43 21783.4 656.012 1
-1 -4 -42 3353.53 310.11 3
1 4 -42 4457.55 311.302 3
1 4 -42 4141.19 346.151 2
1 4 -42 3744.54 364.246 4
1 4 -41 9574.04 490.238 3
-1 -4 -41 9171.3 498.419 7
1 4 -41 10112.9 563.556 2
1 4 -41 10192.5 623.887 4
-1 -4 -41 8752.41 499.022 3
1 4 -40 5118.47 494.605 4
-1 -4 -40 4887.7 412.116 3
1 4 -40 5572.34 421.54 3
1 4 -40 5820.8 462.975 2
-1 -4 -40 5417.27 424.103 7
-1 -4 -39 9457.14 581.895 3
1 4 -39 9978.03 591.204 11
1 4 -39 9205.69 603.401 2
1 4 -39 10028.8 579.09 3
-1 -4 -39 9328.89 571.341 7
1 4 -39 9586.99 664.655 4
1 4 -38 18540 972.237 4
-1 -4 -38 18670.8 844.144 3
1 4 -38 18094 871.612 2
1 4 -38 18157.2 837.731 11
1 4 -38 18419.9 820.208 3
-1 -4 -38 18093.1 834.538 7
1 4 -37 13621.9 761.309 11
1 4 -37 13156.7 720.314 3
-1 -4 -37 13220.8 678.675 26
1 4 -37 14501.8 804.695 2
-1 -4 -37 13167.9 742.074 3
-1 -4 -37 12571.2 728.093 7
1 4 -37 12489.7 715.21 23
1 4 -36 3343.97 396.77 23
-1 -4 -36 4481.94 459.524 7
-1 -4 -36 4394.57 458.102 3
1 4 -36 4014.82 447.105 3
1 4 -36 3822.88 448.454 2
1 4 -36 4002.15 446.903 11
-1 -4 -36 3805.35 389.679 26
1 4 -35 2288.98 350.769 3
-1 -4 -35 2974.54 374.349 26
-1 -4 -35 2816.87 400.098 21
1 4 -35 3166.63 421.134 11
-1 -4 -35 2765.81 378.868 7
1 4 -35 3186.49 418.36 2
1 4 -35 3033.63 399.345 23
1 4 -35 2473.49 302.793 5
-1 -4 -35 2738.64 379.058 3
-1 -4 -34 13107.5 794.498 10
1 4 -34 13458.4 697.07 5
-1 -4 -34 14057 848.184 21
-1 -4 -34 14107 783.253 26
1 4 -34 13944.5 844.58 11
-1 -4 -34 14432.4 832.145 3
-1 -4 -34 13821.9 818.168 7
1 4 -34 12845.6 780.867 23
-1 -4 -33 17347.6 941.07 21
-1 -4 -33 17504 885.796 26
-1 -4 -33 17431.6 928.384 3
-1 -4 -33 17265.5 925.14 7
1 4 -33 16627.3 941.423 11
1 4 -33 16573.4 897.336 23
-1 -4 -33 17682.2 942.376 10
1 4 -33 16937.7 800.094 5
-1 -4 -32 15394.1 877.116 3
1 4 -32 14991.5 855.455 23
1 4 -32 15644.7 927.176 11
-1 -4 -32 14788.3 875.724 21
-1 -4 -32 14745.9 834.313 26
-1 -4 -32 15676.6 898.816 7
-1 -4 -32 15884.8 901.816 10
1 4 -32 15447.4 789.034 5
-1 -4 -31 20531.7 1044.59 10
-1 -4 -31 22609.5 1032.27 26
1 4 -31 21315.1 1032.14 23
-1 -4 -31 22741.5 1090.68 7
-1 -4 -31 22370.9 1057.55 3
-1 -4 -31 19317.8 1017.13 21
-1 -4 -30 2089.24 378.556 21
1 4 -30 2246.93 359.881 23
-1 -4 -30 2577.27 412.79 3
-1 -4 -30 2100.76 334.425 26
-1 -4 -30 1997.81 357.18 10
1 -4 30 2898.99 576.97 32
-1 -4 -29 14538.6 878.514 21
-1 -4 -29 14453.1 879.661 10
1 -4 29 13271.6 1129.17 32
1 4 -29 14757.1 807.513 6
1 4 -29 14527.1 851.3 23
-1 -4 -29 15637.9 883.08 3
-1 -4 -29 14666.5 839.22 26
-1 -4 -28 62669.9 1826.49 10
-1 -4 -28 60609 1761.89 21
1 4 -28 60754.7 1712.31 23
-1 -4 -28 62893.1 1744.52 3
1 -4 28 60820.4 2387.19 32
1 4 -28 61993.1 1665.46 6
-1 -4 -28 58068.8 1676.73 26
-1 -4 -27 27415.2 1144.54 26
1 4 -27 27410.2 1134.28 23
1 4 -27 29769.3 1150.4 6
-1 -4 -27 28505.5 1327.82 4
-1 -4 -27 26574.8 1157.53 21
-1 -4 -27 27083 1203.27 10
1 -4 27 25044.7 1530.78 32
-1 -4 -27 29154.4 1176.9 3
-1 -4 -26 8798.77 661.159 3
-1 -4 -26 9015.54 699.382 10
-1 -4 -26 7983.52 707.062 4
1 -4 26 7445.8 833.862 32
1 4 -26 8924.43 648.677 23
1 4 -26 8749.23 639.998 6
-1 -4 -26 7244.5 609.841 21
1 4 -26 8198.21 535.94 24
-1 -4 -25 79506.2 2138.36 4
-1 -4 -25 82101.9 2043.33 10
1 4 -25 81481.5 1650.45 24
1 4 -25 84158.4 1886.05 6
1 4 -25 81320.5 1928.19 23
-1 -4 -25 81279.8 2059.08 30
-1 -4 -25 81756.7 1953.36 21
1 -4 25 80210.6 2652.3 32
-1 -4 -24 6559.62 536.742 27
-1 -4 -24 6736.45 601.515 30
1 -4 24 6937.01 780.41 32
-1 -4 -24 6632.11 545.329 21
1 4 -24 7230.54 501.907 24
-1 -4 -24 6652.06 630.171 4
-1 -4 -24 6813.53 593.677 10
-1 -4 -24 7624.59 659.383 33
1 4 -24 6956.37 546.124 6
1 4 -24 7467.21 578.242 23
-1 -4 -23 3082.78 377.111 27
-1 -4 -23 3287.07 428.875 33
1 4 -23 3130.14 330.685 24
-1 -4 -23 4579.58 522.987 4
1 -4 23 3074.17 527.827 32
-1 -4 -23 3935.21 418.994 21
1 4 -23 3804.78 403.335 31
-1 -4 -23 3288.11 419.064 10
-1 -4 -23 3436.18 461.335 30
-1 -4 -22 25271.3 1011.61 27
-1 -4 -22 24042.6 1152.76 4
-1 -4 -22 25199.3 1096.02 10
-1 -4 -22 24453.9 1021.44 21
1 4 -22 24497.1 977.669 31
-1 -4 -22 27756.7 1180.41 30
-1 -4 -22 26917.9 1183 33
1 -4 22 23912.5 1368.13 32
-1 -4 -21 45539.7 1333.85 27
-1 -4 -21 50614.4 1577.41 33
-1 -4 -21 47621.8 1528.29 30
-1 -4 -20 7981.92 612.035 33
-1 -4 -20 8610.72 642.584 30
-1 -4 -19 91951 1981.78 33
-1 -4 -19 88683.1 2007.49 30
-1 -4 -18 53035.8 1527.32 30
-1 -4 -18 55075.2 1491.02 33
-1 -4 -17 54223.1 1431.31 33
-1 -4 -17 49956.9 1457.23 30
-1 -4 -16 52536.5 1366.94 33
-1 -4 -16 51826.9 1466.26 30
-1 -4 -15 16249.8 811.219 30
-1 -4 -15 16908.2 757.692 33
-1 -4 -14 156337 2203.7 33
-1 -4 -14 154344 2438.95 30
-1 -4 -13 30292.3 929.687 33
-1 -4 -13 28160.1 1036.18 30
-1 -4 -12 172519 2538.1 30
-1 -4 -12 192465 2249.27 33
-1 -4 -11 233303 2886.88 30
-1 -4 -10 32907.3 1079.6 30
-1 -4 -9 99376 1852.89 30
-1 -4 -8 9182.81 570.657 30
-1 -4 -7 319365 3299.94 30
-1 -4 -6 45997.4 1245.41 30
-1 -4 -5 48191.2 1002.52 32
-1 -4 -4 26830.6 758.054 32
-1 -4 -3 74984.8 1272.2 32
-1 -4 -2 85400.4 1380.31 32
-1 -4 -1 80.0202 77.7023 32
-1 -4 0 6924.8 413.066 32
1 -4 0 7007.38 343.975 32
1 -4 -1 711.615 117.663 32
-1 -4 1 216.643 109.538 32
1 -4 -2 94521.2 1044.81 32
-1 -4 2 91543 1547.98 32
-1 -4 3 72335.4 1422.56 32
1 -4 -3 80283.9 836.266 32
-1 -4 4 20317.6 776.473 32
1 -4 -4 20780.1 335.323 32
-1 -4 5 43834.6 1160.89 32
-1 -4 6 47236.4 1249.02 32
-1 -4 7 319594 3328.68 32
-1 -4 8 6981.86 518.13 32
-1 -4 9 93185.7 1903.02 32
1 -4 -9 96120 1278.07 30
-1 -4 10 26067.1 1040.73 32
1 -4 -10 27474.1 652.946 30
-1 -4 11 252136 3316.95 32
1 -4 -11 260863 1980 30
1 -4 -12 184134 1638.58 30
-1 -4 12 176033 2853.82 32
-1 -4 13 29062.8 1219.85 32
-1 -4 14 145592 2777.22 32
-1 -4 15 17818.9 1006.42 32
-1 -4 16 48543.1 1710.14 32
-1 -4 17 38768.3 1577.05 32
-1 -4 18 47787.5 1787.87 32
-1 -4 19 91035.6 2493.56 32
-1 -4 20 7965.09 773.928 32
-1 -4 21 44694.6 1844.97 32
1 -4 -21 43502.7 1414.75 3
1 -4 -21 47052.3 1359.88 27
1 -4 -21 46942.3 1557.59 4
1 -4 -22 26247.1 1118.93 11
1 -4 -22 26744.7 1244.75 33
1 -4 -22 25841.7 1051.96 10
-1 4 -22 24863.4 1008.31 31
-1 -4 22 26518.2 1442.95 32
1 -4 -22 26427.4 1208.16 4
1 -4 -22 23064.4 1055.01 3
1 -4 -22 25571.1 1019.16 27
-1 4 -23 2763.28 354.518 31
1 -4 -23 2994.51 435.35 4
-1 4 -23 3229.38 332.013 25
-1 -4 23 2859.75 528.972 32
1 -4 -23 3237.72 427.352 11
1 -4 -23 2877.13 378.371 10
1 -4 -23 2503 377.279 3
1 -4 -23 2751.9 432.856 33
1 -4 -23 2816.69 352.681 27
-1 4 -24 7205.47 488.656 25
1 -4 -24 6907.56 676.128 33
1 -4 -24 7896.39 584.35 2
1 -4 -24 6959.45 643.502 4
1 -4 -24 6343 582.618 11
1 -4 -24 7314.49 586.812 10
-1 4 -24 7310.62 569.747 31
1 -4 -24 7265.99 621.612 3
1 -4 -24 7211.9 548.789 27
-1 -4 24 6391.91 762.352 32
-1 4 -25 78884 1592.74 25
-1 4 -25 80307.3 1880.62 31
1 -4 -25 74928.8 2011.87 11
1 -4 -25 80298.3 2052.92 3
1 -4 -25 80233 1937.43 10
1 -4 -25 79923.2 2189.67 4
1 -4 -25 81473.5 2316.21 33
-1 -4 25 80638.7 2624.42 32
1 -4 -25 78646.9 1830.05 27
1 -4 -25 81210 1853.53 2
-1 -4 26 9256.91 927.748 32
-1 4 -26 9800.67 570.638 25
1 -4 -26 10437.3 774.623 3
1 -4 -26 9343.88 661.512 27
1 -4 -26 10356.7 807.853 4
1 -4 -26 10791.4 870.47 33
-1 4 -26 10403.3 699.706 31
1 -4 -26 9577.7 698.87 10
1 -4 -26 9947.47 749.284 11
1 -4 -26 10672.9 683.226 2
-1 4 -27 26815 941.222 25
-1 -4 27 25085.9 1509.4 32
-1 4 -27 27495.4 1133.84 31
1 -4 -27 27634.4 1255.16 11
1 -4 -27 26770.1 1224.69 3
1 -4 -27 28622.2 1124.22 27
1 -4 -27 27294.7 1166.96 10
1 -4 -27 26331.6 1377.72 33
1 -4 -27 28920.9 1134.77 2
1 -4 -27 27902.2 1342.54 4
1 -4 -28 63171.1 1687.61 2
-1 -4 28 63894 2443.96 32
1 -4 -28 66084.9 2056.32 4
1 -4 -28 64457.3 1798.28 10
-1 4 -28 62639.6 1726.81 31
1 -4 -28 63811.7 2174.32 33
1 -4 -28 65070.6 1700.8 27
1 -4 -28 60845.3 1877.36 3
1 -4 -28 62402.5 1907.68 11
-1 4 -29 15611.6 832.65 21
1 -4 -29 15590.6 963.305 3
1 -4 -29 14440.1 866.731 10
1 -4 -29 16465.9 1046.94 4
-1 -4 29 15864.2 1246.46 32
-1 4 -29 16332 904.613 31
1 -4 -29 15773.2 853.329 27
1 -4 -29 15260.4 836.17 2
-1 4 -30 1228.77 260.017 21
1 -4 -30 1539.27 295.007 2
1 -4 -30 1248.91 267.71 27
1 -4 -30 1335.74 356.493 3
1 -4 -30 1440.68 316.894 10
1 -4 -30 1387.75 334.181 4
-1 4 -30 1214.45 289.616 31
-1 -4 30 1388.9 434.399 32
1 -4 -31 18718.7 922.787 2
1 -4 -31 20046.1 1075.79 3
-1 4 -31 18508.6 897.633 21
1 -4 -31 18422.9 899.34 27
-1 4 -31 16421.9 908.698 31
1 -4 -31 19855.5 1016.74 10
1 -4 -31 20276.6 1161.11 4
1 -4 -32 16353.1 996.515 3
-1 4 -32 16760.2 940.078 6
1 -4 -32 17351.5 949.633 10
1 -4 -32 16725 866.562 2
1 -4 -32 16156.6 1041.75 4
1 -4 -32 15773 840.538 27
-1 4 -32 15261.5 867.888 31
-1 4 -33 20403.7 1031.33 6
1 -4 -33 20251.6 1023.81 10
1 -4 -33 20884.5 933.786 27
1 -4 -33 20794.9 1170.25 4
1 -4 -33 22886.5 1144.59 3
1 -4 -33 20800.9 950.701 2
-1 4 -33 20170.8 976.085 31
1 -4 -34 17348.7 1059.45 4
1 -4 -34 18088.5 1015.24 3
-1 4 -34 18860.8 970.89 6
-1 4 -34 17433.7 892.993 31
1 -4 -34 18159.5 957.573 10
1 -4 -34 18569 880.253 2
-1 4 -34 19626.5 910.73 23
-1 4 -34 17729.9 973.923 4
-1 4 -35 3631.63 463.781 6
1 -4 -35 3677.06 382.972 2
1 -4 -35 4042.27 454.811 10
1 -4 -35 4030.58 508.632 3
-1 4 -35 4351.08 458.616 31
-1 4 -35 4055.01 428.187 23
-1 4 -35 4018.48 468.412 4
1 -4 -36 2822.49 378.299 10
1 -4 -36 3152.27 486.313 3
-1 4 -36 3285.98 414.701 6
1 -4 -36 2725.46 315.858 2
-1 4 -36 3022.27 399.346 4
-1 4 -36 2822.82 343.256 23
-1 4 -37 15761.5 820.393 6
1 -4 -37 14476.3 702.183 2
1 -4 -37 14989.9 884.171 3
1 -4 -37 15023.2 796.999 10
1 -4 -37 15421.1 746.019 7
-1 4 -37 14399.4 802.69 4
-1 4 -37 13551.2 704.129 23
1 -4 -38 16201.2 793.008 10
-1 4 -38 16501 800.474 6
1 -4 -38 15270.4 858.755 3
-1 4 -38 16135.9 798.71 4
1 -4 -38 17066.6 740.726 7
-1 4 -38 16420.1 732.812 23
-1 4 -39 10438.3 619.893 4
-1 4 -39 9895.7 539.443 23
-1 4 -39 10785.9 621.309 6
1 -4 -39 10819.6 620.438 10
1 -4 -39 10748.7 691.173 3
1 -4 -39 11627.4 574.496 7
-1 4 -40 3778.86 359.125 6
-1 4 -40 3475.78 309.342 23
1 -4 -40 4226.31 450.283 3
1 -4 -40 4338.97 380.575 10
1 -4 -40 4080.55 323.36 7
1 -4 -41 8149.06 459.656 10
-1 4 -41 8438.86 471.112 6
-1 4 -41 7636.85 415.615 23
-1 4 -42 3042.23 289.802 2
1 -4 -42 2820.25 249.37 10
-1 4 -42 3080.96 273.932 6
-1 4 -42 3510.19 318.772 3
-1 4 -43 24925.9 739.455 3
-1 4 -43 23633.8 710.011 2
-1 4 -44 2094.66 198.225 2
-1 4 -44 2446.99 216.241 3
1 5 -43 1557.3 174.737 1
1 5 -43 2080.83 203.132 2
1 5 -43 1653.72 198.937 4
1 5 -42 1652.61 228.788 4
1 5 -42 1611.01 209.888 2
1 5 -41 1060.15 221.243 4
1 5 -41 1109.01 197.569 2
-1 -5 -41 1313.23 201.772 7
-1 -5 -40 1163.91 206.194 7
1 5 -40 1115.23 234.907 4
1 5 -40 1280.16 222.052 2
-1 -5 -39 646.5 223.217 3
-1 -5 -39 565.092 191.766 7
1 5 -39 459.778 232.002 4
1 5 -39 600.608 180.112 2
-1 -5 -38 7169.28 517.189 7
1 5 -38 8115.61 615.623 4
-1 -5 -38 7124.47 503.601 3
1 5 -38 7639.77 497.922 11
-1 -5 -38 7471.46 444.161 26
1 5 -38 7862.47 555.529 2
1 5 -38 7677.91 477.221 3
1 5 -37 12109.8 662.301 11
-1 -5 -37 12300.9 700.911 7
1 5 -37 12094.1 699.445 2
1 5 -37 12151.3 646.405 3
1 5 -37 11432.5 661.665 23
1 5 -37 11059.4 544.253 5
-1 -5 -37 11637.5 659.755 3
-1 -5 -37 11531.4 595.033 26
-1 -5 -36 2441.39 349.124 7
1 5 -36 2841.46 329.934 3
1 5 -36 2646.29 345.901 23
1 5 -36 2805.02 359.978 11
-1 -5 -36 2380.63 299.566 26
1 5 -36 2302.12 272.713 5
-1 -5 -36 2648.4 349.219 3
1 5 -36 2851.23 378.714 2
1 5 -35 2460.67 345.691 23
1 5 -35 2313.92 298.06 5
1 5 -35 2466 365.579 2
-1 -5 -35 3047.95 386.93 10
-1 -5 -35 2391 355.222 3
-1 -5 -35 2526.43 325.063 26
1 5 -35 2565.81 347.257 11
1 5 -35 2362.79 322.513 3
-1 -5 -35 2258.93 329.991 7
-1 -5 -34 5961.25 549.666 7
-1 -5 -34 5706.51 525.511 21
1 5 -34 5225.88 495.523 11
-1 -5 -34 6039.97 502.135 26
1 5 -34 6024.04 466.623 5
-1 -5 -34 6318.32 562.841 10
1 5 -34 6049.9 536.869 23
-1 -5 -34 5441.66 487.293 3
-1 -5 -33 7161.71 611.009 7
-1 -5 -33 7007.1 596.692 21
-1 -5 -33 7941.54 620.901 3
1 5 -33 6688.49 574.887 23
-1 -5 -33 6777.12 596.77 10
1 5 -33 7308 604.066 11
-1 -5 -33 8398.06 597.613 26
1 5 -33 7801.47 564.803 5
1 5 -32 14821 872.504 11
1 5 -32 14241.3 837.696 23
-1 -5 -32 14617.3 847.987 3
-1 -5 -32 13407.7 818.559 21
1 5 -32 14285 785.087 6
-1 -5 -32 14488.9 870.837 7
-1 -5 -32 14574.8 805.297 26
-1 -5 -32 15100.4 892.299 10
-1 -5 -31 18550.2 1007.13 10
-1 -5 -31 18602.4 971.18 21
1 5 -31 19609.3 927.432 6
-1 -5 -31 19063.1 942.128 26
1 5 -31 18827 965.137 23
-1 -5 -31 21909.9 1019.04 3
-1 -5 -30 19556.4 968.973 3
1 5 -30 19152.4 952.025 6
1 5 -30 18918.5 965.26 23
-1 -5 -30 18319 1024.11 10
-1 -5 -30 18624.2 985.551 21
-1 -5 -30 19251.6 955.57 26
1 5 -29 65337.5 1743.4 6
-1 -5 -29 65414.5 1764.35 3
1 -5 29 61224.6 2474.32 32
-1 -5 -29 62395.7 1856.76 10
1 5 -29 60223.3 1438.8 24
1 5 -29 59164.6 1710.57 23
-1 -5 -29 62093.4 1758.8 21
-1 -5 -29 62850.1 1726.42 26
1 5 -28 19556.7 987.267 23
1 5 -28 21104.7 1004.58 6
-1 -5 -28 20291.4 1076.26 10
-1 -5 -28 21085.7 1020.41 21
-1 -5 -28 21583.6 1014.58 3
1 -5 28 18568.9 1367.55 32
1 5 -28 20750 857.366 24
-1 -5 -28 19613.6 984.362 26
1 5 -27 34466.2 1300.7 23
-1 -5 -27 32938.8 1290.44 21
1 -5 27 32015.7 1781.89 32
-1 -5 -27 36309.9 1417.67 10
1 5 -27 35607.2 1135.72 24
1 5 -27 35710.7 1291.59 6
1 5 -26 34242.2 1281.63 6
1 5 -26 35943.5 1155.46 24
-1 -5 -26 35201.2 1402.96 10
-1 -5 -26 37022.7 1308.96 3
1 5 -26 36628.5 1316.03 23
-1 -5 -26 36170.8 1323.03 21
1 -5 26 35880.3 1872.88 32
-1 -5 -25 48372.3 1723.85 33
-1 -5 -25 49300 1493.04 27
-1 -5 -25 48729 1508.48 21
1 5 -25 49819.7 1361.44 24
-1 -5 -25 47462.3 1625.09 10
1 5 -25 51648.5 1549.03 23
-1 -5 -25 52622.6 1523.37 3
1 5 -25 51520 1541.06 6
1 -5 25 47191.3 2104.17 32
1 -5 24 156396 3783.37 32
1 5 -24 161571 2701.78 6
-1 -5 -24 162376 2714.42 21
-1 -5 -24 168617 2698.53 3
-1 -5 -24 163182 2975.03 30
-1 -5 -24 153496 2641.08 27
-1 -5 -24 158856 2928.88 10
1 5 -24 164126 2444.39 24
-1 -5 -24 168051 3147.17 33
-1 -5 -23 17851.1 1018.07 33
1 5 -23 16581.1 869.664 6
-1 -5 -23 16675.9 861.862 21
-1 -5 -23 15463.3 917.517 10
-1 -5 -23 16834.3 842.958 3
-1 -5 -23 16197.2 854.718 27
1 5 -23 15683.7 762.676 24
-1 -5 -23 16718.9 954.356 30
1 5 -23 15577.9 810.729 31
1 -5 23 15273.4 1177.06 32
-1 -5 -22 111752 2457.04 30
-1 -5 -22 114692 2195.1 27
-1 -5 -22 110606 2387.31 10
1 5 -22 107361 2069.73 31
1 -5 22 114048 3126.73 32
-1 -5 -22 114517 2201.06 21
1 5 -22 112702 2028.35 24
1 5 -22 112685 2186.67 6
-1 -5 -21 5703.4 564.789 30
1 5 -21 5996.86 467.528 24
-1 -5 -21 5707.72 499.184 27
-1 -5 -21 6112.17 506.483 21
-1 -5 -21 6073.67 455.965 12
1 5 -21 5998.44 511.675 6
-1 -5 -21 5844.37 555.863 33
1 5 -21 5863.31 490.21 31
1 -5 21 5976.29 733.26 32
-1 -5 -21 5596.04 559.062 10
1 5 -20 18979.2 818.688 24
-1 -5 -20 20644.5 992.292 33
-1 -5 -20 19665.9 1012.63 30
1 -5 20 19170.1 1236.91 32
-1 -5 -20 18284.5 868.156 27
-1 -5 -20 19326.2 973.652 10
-1 -5 -19 30695 1097.05 27
-1 -5 -19 32252.3 1278.2 30
-1 -5 -19 28988.6 1178.18 10
1 -5 19 31845.9 1556.74 32
-1 -5 -19 32089.5 1216.11 33
1 -5 18 39483 1692.7 32
-1 -5 -18 39810.2 1389.01 30
-1 -5 -18 40586.3 1320.12 33
-1 -5 -17 5248.42 473.966 33
-1 -5 -17 4669.08 483.38 30
1 -5 17 4526.8 587.787 32
1 -5 16 5621.45 614.621 32
-1 -5 -16 7051.78 525.518 33
-1 -5 -16 6891.65 574.065 30
-1 -5 -15 29584 1031.74 33
1 -5 15 27034.6 1297.51 32
-1 -5 -15 27288.7 1112.26 30
-1 -5 -14 21478.6 972.674 30
1 -5 14 20777.4 1118.24 32
-1 -5 -14 23327.1 892.273 33
-1 -5 -13 139007 2464.65 30
-1 -5 -12 49592.3 1471.7 30
-1 -5 -11 274309 3385.64 30
-1 -5 -10 172118 2680.42 30
-1 -5 -9 28983.3 1116.98 30
1 -5 8 150669 2450.31 32
-1 -5 -8 150620 2496.73 30
-1 -5 -7 73987.6 1756.51 30
1 -5 7 73330.5 1654.41 32
1 -5 6 18315.6 801.402 32
-1 -5 -5 118890 1718.71 32
1 -5 5 118410 1945.25 32
-1 -5 -4 58138 1215.54 32
1 -5 4 58410 1320.71 32
1 -5 3 25063.5 830.342 32
-1 -5 -3 28062.2 859.367 32
1 -5 2 97577.8 1540.28 32
-1 -5 -2 96525.4 1619.9 32
1 -5 1 41476.3 963.234 32
-1 -5 -1 43727.9 1108.09 32
1 -5 0 1366.09 180.567 32
-1 -5 0 1407.92 222.646 32
1 -5 -1 48135.1 902.532 32
-1 -5 1 45112.3 1166.2 32
1 -5 -2 92556 1158.62 32
-1 -5 2 94345.1 1722.89 32
-1 -5 3 22218.4 857.964 32
1 -5 -3 24496.6 534.076 32
1 -5 -4 55635.8 669.103 32
-1 -5 4 56748.3 1402.3 32
-1 -5 5 121786 2118.49 32
-1 -5 6 22657.7 947.121 32
-1 -5 7 87091.7 1886.21 32
-1 -5 8 148949 2513.59 32
-1 -5 9 25936.7 1091.77 32
-1 -5 10 160293 2782.05 32
1 -5 -10 170312 1991.88 30
-1 -5 11 241884 3513.79 32
1 -5 -11 260151 2379.69 30
-1 -5 12 52221 1683.44 32
-1 -5 13 128456 2687.74 32
-1 -5 14 19210.1 1096.81 32
-1 -5 15 27786.8 1328.51 32
-1 -5 16 5876.01 653.269 32
-1 -5 17 3923 535.422 32
-1 -5 18 41538.7 1755.79 32
-1 -5 19 30338.7 1538.41 32
1 -5 -19 31479.1 1144.13 10
1 -5 -20 19389.5 956.639 3
-1 -5 20 18827.8 1229.35 32
1 -5 -20 18723.2 906.467 10
1 -5 -20 20584.8 1053.96 4
1 -5 -20 17772.8 869.824 27
-1 5 -20 19182.2 807.277 25
1 -5 -21 8203.33 641.041 3
1 -5 -21 8432.36 695.268 4
-1 -5 21 7996.13 857.863 32
1 -5 -21 7767.49 600.37 10
1 -5 -21 8267.68 599.459 27
-1 5 -21 8417.46 542.649 25
1 -5 -22 101947 2104.56 27
-1 5 -22 99180.9 2052.13 31
-1 5 -22 101433 1881.13 25
1 -5 -22 101726 2410.06 4
1 -5 -22 103072 2177.33 10
-1 -5 22 99879.9 2931.53 32
1 -5 -22 99113.5 2230.44 3
1 -5 -23 19829 1015.73 3
1 -5 -23 18180 935.61 10
-1 -5 23 20835.6 1383.08 32
1 -5 -23 20287.4 958.042 27
-1 5 -23 19371.4 922.131 31
1 -5 -23 20369.1 1099.68 4
1 -5 -23 19646.6 1147.01 33
-1 5 -23 18811.2 817.13 25
-1 5 -24 171231 2463.59 25
1 -5 -24 176924 3063.09 3
1 -5 -24 166409 2863.67 10
1 -5 -24 172162 3406.56 33
1 -5 -24 168896 3226.7 4
1 -5 -24 173921 2804.96 27
-1 5 -24 167125 2736.11 31
-1 -5 24 178551 4021.11 32
1 -5 -25 45916.9 1457.33 27
-1 5 -25 43015.9 1479.94 6
1 -5 -25 44606.7 1770.09 33
1 -5 -25 44773.1 1584.62 3
-1 -5 25 44105 2042.52 32
-1 5 -25 43608.5 1418 31
-1 5 -25 42169.5 1237.69 25
1 -5 -25 43700.2 1663 4
1 -5 -25 43036.1 1466.31 10
-1 5 -26 31451.1 1269.97 6
1 -5 -26 32054.7 1361.79 3
1 -5 -26 31968 1525.62 33
1 -5 -26 31498.3 1218.1 27
1 -5 -26 31756.7 1279.23 10
-1 -5 26 30703.8 1728.82 32
-1 5 -26 32681.2 1238.76 31
1 -5 -26 31287.6 1427.38 4
1 -5 -27 30540.7 1195.23 27
1 -5 -27 28668.4 1222.96 10
-1 5 -27 29044 1241.05 6
1 -5 -27 28902.4 1293.83 3
1 -5 -27 27984.8 1370.59 4
1 -5 -27 28756.3 1474.64 33
-1 -5 27 29293.5 1723.39 32
-1 5 -27 29004.3 1183.19 31
1 -5 -28 17659.8 1087.56 3
1 -5 -28 19575.9 962.741 27
1 -5 -28 21043.5 1183.75 4
-1 5 -28 19291 1022.76 6
-1 -5 28 19331.6 1396.65 32
-1 5 -28 22060.2 1042.4 31
1 -5 -28 17901.5 983.726 10
1 -5 -29 63828.9 1911.99 3
-1 5 -29 64015.2 1833.63 6
1 -5 -29 59117.6 1667.36 27
1 -5 -29 62074.2 1809.41 10
-1 5 -29 62214.2 1737.72 31
-1 -5 29 56679.1 2390.54 32
1 -5 -30 24192.1 1217.44 3
-1 5 -30 23136 1121.95 6
1 -5 -30 22437.1 1096.51 10
1 -5 -30 25166.7 1084.97 27
-1 5 -30 25163.4 1109.14 31
1 -5 -31 20227.8 1039.14 10
1 -5 -31 17823.4 1038.73 3
-1 5 -31 19449.5 964.826 31
-1 5 -31 19833.5 1020.1 6
1 -5 -31 18901.9 926.949 27
1 -5 -32 11332.1 777.696 10
1 -5 -32 12130.3 745.217 27
1 -5 -32 10531.8 815.37 3
-1 5 -32 12649.8 774.557 31
-1 5 -32 12470.3 819.05 6
-1 5 -33 9647.68 670.574 31
1 -5 -33 8605.33 616.772 27
1 -5 -33 10188.7 719.335 10
-1 5 -33 8606.78 676.292 6
1 -5 -33 7474.13 719.012 3
-1 5 -34 6363.85 548.695 31
1 -5 -34 6544.46 582.5 10
1 -5 -34 6670.39 639.668 3
-1 5 -34 6832.06 550.236 23
-1 5 -34 5909.5 536.215 6
-1 5 -35 1684.03 302.145 31
1 -5 -35 2002.57 333.416 10
-1 5 -35 2091.98 345.654 6
-1 5 -35 1955.15 312.488 23
-1 5 -35 1507.46 296.91 4
1 -5 -35 1317.63 353.374 3
1 -5 -36 2343.85 412.681 3
-1 5 -36 2072.38 300.587 23
-1 5 -36 1678.32 303.521 6
1 -5 -36 1992.04 331.761 10
-1 5 -36 1884.93 297.042 4
-1 5 -37 13425.6 747.119 6
-1 5 -37 12005.7 645.802 23
1 -5 -37 12124 704.779 10
-1 5 -37 12133.4 686.817 4
-1 5 -38 6838.81 474.081 23
1 -5 -38 8248.46 561.589 10
1 -5 -38 7666.26 501.685 7
-1 5 -38 7299.87 524.632 6
1 -5 -39 137.625 109.871 7
-1 5 -39 388.145 143.189 23
1 -5 -39 554.84 179.12 10
-1 5 -39 475.346 180.781 6
-1 5 -40 1036.39 189.457 23
1 -5 -40 1230.83 209.095 10
-1 5 -40 1157.47 204.129 6
1 -5 -40 1132.65 171.282 7
1 -5 -41 1352.2 204.763 10
-1 5 -41 1156.46 172.084 23
-1 5 -42 1779.99 217.213 2
-1 5 -42 1999.78 224.114 3
1 -5 -42 1594.15 184.081 10
-1 5 -43 1757.82 188.458 2
1 6 -42 9435.36 444.198 4
1 6 -41 16746.8 662.809 4
-1 -6 -41 15597.6 567.689 7
1 6 -41 17813.7 598.302 2
-1 -6 -40 4402.32 344.28 7
1 6 -40 5164.25 360.713 2
1 6 -40 5086.28 408.464 4
1 6 -39 6286.61 423.439 2
-1 -6 -39 5391.62 404.466 7
1 6 -39 6490.88 486.724 4
1 6 -38 10178.8 575.213 2
-1 -6 -38 10557.1 586.38 7
1 6 -37 6883.56 496.682 23
-1 -6 -37 8010.97 546.803 7
1 6 -37 7675.25 443.026 5
1 6 -37 6952.07 498.46 2
1 6 -36 17577.6 816.142 2
1 6 -36 16477.5 787.005 23
-1 -6 -36 17427.1 710.831 26
-1 -6 -36 17085.6 824.57 7
1 6 -36 17868.1 731.004 5
1 6 -35 8560.6 594.27 23
-1 -6 -35 9342.64 592.328 3
1 6 -35 10437.7 618.629 11
1 6 -35 9384.05 622.148 2
-1 -6 -35 9199.32 629.522 7
1 6 -35 9402.65 558.239 5
-1 -6 -35 8671.54 536.936 26
-1 -6 -34 642.614 175.657 26
-1 -6 -34 578.182 229.426 7
-1 -6 -34 662.921 252.779 3
1 6 -34 453.899 155.591 5
1 6 -34 397.025 163.334 2
1 6 -34 379.68 146.653 11
1 6 -34 423.561 187.081 23
1 6 -33 2538.72 328.772 5
1 6 -33 3072.38 363.072 11
-1 -6 -33 3270.25 418.917 10
1 6 -33 3650.01 421.361 23
-1 -6 -33 3296.43 371.705 26
-1 -6 -33 3575.6 408.168 3
-1 -6 -33 3430.08 437.753 7
-1 -6 -32 1216.02 235.003 3
1 6 -32 2463.88 366.166 11
-1 -6 -32 1492.1 298.719 7
-1 -6 -32 1777.31 338.802 10
1 6 -32 1771.29 322.066 23
-1 -6 -32 2010.61 318.383 26
-1 -6 -31 38540.3 1312.71 21
-1 -6 -31 39175.5 1306.48 26
-1 -6 -31 37952.8 1442.36 10
1 6 -31 37724.4 1110.1 24
1 6 -31 38807.5 1348.41 23
-1 -6 -31 39127.4 1325.13 3
1 6 -30 1184.79 235.894 24
-1 -6 -30 1539.37 290.961 21
-1 -6 -30 1717.37 345.584 3
-1 -6 -30 1137.33 280.05 26
-1 -6 -30 1248.42 295.017 10
1 6 -30 1706.84 345.546 23
1 6 -29 14646.2 742.183 24
1 6 -29 15276.3 865.09 23
-1 -6 -29 13814.3 811.164 21
-1 -6 -29 14519.1 822.57 3
-1 -6 -29 13727.1 892.801 10
-1 -6 -29 13449.2 794.722 26
-1 -6 -28 13841.3 826.228 21
-1 -6 -28 14318.9 812.259 3
1 6 -28 13336.2 714.24 24
-1 -6 -28 13571.7 891.771 10
1 6 -28 14111.9 844.049 23
1 -6 27 24889.9 1600.18 32
1 6 -27 24764.8 1106.93 23
-1 -6 -27 25713.6 1092.34 21
-1 -6 -27 25385.7 1222.41 10
-1 -6 -27 25892.3 1103.81 3
1 6 -27 26359.3 1015.34 24
1 6 -27 27596.2 1163.37 6
-1 -6 -26 2009.21 334.648 21
1 6 -26 2143.1 306.264 24
1 -6 26 1878.84 497.962 32
1 6 -26 1882.71 350.848 6
1 6 -26 1703.55 322.085 23
-1 -6 -26 2619.54 432.643 10
1 6 -25 8193.52 570.709 24
-1 -6 -25 7399.08 661.172 10
-1 -6 -25 8643.89 627.989 21
1 -6 25 8308.26 927.219 32
1 6 -25 7782.32 637.949 6
-1 -6 -25 7678.54 616.035 27
1 6 -25 8824.93 661.954 23
1 6 -24 25100.4 1097.95 23
-1 -6 -24 23629.4 1029.27 21
1 -6 24 23925.6 1543.23 32
-1 -6 -24 23346.8 1161.59 10
-1 -6 -24 24237.7 1073.84 27
1 6 -24 22505.4 1050.71 6
1 6 -24 23221.4 975.965 24
1 6 -23 98673 1984.85 24
1 6 -23 93404.5 1845.46 17
1 6 -23 95228.4 2121.95 6
-1 -6 -23 90423.6 2275.99 10
1 -6 23 98971.5 3067.7 32
-1 -6 -23 96864.2 2095.98 27
-1 -6 -23 94568.8 2032.52 21
1 6 -22 21192.1 993.641 6
-1 -6 -22 22390.4 989.678 21
-1 -6 -22 21511.2 990.189 27
-1 -6 -22 22257.9 1115.27 10
-1 -6 -22 22317 1132.85 30
-1 -6 -22 21538 1123.99 33
1 6 -22 21796.6 911.244 17
1 6 -22 21215.8 920.082 24
1 -6 22 22046.9 1426 32
-1 -6 -22 21001 878.922 12
1 6 -21 4898.62 494.131 6
-1 -6 -21 3950.87 398.031 12
-1 -6 -21 3689.93 421.783 27
-1 -6 -21 4148.73 503.603 33
-1 -6 -21 4465.3 440.68 21
1 6 -21 4780.13 449.715 24
1 -6 21 3918.75 619.876 32
1 6 -21 4105.18 392.429 17
-1 -6 -21 3974.6 492.663 10
-1 -6 -21 4411.2 498.396 30
1 6 -21 4248.85 426.386 31
-1 -6 -20 36684.5 1434.79 30
-1 -6 -20 34504 1132.37 12
-1 -6 -20 36732.5 1368.43 33
1 6 -20 36314.2 1157.35 17
1 -6 20 36244.8 1775.37 32
-1 -6 -20 34476.7 1361.66 10
1 6 -20 35564.5 1259.6 6
1 6 -20 34472.7 1146.96 31
1 6 -20 37043.4 1203.35 24
-1 -6 -20 38287.5 1285.18 27
1 6 -19 8069.31 561.952 24
1 6 -19 5798.09 524.039 6
-1 -6 -19 7082.39 520.215 12
-1 -6 -19 5916.55 567.961 10
-1 -6 -19 6800.53 571.442 33
-1 -6 -19 6032.45 591.087 30
1 -6 19 6589.16 754.157 32
1 6 -19 6890.56 515.618 17
-1 -6 -19 7348.07 564.216 27
1 6 -18 38657.9 1182.14 17
-1 -6 -18 40304.7 1478.58 30
-1 -6 -18 40442.4 1351.28 33
1 -6 18 41188.9 1788.94 32
-1 -6 -18 38043.8 1255.97 27
-1 -6 -18 37361.5 1160.74 12
-1 -6 -18 35327 1342.22 10
1 6 -18 35598.8 1230.81 6
1 -6 17 15323.2 1088.02 32
-1 -6 -17 14317 870.036 30
-1 -6 -17 14519.9 854.374 10
-1 -6 -17 14419.5 770.105 27
-1 -6 -17 17667.6 873.359 33
-1 -6 -16 37704.4 1394.22 30
-1 -6 -16 39693.4 1275.22 33
1 -6 16 38177.5 1663.1 32
-1 -6 -15 70519.6 1656.46 33
1 -6 15 68837 2161.04 32
1 -6 14 11876.6 884.42 32
-1 -6 -14 10335.4 740.284 30
1 -6 13 164360 3167.83 32
-1 -6 -13 170419 2930.18 30
1 -6 12 11608.5 827.164 32
-1 -6 -12 10822.6 734.78 30
1 -6 11 55878.7 1743.94 32
-1 -6 -11 52944.9 1612.8 30
-1 -6 -10 221401 3301.91 30
1 -6 10 226922 3425.47 32
1 -6 9 78014.9 1924.19 32
-1 -6 -9 73477 1904.93 30
1 -6 8 135.423 168.225 32
-1 -6 -8 595.141 228.485 30
-1 -6 -7 99685.4 2224.31 30
1 -6 7 109345 2129.74 32
1 -6 6 143183 2360.36 32
-1 -6 -5 9614.09 539.522 32
1 -6 5 9018.07 581.928 32
-1 -6 -4 36472.9 1046.04 32
1 -6 4 34288.4 1092.76 32
-1 -6 -3 54543.6 1299.27 32
1 -6 3 51712.8 1268.01 32
1 -6 2 27304.6 882.957 32
-1 -6 -2 27095.5 934.28 32
-1 -6 -1 17274.7 757.407 32
1 -6 1 15791.7 640.552 32
1 -6 0 19323.5 679.589 32
-1 -6 0 18738.8 804.302 32
-1 -6 1 15918 758.371 32
1 -6 -1 15176.7 570.582 32
1 -6 -2 31060.5 752.67 32
-1 -6 2 29928.6 1055.22 32
-1 -6 3 51958.5 1419.87 32
-1 -6 4 32358.1 1148.38 32
-1 -6 5 11603.8 716.234 32
-1 -6 6 134865 2466.9 32
-1 -6 7 101108 2197.8 32
-1 -6 8 1206.21 296.692 32
-1 -6 9 63695.2 1844.91 32
1 -6 -10 251077 2737.82 30
-1 -6 10 221849 3509.43 32
-1 -6 11 52501.5 1750.87 32
-1 -6 12 14314.9 950.289 32
-1 -6 13 154629 3145.99 32
-1 -6 14 13083.2 943.217 32
-1 -6 15 69717.6 2229.82 32
-1 -6 16 29701.8 1506.83 32
1 -6 -17 19571.8 919.893 10
-1 6 -17 17582.9 784.899 25
-1 -6 17 19674 1257.6 32
-1 6 -17 18591.5 898.397 6
-1 6 -18 37145.4 1137.41 25
-1 -6 18 37427.9 1770 32
1 -6 -18 38281.5 1378.83 3
1 -6 -18 37234.9 1285.15 10
-1 6 -18 37439.9 1294.41 6
1 -6 -19 3794.84 426.176 10
-1 6 -19 4509.48 478.484 6
-1 6 -19 4485.84 417.107 25
-1 -6 19 5049.42 678.992 32
1 -6 -20 30594.1 1298.46 3
-1 6 -20 30213.5 1206.94 6
-1 6 -20 30327.4 1069.58 25
-1 -6 20 31213.2 1678.24 32
1 -6 -20 30509.4 1202.31 10
1 -6 -20 30338.4 1192.2 27
-1 6 -21 4211.61 405.853 25
1 -6 -21 5035.05 499.587 10
-1 -6 21 5871.28 764.408 32
-1 6 -21 4604.94 468.886 31
1 -6 -21 4904.2 486.248 27
1 -6 -21 5508.9 602.258 3
-1 6 -21 4286.12 486.096 6
-1 6 -22 22703.2 936.763 25
-1 6 -22 22873.6 1076.45 6
1 -6 -22 23299.6 1070.5 10
-1 -6 22 22943.6 1485.51 32
-1 6 -22 23768.9 1029.21 31
1 -6 -22 22097.7 1119.87 3
1 -6 -22 24144.2 1078.96 27
-1 6 -23 95162.9 2223.15 6
-1 6 -23 91466.3 1890.77 25
1 -6 -23 97278.5 2216.58 10
-1 6 -23 95025.9 2091.47 31
1 -6 -23 98264.4 2164.87 27
-1 -6 23 100317 3121.4 32
1 -6 -23 91199.9 2284.38 3
1 -6 -24 22845.5 1171.58 3
-1 6 -24 25282.6 1156.96 6
1 -6 -24 25680.1 1365.62 33
1 -6 -24 26586.2 1142.3 27
-1 6 -24 24161.8 1068.94 31
-1 -6 24 27063.5 1657.01 32
1 -6 -24 23655 1104.84 10
1 -6 -25 7360.5 619.11 27
-1 -6 25 7466.26 902.069 32
1 -6 -25 6993.42 613.676 10
1 -6 -25 6485.38 680.067 33
-1 6 -25 6648.52 576.517 31
1 -6 -25 7240.69 690.828 3
-1 6 -25 6927.5 630.16 6
1 -6 -26 1651.59 376.481 3
-1 6 -26 1336.35 315.898 6
1 -6 -26 2429.67 372.1 27
-1 6 -26 2253.91 346.354 31
-1 -6 26 2338.46 544.772 32
1 -6 -26 2513.7 400.573 10
-1 -6 27 25043.9 1627.03 32
1 -6 -27 25836.9 1184.03 10
-1 6 -27 25210.3 1178.04 6
-1 6 -27 25192.5 1109.89 31
1 -6 -27 23705.5 1228.5 3
1 -6 -27 26181.6 1132.02 27
1 -6 -28 14271.8 837.316 27
-1 6 -28 13750.6 830.638 31
-1 6 -28 13040.1 851.778 6
1 -6 -28 13811.8 869.398 10
1 -6 -28 12740.2 899.582 3
1 -6 -29 13525.4 862.342 10
-1 6 -29 14694.8 845.603 31
1 -6 -29 13537 826.371 27
-1 6 -29 14212.9 883.357 6
1 -6 -29 14446 951.176 3
-1 6 -30 1015.31 280.494 31
-1 6 -30 918.483 270.109 6
1 -6 -30 824.052 260.031 10
1 -6 -30 883.488 342.167 3
1 -6 -30 1134.04 276.867 27
1 -6 -31 37610.9 1301.58 27
1 -6 -31 37360.8 1460.21 3
-1 6 -31 38059 1407.76 6
1 -6 -31 36022 1376.83 10
-1 6 -31 36507.9 1302.94 31
-1 6 -32 2741.47 392.025 31
-1 6 -32 2325.88 367.727 6
1 -6 -32 2986.9 386.869 27
1 -6 -32 2364.02 374.058 10
-1 6 -33 3280 425.478 6
-1 6 -33 3129.4 388.459 31
1 -6 -33 3162.54 417.124 10
1 -6 -33 3454.23 405.49 27
-1 6 -34 727.216 227.463 6
1 -6 -34 1060.28 276.313 10
-1 6 -34 585.005 207.81 31
-1 6 -34 906.657 223.471 23
-1 6 -35 7543.88 565.794 4
-1 6 -35 8057.37 563.232 23
1 -6 -35 7739.87 592.167 10
-1 6 -35 7527.64 583.338 6
-1 6 -36 17800.1 845.313 6
1 -6 -36 17787.1 863.373 10
-1 6 -36 18873.2 820.054 23
-1 6 -36 17720.8 786.382 4
-1 6 -37 6643.18 501.446 6
-1 6 -37 7033.85 481.409 23
1 -6 -37 6833.41 524.662 10
-1 6 -38 9248.35 550.12 6
-1 6 -38 8636.84 503.918 23
1 -6 -38 9178.45 561.96 10
1 -6 -38 9244.73 524.821 7
-1 6 -39 4635.3 352.242 23
1 -6 -39 4582.15 347.453 7
1 -6 -39 4945.9 396.612 10
1 -6 -40 5553.72 343.016 7
1 -6 -40 5106.5 375.389 10
-1 6 -40 4964.15 335.192 23
1 -6 -41 14300.9 541.269 10
-1 6 -41 15331.2 575.951 2
-1 6 -41 15270.1 548.018 3
1 -6 -41 13791.8 469.143 7
-1 6 -42 10693.1 439.566 2
1 7 -40 7741.15 437.525 4
-1 -7 -40 7327.27 386.436 7
1 7 -39 531.08 179.474 4
1 7 -39 644.315 139.04 2
-1 -7 -39 513.473 145.804 7
1 7 -38 179.56 107.918 5
-1 -7 -38 294.107 141.261 7
1 7 -38 51.1928 97.1156 2
-1 -7 -37 388.027 158.053 7
1 7 -37 610.917 176.801 23
1 7 -37 431.508 128.899 5
1 7 -37 698.004 157.295 2
1 7 -36 496.773 170.546 2
1 7 -36 410.19 171.665 23
1 7 -36 125.095 120.879 5
-1 -7 -36 370.014 159.365 7
1 7 -35 546.989 204.161 23
1 7 -35 509.735 168.009 2
-1 -7 -35 483.931 128.4 26
-1 -7 -35 530.968 184.159 7
1 7 -35 352.34 135.052 5
1 7 -34 942.231 228.518 23
-1 -7 -34 809.395 179.617 26
1 7 -34 1105.96 233.397 5
-1 -7 -34 1006.1 244.337 7
1 7 -34 1058.79 223.566 2
1 7 -33 4178.07 406.607 5
1 7 -33 3663.68 411.829 23
-1 -7 -33 3498.46 361.34 26
-1 -7 -33 3756.5 431.522 7
1 7 -33 3683.27 406.285 2
1 7 -32 7235.17 479.383 24
-1 -7 -32 7038.27 582.979 7
-1 -7 -32 7259.39 531.088 26
1 7 -32 7241.87 559.7 23
1 7 -32 8050.78 588.567 2
-1 -7 -31 10288.2 715.051 7
1 7 -31 10120.5 586.927 24
1 7 -31 9351.16 656.632 23
-1 -7 -31 9955.09 729.156 10
-1 -7 -31 9584.39 624.648 26
-1 -7 -30 12545.6 732.963 26
-1 -7 -30 11875.8 816.728 10
1 7 -30 12607.1 682.541 24
1 7 -30 12270.8 761.725 23
-1 -7 -29 7434.79 649.426 10
1 7 -29 8252.83 630.325 23
1 7 -29 7690.49 539.407 24
-1 -7 -28 6770.16 547.828 21
-1 -7 -28 6956.61 659.335 10
1 7 -28 7240.23 530.701 24
1 7 -28 7016.38 592.357 23
-1 -7 -28 7601.17 514.804 8
1 7 -27 4298.32 462.768 23
-1 -7 -27 4349.34 429.878 21
-1 -7 -27 3596.92 465.485 10
1 7 -27 4585.06 454.382 24
1 7 -26 64236 1761.17 23
-1 -7 -26 62313.4 1917.08 10
1 7 -26 64570.8 1634.5 24
-1 -7 -25 49623.6 1732.74 10
1 7 -25 52714.1 1496.76 24
1 7 -25 51297.6 1565.86 23
1 -7 25 52691.8 2312.93 32
-1 -7 -24 7139.78 658.721 10
-1 -7 -24 6736.53 586.77 27
1 -7 24 6142.93 823.937 32
1 7 -24 7107.29 591.16 23
1 7 -24 7202.18 563.302 24
1 -7 23 24165 1567.48 32
1 7 -23 22504 985.013 24
1 7 -23 24016.8 982.566 17
-1 -7 -23 22199.7 1028.59 27
-1 -7 -23 20327.3 1112.59 10
-1 -7 -22 5061.57 555.96 10
1 7 -22 5128.56 479.312 24
-1 -7 -22 4239.53 425.525 12
1 -7 22 5375.12 753.686 32
-1 -7 -22 4418.35 470.971 27
1 7 -22 5376.51 477.507 17
-1 -7 -21 10242.8 668.038 12
1 -7 21 10656.7 1027.69 32
1 7 -21 11645.2 701.157 17
-1 -7 -21 9543.72 756.065 10
1 7 -21 10928.2 692.757 24
-1 -7 -21 10632.9 705.213 27
-1 -7 -20 36839.8 1219.85 12
-1 -7 -20 33033.7 1376.54 10
1 -7 20 37358.8 1859.55 32
1 7 -20 35127.9 1192.84 17
1 7 -20 35048.8 1220.32 24
-1 -7 -20 34171.4 1247.08 27
-1 -7 -20 34081.1 1434.82 30
-1 -7 -19 1428.09 276.246 12
-1 -7 -19 1511.37 321.055 30
1 -7 19 1429.25 391.772 32
1 7 -19 1877.46 293.787 17
-1 -7 -19 1337.97 306.563 10
-1 -7 -19 1400.69 277.59 27
1 7 -19 1519.34 291.242 24
-1 -7 -18 16696.3 859.513 27
-1 -7 -18 15163.4 960.005 30
-1 -7 -18 16452 828.304 12
1 7 -18 16464.4 813.55 17
1 -7 18 16318.8 1193.61 32
-1 -7 -18 16597.7 963.611 10
1 7 -18 17572.2 854.462 24
-1 -7 -17 9300.7 641.959 27
-1 -7 -17 10388.8 759.735 10
1 -7 17 9769.75 911.909 32
-1 -7 -17 9131.13 624.184 12
1 7 -17 9314.56 614.414 17
-1 -7 -17 9532.2 761.148 30
-1 -7 -16 41807.4 1470.54 10
1 -7 16 44025.8 1867.55 32
1 7 -16 43839.3 1327.33 17
-1 -7 -16 42862.9 1591.6 30
-1 -7 -16 39847.5 1293.37 27
-1 -7 -16 40538.1 1286.97 12
-1 -7 -15 5809.15 556.711 10
1 7 -15 7004.31 534.525 17
1 -7 15 6706.34 747.849 32
-1 -7 -15 7520.04 563.866 27
-1 -7 -15 7385.75 677.895 30
-1 -7 -15 6698.33 525.024 12
-1 -7 -14 60969.6 1726.59 10
1 -7 14 61671.5 2101.36 32
1 7 -14 57392 1513.78 17
-1 -7 -14 61589.4 1899.88 30
-1 -7 -14 59707.8 1537.93 12
1 -7 13 18976.1 1135.63 32
-1 -7 -13 16971.9 997.61 30
-1 -7 -13 17511.6 918.143 10
1 7 -13 17428.4 820.589 17
-1 -7 -13 18098.9 844.146 12
1 -7 12 14322.1 962.728 32
-1 -7 -12 13324.8 883.511 30
-1 -7 -11 7094.39 653.788 30
1 -7 11 7252.36 671.373 32
-1 -7 -10 59575.4 1862.09 30
1 -7 10 61868.5 1875.8 32
1 -7 9 33180.5 1330.44 32
-1 -7 -9 30667.9 1361.93 30
1 -7 8 22071 1054.09 32
-1 -7 -8 22193 1155.05 30
1 -7 7 21527.4 1016.72 32
-1 -7 -7 22788.4 1162.18 30
1 -7 6 6270.32 531.234 32
-1 -7 -5 17514.5 767.841 32
1 -7 5 16988.7 833.288 32
-1 -7 -4 16061 753.212 32
1 -7 4 16568.6 794.59 32
1 -7 3 88551.7 1762.86 32
-1 -7 -3 95117.2 1861.3 32
1 -7 2 87364.8 1680.27 32
-1 -7 -2 83428.6 1760.91 32
-1 -7 -1 8242.64 580.309 32
1 -7 1 8998.08 523.377 32
-1 -7 0 240884 3108.71 32
1 -7 0 241648 2569.84 32
-1 -7 1 9133.63 629.205 32
-1 -7 2 90905 1973.16 32
-1 -7 3 90201.1 2011.51 32
-1 -7 4 13908.1 813.729 32
-1 -7 5 14685.8 850.043 32
-1 -7 6 9875.32 718.798 32
-1 -7 7 24009.2 1147.84 32
-1 -7 8 19601 1056.99 32
-1 -7 9 33357.7 1410.25 32
-1 -7 10 55332.1 1871.42 32
-1 -7 11 7140.21 695.814 32
-1 -7 12 11882.5 915.666 32
-1 7 -13 17126.2 770.916 25
-1 -7 13 16415.9 1098.84 32
-1 7 -13 17095.8 855.351 6
-1 7 -14 52689.7 1380.51 25
1 -7 -14 57146.6 1537.41 10
-1 7 -14 55572 1554.87 6
-1 -7 14 55795.2 2070.77 32
-1 7 -15 6497.04 496.599 25
-1 -7 15 6239.16 729.328 32
1 -7 -15 7889.55 585.146 10
-1 7 -15 6677.44 553.287 6
-1 7 -16 43072.8 1272.84 25
1 -7 -16 44215.7 1400.3 10
-1 7 -16 43384.4 1429.94 6
-1 -7 16 45346.8 1951.01 32
-1 -7 17 10110.5 948.189 32
-1 7 -17 9676.51 621.786 25
1 -7 -17 10109.3 694.846 10
-1 7 -17 10600 720.09 6
-1 7 -18 21942 931.811 25
1 -7 -18 18943.3 958.009 10
-1 7 -18 19774.2 992.196 6
-1 -7 18 20172.3 1360.36 32
-1 7 -19 1050.22 306.329 6
-1 -7 19 1182.56 378.4 32
-1 7 -19 1610.78 278.959 25
1 -7 -19 1298.77 264.002 10
1 -7 -19 2167.6 370.739 27
1 -7 -20 42782 1447.18 27
-1 -7 20 43541.3 2067.87 32
1 -7 -20 39762.7 1422.96 10
-1 7 -20 41001.9 1293.35 25
-1 7 -20 40695 1351.18 31
-1 7 -20 40003.4 1429.5 6
-1 7 -21 10014.1 732.504 6
-1 -7 21 12796.6 1142.94 32
1 -7 -21 10130.4 729.838 10
1 -7 -21 11985.1 775.811 27
-1 7 -21 10046.1 690.502 31
1 -7 -22 4685.14 436.08 12
1 -7 -22 4461.66 515.094 10
-1 -7 22 5633.74 805.48 32
-1 7 -22 4699.56 529.076 6
1 -7 -22 4943.12 515.514 27
-1 7 -22 4479.45 478.622 31
1 -7 -23 20824.5 1068.31 10
-1 -7 23 19575.3 1449.8 32
1 -7 -23 23920.6 1098.09 27
-1 7 -23 21564.9 1005.64 31
1 -7 -23 21439.7 939.94 12
-1 7 -23 20903.7 1082.75 6
-1 7 -24 6635.23 628.021 6
1 -7 -24 6790.67 611.592 10
-1 7 -24 6126.56 548.685 31
1 -7 -24 6964.01 597.619 27
-1 -7 24 5773.82 778.004 32
1 -7 -24 6501.88 489.064 12
-1 -7 25 57138.2 2473.2 32
-1 7 -25 52028.9 1697.88 6
1 -7 -25 55318.3 1659.88 27
-1 7 -25 56514.7 1627.71 31
1 -7 -25 53937.9 1699.61 10
-1 7 -26 62845.5 1865.67 6
1 -7 -26 66147.7 1811.72 27
1 -7 -26 64554.8 1869.24 10
-1 7 -26 62819.7 1717.76 31
1 -7 -27 3799.82 485.159 10
-1 7 -27 4106.12 466.67 31
1 -7 -27 3572.83 444.614 27
-1 7 -27 4533.02 520.061 6
-1 7 -28 5359.77 564.221 6
1 -7 -28 4730.01 519.795 27
-1 7 -28 5593.26 530.439 31
1 -7 -28 5202.51 555.083 10
-1 7 -29 7539.29 651.423 6
1 -7 -29 7741.34 624.281 27
1 -7 -29 7821.3 661.795 10
-1 7 -29 8975.33 651.889 31
1 -7 -30 14730.1 828.327 27
-1 7 -30 15240.9 725.086 24
-1 7 -30 14255.4 884.605 6
-1 7 -30 14561.6 807.765 31
1 -7 -30 13982.7 871.315 10
-1 7 -31 11980.3 611.374 24
-1 7 -31 11611.7 711.976 31
1 -7 -31 11004.5 755.553 10
1 -7 -31 12207.4 751.752 27
-1 7 -31 11421.7 772.355 6
1 -7 -32 6643.88 583.384 10
1 -7 -32 6237.99 524.521 27
-1 7 -32 6548.11 530.349 31
-1 7 -32 6226.04 427.395 24
-1 7 -32 5774.67 552.603 6
-1 7 -33 2600.96 366.993 6
1 -7 -33 2727.15 387.319 10
1 -7 -33 2973.54 363.076 27
-1 7 -33 2844.19 351.936 31
-1 7 -34 783.798 230.448 6
-1 7 -34 816.248 204.101 23
1 -7 -34 995.136 248.085 10
1 -7 -35 308.884 167.461 10
-1 7 -35 465.801 207.449 6
-1 7 -35 494.67 182.966 23
-1 7 -36 253.358 156.158 23
1 -7 -36 198.285 164.699 10
-1 7 -37 429.282 133.045 23
1 -7 -37 413.11 149.039 7
1 -7 -37 377.504 172.893 10
1 -7 -38 172.176 123.836 7
1 -7 -38 148.41 120.193 10
-1 7 -38 165.594 118.717 23
-1 7 -39 419.977 120.763 23
1 -7 -39 505.542 129.278 7
1 -7 -39 517.577 136.081 10
1 -7 -40 6547.15 329.787 7
-1 7 -40 7022.62 355.359 23
-1 7 -40 7725.98 390.101 2
-1 -8 -39 1124.77 150.425 7
1 8 -38 3334.45 229.906 5
1 8 -38 3141.72 301.186 4
-1 -8 -38 3287.26 277.35 7
-1 -8 -37 3390.53 311.16 7
1 8 -37 3081.46 254.225 5
1 8 -36 1667.89 218.421 5
1 8 -36 1570.67 198.382 2
-1 -8 -36 1733.06 239.015 7
1 8 -35 1734.2 214.436 2
1 8 -35 1310.72 217.056 23
-1 -8 -35 1472.69 250.383 7
1 8 -35 1522 224.089 5
1 8 -34 1151.12 222.047 23
1 8 -34 1191.27 210.553 2
1 8 -34 1124.13 217.44 5
-1 -8 -34 1185.6 233.949 7
1 8 -33 1671.26 269.161 5
-1 -8 -33 1626.49 225.73 26
1 8 -33 1867.69 253.431 2
1 8 -33 1612.7 262.759 23
-1 -8 -33 1337.24 259.447 7
-1 -8 -32 1780.03 247.968 26
1 8 -32 1425.02 211.419 24
1 8 -32 2356.35 316.76 5
-1 -8 -32 1671.38 300.768 7
1 8 -32 1934.12 295.24 23
1 8 -32 1956.33 279.527 2
1 8 -31 4511.03 412.008 2
-1 -8 -31 3941.78 434.346 7
-1 -8 -31 4510.75 412.671 26
1 8 -31 3687.57 407.493 23
1 8 -31 3622.14 350.137 24
-1 -8 -30 187.605 135.774 26
1 8 -30 423.716 182.063 2
1 8 -30 338.6 169.155 24
-1 -8 -30 152.769 173.662 7
1 8 -30 442.573 191.744 23
-1 -8 -29 3928.52 360.755 8
1 8 -29 3738.09 381.098 24
1 8 -29 4442.39 448.775 23
1 8 -28 11188.3 663.904 24
1 8 -28 10275.5 683.861 23
-1 -8 -28 10835.9 615.076 8
-1 -8 -27 2729.83 416.164 10
1 8 -27 2713.14 346.913 24
1 8 -27 3276.06 411.319 23
1 8 -26 14391.6 820.414 23
1 8 -26 13542.7 763.278 24
-1 -8 -26 12906.3 886.033 10
1 8 -25 1051.83 244.111 23
1 8 -25 958.109 246.205 24
-1 -8 -25 925.022 283.494 10
1 8 -24 14246 798.571 24
1 8 -24 15063.6 783.223 17
-1 -8 -24 12947.3 892.28 10
1 8 -24 14303.1 821.224 23
-1 -8 -23 8780.68 666.118 27
1 8 -23 9202.98 652.566 24
1 8 -23 9056.82 623.565 17
-1 -8 -23 9112.75 747.371 10
1 8 -23 8526.45 637.124 23
1 8 -22 10682.2 687.719 17
1 -8 22 9817.56 1031.05 32
-1 -8 -22 8900.42 754.038 10
-1 -8 -22 10152.1 700.643 27
1 8 -22 10584.8 695.882 24
1 8 -22 10871.2 714.331 23
-1 -8 -22 9653.36 645.909 12
-1 -8 -21 18755.7 914.45 12
-1 -8 -21 17559.7 1027.2 10
1 8 -21 21342.4 991.312 24
1 8 -21 20747.3 946.569 17
-1 -8 -21 19457.2 962.532 27
1 -8 21 19805.7 1395.75 32
1 -8 20 30712.1 1719.55 32
-1 -8 -20 32267.8 1207.75 12
-1 -8 -20 31230.4 1364.83 10
1 8 -20 32866.7 1194.92 17
-1 -8 -20 32257.4 1227.69 27
1 8 -20 34324.2 1256.65 24
1 -8 19 15929.1 1242.04 32
1 8 -19 15539 841.856 24
-1 -8 -19 14485 935.74 10
-1 -8 -19 15606.9 842.998 12
1 8 -19 15453.9 828.733 17
-1 -8 -19 15089.4 843.272 27
-1 -8 -18 63615.7 1684.4 12
1 8 -18 67821.7 1728.07 17
1 -8 18 67887.3 2458.34 32
-1 -8 -18 65575.2 2065.12 30
1 8 -18 68763 1778.79 24
-1 -8 -18 65250.5 1726.99 27
-1 -8 -18 65880.9 1943.64 10
-1 -8 -17 31109.5 1339.77 10
-1 -8 -17 34505.3 1243.85 12
1 -8 17 36140.1 1771.26 32
-1 -8 -17 30893.8 1425.55 30
1 8 -17 35558.4 1253.94 17
-1 -8 -17 35042.9 1256.86 27
1 8 -17 34966.6 1253.24 24
-1 -8 -16 25455 1286.84 30
1 -8 16 26525.2 1489.96 32
-1 -8 -16 26797.5 1228.54 10
-1 -8 -16 27637.7 1102.8 27
1 8 -16 28070.8 1105.13 17
1 8 -16 28334.7 1132.68 24
-1 -8 -16 25780.5 1084.16 12
1 8 -15 46137.1 1417.18 17
-1 -8 -15 45102.3 1415.64 12
-1 -8 -15 46146.7 1743.32 30
1 -8 15 45747.6 1309.09 29
-1 -8 -15 46047 1401.99 27
1 -8 15 45817.7 1912.56 32
-1 -8 -15 44587.5 1551.46 10
-1 -8 -14 123539 2872.95 30
-1 -8 -14 120420 2315.99 12
1 8 -14 123039 2313.65 17
-1 -8 -14 119894 2225.89 27
-1 -8 -14 122557 2540.68 10
1 -8 14 123586 3082.87 32
1 -8 14 121731 2162.52 29
-1 -8 -13 7099.3 703.375 30
-1 -8 -13 7994.12 644.592 10
1 -8 13 8808.88 814.531 32
1 8 -13 9421.85 648.258 17
-1 -8 -13 8749.42 596.272 27
-1 -8 -13 9076.32 658.216 12
-1 -8 -12 951.165 244.118 10
1 -8 12 1102.89 340.018 32
-1 -8 -12 630.882 234.143 12
-1 -8 -12 719.565 215.514 27
-1 -8 -12 954.951 278.274 30
1 8 -12 703.681 185.435 17
-1 -8 -11 6255.99 531.79 12
1 8 -11 6043.36 523.745 17
1 -8 11 6459.96 677.303 32
-1 -8 -11 5799.69 631.211 30
-1 -8 -10 27777 1110.07 12
1 8 -10 26942.6 1086.74 17
1 -8 10 28561.4 1340.03 32
-1 -8 -10 27557.4 1360.73 30
-1 -8 -9 34785.9 1543.58 30
1 -8 9 34569.3 1427.08 32
-1 -8 -9 33455.5 1219.49 12
1 -8 8 15394.1 931.222 32
-1 -8 -8 13859.6 988.159 30
-1 -8 -8 13235.1 759.446 12
-1 -8 -7 5065.82 615.937 30
1 -8 7 5373.01 543.694 32
-1 -8 -7 5669.09 501.943 12
-1 -8 -6 79776.8 1717.44 29
-1 -8 -6 80623.2 1867.75 12
1 -8 6 79440 2007.6 32
-1 -8 -6 84568.7 2437.98 30
1 -8 5 3158.79 397.6 32
1 -8 4 1092.37 214.229 32
-1 -8 -4 864.002 220.909 32
-1 -8 -3 122430 2239.12 32
-1 -8 -2 12812.6 751.289 32
-1 -8 -1 10832 707.468 32
-1 -8 0 1674.66 307.165 32
-1 -8 1 9753.11 688.689 32
-1 -8 2 10006.1 697.995 32
-1 -8 3 120128 2470.48 32
-1 -8 4 1212.73 276.747 32
-1 -8 4 3133.25 499.225 20
1 -8 -5 1659.08 275.353 22
-1 -8 5 2452.23 401.273 32
1 -8 -6 81988.7 1731.83 22
-1 -8 6 85097.1 1823.22 29
-1 -8 6 83200.4 2196.56 32
-1 -8 7 8197.04 581.114 29
-1 -8 7 8475.7 721.77 32
1 -8 -7 7474.86 529.264 22
1 -8 -8 14885.5 743.432 22
-1 -8 8 15504.8 989.709 32
-1 -8 8 14969 772.308 29
-1 -8 9 34731.8 1159.84 29
1 -8 -9 33889 1119.19 22
-1 -8 9 34366.3 1516.69 32
-1 -8 10 29506 1428.88 32
1 -8 -10 29841.4 1049.45 22
1 -8 -11 7723.21 541.507 29
-1 -8 11 6519.67 704.684 32
1 -8 -11 6024.87 485.289 22
1 -8 -12 1002.67 201.16 22
-1 -8 12 1472.15 387.999 32
1 -8 -12 724.866 181.494 29
1 -8 -12 972.924 230.832 10
-1 8 -13 8388.64 637.274 6
1 -8 -13 9601.65 593.642 22
-1 -8 13 8463.13 828.107 32
1 -8 -13 9060.5 641.539 10
1 -8 -13 9309.25 571.707 29
1 -8 -14 125001 2107.26 22
1 -8 -14 123504 2056.68 29
1 -8 -14 119351 2331.87 10
-1 -8 14 122653 3193.56 32
-1 8 -14 123060 2446.19 6
-1 8 -15 44807.1 1498.79 6
-1 -8 15 43555.8 1950.69 32
1 -8 -15 46159.3 1468.53 10
1 -8 -16 25427.7 1111.72 10
-1 -8 16 25617.6 1523.42 32
-1 8 -16 23886.8 1122.85 6
-1 -8 17 36237.6 1828.9 32
1 -8 -17 34444.3 1311.8 10
1 -8 -17 35905.7 1332.29 27
-1 8 -17 33751.9 1324.6 6
-1 8 -18 67206.6 1904.96 6
-1 -8 18 73873.7 2671.72 32
-1 8 -18 69494.2 1734.27 31
1 -8 -18 71753.3 1893.29 27
1 -8 -18 68557.9 1875.89 10
-1 -8 19 12157.8 1116.19 32
-1 8 -19 11953.5 821.867 6
1 -8 -19 11779.6 793.307 10
-1 8 -19 12437.2 736.854 31
1 -8 -19 11558.8 773.41 27
-1 8 -20 35244.3 1396.43 6
-1 8 -20 39234.1 1319.91 31
1 -8 -20 35352.1 1343.32 27
-1 -8 20 37264.5 1947.94 32
1 -8 -20 36374.1 1391.78 10
1 -8 -21 19001.8 1012.29 10
-1 -8 21 21490.2 1511.55 32
1 -8 -21 20222.2 941.383 12
1 -8 -21 19899.6 1016 27
-1 8 -21 18872 1032.64 6
-1 8 -21 20196.6 953.695 31
-1 -8 22 12678.9 1171.54 32
1 -8 -22 13686 754.606 12
1 -8 -22 11867.3 811.305 10
-1 8 -22 12270.6 746.892 31
-1 8 -22 13375.4 722.742 17
-1 8 -22 11244.8 804.842 6
1 -8 -22 12939.8 820.136 27
-1 8 -23 9385.03 736.685 6
1 -8 -23 10428.4 664.123 12
1 -8 -23 10154.9 760.892 10
-1 8 -23 10378.4 697.729 31
-1 8 -23 10810.1 639.571 17
1 -8 -23 11084.6 768.391 27
-1 8 -24 11152.3 801.677 6
1 -8 -24 11406.5 671.051 12
1 -8 -24 11546.9 777.271 27
1 -8 -24 12051.9 819.133 10
-1 8 -24 11768.8 737.591 31
1 -8 -25 939.577 221.696 12
1 -8 -25 1013.09 275.376 10
-1 8 -25 942.84 280.821 6
-1 8 -25 1051.64 259.323 31
1 -8 -25 821.422 251.893 27
1 -8 -26 12991.1 685.619 12
1 -8 -26 12676.6 841.668 10
-1 8 -26 14329.3 801.702 31
-1 8 -26 13571.5 878.464 6
1 -8 -26 13207.1 815.617 27
-1 8 -27 1558.59 287.227 31
1 -8 -27 1503.21 318.169 27
-1 8 -27 1757.39 349.686 6
1 -8 -27 1597.99 327.041 10
-1 8 -28 9059.06 620.902 31
1 -8 -28 8785.48 685.591 10
-1 8 -28 9291.04 717.06 6
1 -8 -28 10452.4 708.062 27
1 -8 -29 4094.13 478.997 10
1 -8 -29 4842.06 495.249 27
-1 8 -29 4035.97 387.118 24
-1 8 -29 4225.99 486.067 6
-1 8 -29 4033.26 420.1 31
-1 8 -30 174.728 187.029 6
-1 8 -30 488.419 163.441 24
-1 8 -30 11.0154 170.983 31
1 -8 -30 363.366 204.071 27
1 -8 -30 339.893 198.614 10
1 -8 -31 4820.6 456.949 27
1 -8 -31 4658.01 483.243 10
-1 8 -31 4771.82 444.683 31
-1 8 -31 4670.76 379.676 24
-1 8 -32 1699.05 225.732 24
1 -8 -32 1658.54 318.834 10
1 -8 -32 1343.58 252.443 27
-1 8 -33 1415.37 245.522 23
1 -8 -33 1322.3 259.192 10
-1 8 -34 1159.69 218.247 23
1 -8 -34 1160.82 236.762 10
1 -8 -35 1032.77 220.067 10
-1 8 -35 1291.69 219.323 23
1 -8 -36 1506.1 228.783 10
-1 8 -36 1756.79 239.38 23
1 -8 -37 2584.65 281.473 10
1 -8 -37 2560.36 265.565 7
-1 8 -37 2566.13 264.181 23
-1 8 -38 2487.36 229.278 2
1 -8 -38 2941.88 255.032 7
-1 8 -38 2947.34 246.603 23
-1 8 -39 1504.96 176.492 23
1 -8 -39 1772.48 177.261 7
-1 -9 -37 8476.74 384.591 7
1 9 -37 8592.05 439.868 4
1 9 -36 9598.56 420.384 5
-1 -9 -36 9540.57 449.789 7
-1 -9 -35 635.758 159.993 7
1 9 -35 605.201 146.789 5
1 -9 34 -11.2474 228.14 20
1 9 -34 368.893 136.544 5
-1 -9 -34 188.742 125.023 7
1 9 -34 336.603 129.356 23
1 9 -33 7592.34 470.755 23
-1 -9 -33 8189.81 504.702 7
1 9 -33 9097.25 526.404 5
-1 -9 -32 2866.02 332.097 7
1 9 -32 2378.25 288.156 23
1 9 -32 2289.42 294.998 5
-1 -9 -31 1142.12 213.99 26
-1 -9 -31 1199.32 249.732 7
1 9 -31 1252.07 244.107 5
1 9 -31 1084.5 223.636 23
1 9 -31 1185.44 206.158 24
1 9 -30 697.514 189.266 24
1 9 -30 906.382 224.822 23
-1 -9 -30 742.817 215.335 7
-1 -9 -30 675.8 172.112 26
1 9 -29 4598.3 410.793 24
1 9 -29 4249.49 404.226 23
-1 -9 -29 4073.17 414.738 7
-1 -9 -29 4021.83 348.334 8
-1 -9 -29 3375.63 363.18 26
1 9 -28 8081.63 571.246 23
1 9 -28 8554.23 569.759 24
-1 -9 -28 8126.95 512.871 8
1 9 -27 3166.26 364.932 24
1 9 -27 3074.43 365.057 23
1 9 -26 2124.29 310.69 23
1 9 -26 3228.56 376.907 24
1 9 -25 521.287 212.266 23
1 9 -25 736.296 228.471 24
1 9 -24 9872.08 670.155 24
1 9 -24 9985.37 656.479 23
1 9 -23 13567.1 794.216 24
1 9 -23 12759.3 764.474 23
1 9 -23 13043.6 741.64 17
1 9 -22 6699.19 561.883 23
1 9 -22 7227.76 569.329 17
1 9 -22 6319.14 556.808 24
-1 -9 -21 3963.62 438.811 12
1 9 -21 4427.63 455.28 17
-1 -9 -21 5063.26 507.994 27
1 9 -21 5111.97 501.934 24
1 9 -21 4911.34 475.872 23
-1 -9 -20 25831.8 1084.46 12
1 9 -20 28183.5 1116.54 23
1 9 -20 27519.1 1117.27 17
-1 -9 -20 26991.6 1110.82 27
1 9 -20 27514.5 1141.46 24
1 9 -19 7403.73 604.899 24
-1 -9 -19 7327.16 588.65 12
1 9 -19 7318.21 595.97 17
1 -9 19 6682.57 844.41 32
-1 -9 -19 7318.03 594.611 27
1 9 -19 7426.45 572.182 23
-1 -9 -18 27975.8 1143.87 12
1 9 -18 28166.5 1147.21 17
1 -9 18 26176.8 1570.74 32
1 9 -18 26857.9 1137.03 24
-1 -9 -18 27515.2 1125.62 27
-1 -9 -17 54401.1 1551.53 27
1 9 -17 53351.6 1615.23 24
-1 -9 -17 49415.4 1547.88 12
1 -9 17 50019.8 2129.98 32
1 9 -17 53873.5 1590.68 17
-1 -9 -16 9630.38 831.994 30
1 9 -16 9052.22 670.25 17
-1 -9 -16 10139.7 687.211 27
1 -9 16 10518.2 992.892 32
1 -9 16 9465.02 603.955 29
-1 -9 -16 8873.31 666.418 12
1 9 -16 9044.01 676.529 24
-1 -9 -15 8419.02 649.919 12
1 9 -15 8792.95 656.955 17
1 -9 15 8248.13 581.526 29
1 -9 15 8294.27 860.671 32
1 9 -15 8648.63 657.451 24
-1 -9 -15 8957.75 632.633 27
-1 -9 -15 8559.39 804.426 30
-1 -9 -14 6451.64 529.81 27
1 9 -14 6639.39 577.883 24
-1 -9 -14 6287.41 558.062 12
1 9 -14 6379.53 556.98 17
1 -9 14 6715.14 534.372 29
1 -9 14 6320.26 747.321 32
-1 -9 -14 6573.74 713.319 30
1 9 -13 19809 973.013 24
1 -9 13 18830.9 1226.56 32
-1 -9 -13 18979.3 1197.9 30
1 9 -13 19935.6 988.267 17
-1 -9 -13 19225.8 978.21 12
1 -9 13 18385.1 895.221 29
-1 -9 -12 301.644 197.823 30
-1 -9 -12 803.896 243.86 12
1 9 -12 848.656 230.732 24
1 9 -12 879.54 265.039 17
1 -9 12 598.149 250.7 32
1 -9 12 841.141 227.088 29
-1 -9 -11 4049.35 460.438 12
1 9 -11 4035.52 439.003 24
1 -9 11 3677.5 416.164 29
1 9 -11 3835.48 444.908 17
1 -9 11 3349.85 513.523 32
-1 -9 -11 3293.35 508.575 30
1 9 -11 4181.75 395.553 14
1 -9 10 639.7 217.15 29
1 9 -10 439.467 209.791 17
-1 -9 -10 665.873 269.832 30
1 -9 10 256.318 198.015 32
-1 -9 -10 521.323 201.549 12
1 9 -10 593.703 203.509 14
1 9 -10 819.975 229.381 24
-1 -9 -9 8747.77 664.309 12
-1 -9 -9 7563.84 754.318 30
1 9 -9 8763.31 654.831 17
1 -9 9 9155.74 646.37 29
1 -9 9 7783.2 719.159 32
-1 -9 -8 17619.5 923.53 12
1 9 -8 18177 930.919 17
-1 -9 -8 17539.7 1194.15 30
1 -9 8 18082.1 1043.47 32
-1 -9 -7 5711.48 534.417 12
-1 -9 -7 5775.67 696.773 30
1 9 -7 6329.19 563.492 17
1 9 -7 5781.77 505.996 24
1 9 -6 46113.7 1371.78 24
-1 -9 -6 44618 1904.82 30
-1 -9 -6 47109.5 1493.43 12
-1 -9 -5 25212.1 1084.82 12
1 9 -5 25723.2 1003.9 24
1 9 -4 5120.17 457.983 24
-1 -9 -4 6247.99 566.14 12
-1 -9 -3 10815.1 723.6 12
1 9 -3 10253 627.475 24
-1 -9 -3 10024.7 670.798 29
1 9 -2 26295 963.779 24
-1 -9 -2 29704.9 1136.15 29
-1 -9 -2 27173.8 1123.78 12
-1 -9 -1 21645.9 1028.3 32
-1 -9 -1 20536.6 968.253 29
1 9 -1 22397.2 890.343 24
-1 -9 -1 22230.7 999.779 12
-1 -9 0 35563.2 1250.94 12
-1 -9 0 36921.2 1375.77 32
-1 -9 0 35554.2 1264.86 29
-1 -9 1 23983.6 1140.7 32
-1 -9 1 23172.3 995.657 12
-1 -9 1 22338 1007.83 29
-1 -9 2 28056.8 1249.8 32
-1 -9 2 26630.2 1096.14 29
-1 -9 2 28317.1 1091.98 12
-1 -9 3 11581.1 681.251 12
-1 -9 3 10132.4 909.793 20
-1 -9 3 10937.4 708.362 29
-1 -9 3 11365.3 821.961 32
-1 -9 4 6912.26 652.841 32
-1 -9 4 6886.97 567.151 29
-1 -9 5 23936.5 1024.42 29
-1 -9 5 22458.9 1182.87 32
-1 -9 6 42089 1638.17 32
1 -9 -6 43457.2 1357.34 29
-1 -9 7 5780.5 635.832 32
1 -9 -7 6771.07 540.123 29
-1 -9 8 19378 1160.09 32
1 -9 -8 20511.8 930.182 29
-1 -9 9 7761.82 769.228 32
1 -9 -9 8215.77 578.705 29
-1 -9 10 894.351 311.868 32
1 -9 -10 880.41 219.622 29
-1 -9 11 3841.88 567.092 32
1 -9 -11 3524.78 384.362 29
-1 -9 12 336.125 208.399 32
1 -9 -12 260.622 171.961 10
1 -9 -12 660.26 187.151 29
-1 -9 13 18171.2 1247.52 32
1 -9 -13 19781.4 872.958 29
1 -9 -13 18639.2 932.929 10
1 -9 -14 8024.84 626.435 10
-1 -9 14 7500.19 822.906 32
1 -9 -14 8077.6 562.485 29
1 -9 -15 9311.76 679.169 10
1 -9 -15 7988.57 541.263 29
-1 -9 15 8997.61 908.835 32
1 -9 -15 8545 656.573 27
-1 -9 16 8505.8 899.284 32
1 -9 -16 8467.47 666.006 27
1 -9 -16 9543.15 700.694 10
1 -9 -17 55744 1677.76 27
-1 -9 17 56889.1 2329.54 32
1 -9 -17 53756 1664.14 10
1 -9 -18 23042.3 1107.55 10
1 -9 -18 26173.2 1147.52 27
-1 -9 18 24802.7 1574.47 32
-1 9 -19 5903.18 502.005 31
-1 -9 19 4958.31 715.802 32
1 -9 -19 5857.97 573.185 10
1 -9 -19 4929.9 531.996 27
1 -9 -19 6438.98 569.061 12
1 -9 -20 26343.5 1087.31 12
1 -9 -20 22793 1117.42 10
1 -9 -20 25906.6 1145.26 27
-1 9 -20 25959.1 1043.05 31
-1 -9 21 5772.56 827.493 20
-1 9 -21 5010.29 462.515 17
1 -9 -21 4667.99 510.967 10
-1 9 -21 4985.83 470.16 31
1 -9 -21 4573.64 504.926 27
1 -9 -21 5486.43 507.407 12
-1 9 -22 5260.21 469.875 17
1 -9 -22 4690.32 479.091 12
1 -9 -22 4039.57 470.56 10
-1 9 -22 4418.81 440.429 31
1 -9 -22 4799.42 510.245 27
1 -9 -23 13838 849.873 27
-1 -9 23 14029.7 1194.79 20
-1 9 -23 14689.6 742.626 17
-1 9 -23 14915.2 784.967 31
1 -9 -23 13184.8 848.891 10
1 -9 -23 13935.3 758.727 12
1 -9 -24 10567.7 641.474 12
-1 9 -24 11015.4 626.018 17
1 -9 -24 9240.41 715.691 10
-1 9 -24 9664.19 634.229 31
1 -9 -24 9695.41 700.115 27
1 -9 -25 141.18 164.821 27
-1 9 -25 284.935 131.523 31
1 -9 -25 278.666 147.971 12
1 -9 -25 132.502 167.717 10
1 -9 -26 2548.29 299.713 12
1 -9 -26 2194.35 364.519 10
-1 9 -26 2379.57 328.581 31
1 -9 -26 2024.95 333.949 27
1 -9 -27 3622.51 434.288 10
-1 9 -27 3854.75 394.582 31
1 -9 -27 3985.73 433.087 27
1 -9 -27 3597.75 326.585 12
1 -9 -28 7673.72 616.532 10
-1 9 -28 8435.84 561.112 24
-1 -9 28 6553.48 671.355 20
-1 9 -28 7658.15 536.065 31
1 -9 -28 8459.6 605.428 27
-1 9 -29 4522.79 398.183 24
1 -9 -29 4276.6 449.759 10
1 -9 -29 3628.96 405.138 27
-1 9 -29 3857.42 377.41 31
1 -9 -30 537.058 205.62 10
-1 9 -30 625.689 165.627 24
1 -9 -30 557.952 171.587 27
1 -9 -31 954.129 222.427 10
-1 9 -31 1038.38 195.17 24
1 -9 -31 986.07 216.727 27
-1 9 -31 822.803 210.229 23
1 -9 -32 2190.76 308.509 10
-1 9 -32 2570.97 255.827 24
-1 9 -32 2376.8 298.995 23
1 -9 -33 9065.83 561.315 10
-1 9 -33 9694.64 539.988 23
1 -9 -34 73.916 117.618 10
-1 9 -34 64.1351 107.359 23
-1 9 -35 909.718 177.739 23
1 -9 -36 8269.53 424.122 7
-1 9 -36 8162.08 411.816 23
1 -9 -37 8761.65 388.13 7
-1 9 -37 8562.18 382.833 23
1 10 -35 1342.46 151.103 5
1 10 -34 2386.76 225.386 5
-1 -10 -34 2177.11 204.567 7
1 10 -33 5439.2 356.504 5
-1 -10 -33 4805.63 328.097 7
1 10 -32 770.1 171.058 5
-1 -10 -32 738.538 158.756 7
1 10 -31 3117.93 319.929 5
-1 -10 -31 2587.17 274.237 7
1 10 -31 2419.86 251.738 23
1 10 -30 9528.26 557.812 5
1 10 -30 8737.56 484.005 23
1 10 -30 9569.88 502.717 24
-1 -10 -30 8729.97 513.509 7
1 10 -29 19790.9 755.168 24
-1 -10 -29 19277.9 675.196 8
1 10 -29 18648.3 726.579 23
-1 -10 -29 19440.1 791.17 7
1 10 -29 19282.9 818.717 5
-1 -10 -29 20215.2 740.611 26
-1 -10 -28 4697.89 411.898 7
1 10 -28 4788.54 387.339 23
1 10 -28 5334.55 420.368 24
1 10 -28 5080.35 450.556 5
-1 -10 -28 5064.14 379.09 8
1 10 -27 9091.44 569.12 24
1 10 -27 8038.56 519.993 23
-1 -10 -27 8461.69 513.299 8
-1 -10 -27 7902.36 548.892 7
-1 -10 -26 17131.5 818.747 7
1 10 -26 16875.1 759.331 23
1 10 -26 16983.7 802.27 24
1 10 -25 10838 625.906 23
1 10 -25 10891.8 665.312 24
1 10 -24 8903.57 585.179 23
1 10 -24 9709.29 641.012 24
1 10 -23 14037.3 733.847 23
1 10 -23 14105.9 781.675 24
1 10 -22 6938.45 521.689 23
1 10 -22 7594.95 597.174 24
1 10 -22 7246.43 562.738 17
1 10 -21 4651.06 428.814 23
1 10 -21 4616.78 478.474 24
1 10 -21 4283.85 440.716 17
1 10 -20 11226 658.948 23
1 10 -20 10881.8 704.023 17
1 10 -20 11183.2 728.762 24
-1 -10 -20 10875.4 695.505 12
-1 -10 -19 12990 777.244 12
1 10 -19 12655.7 778.555 24
1 10 -19 13365.1 798.089 17
1 10 -18 608.402 227.573 24
-1 -10 -18 804.691 225.998 12
1 10 -18 320.303 196.513 17
-1 -10 -17 56487 1533.03 27
-1 -10 -17 54243 1612.69 12
1 10 -17 56219.9 1658.93 17
1 10 -17 55302 1646.48 24
1 10 -16 1460.25 300.164 24
-1 -10 -16 1379.42 253.293 27
1 10 -16 1592.47 297.955 17
-1 -10 -16 1255.21 287.907 12
1 -10 16 1435.86 255.455 29
1 -10 15 724.322 192.944 29
1 10 -15 388.753 193.742 17
1 10 -15 317.219 214.783 24
-1 -10 -15 292.008 182.735 12
1 10 -14 5247.36 522.802 24
-1 -10 -14 5350.7 542.799 12
1 10 -14 4899.12 515.329 17
1 -10 14 4909.61 458.52 29
-1 -10 -13 15229.1 1099.94 30
1 10 -13 17835.2 935.539 24
-1 -10 -13 16161.3 914.995 12
1 -10 13 18443.9 894.577 29
1 10 -13 17806.8 954.199 17
1 10 -12 5179 526.374 17
1 -10 12 4687.69 476.846 29
-1 -10 -12 4678.93 627.559 30
-1 -10 -12 4979.2 521.149 12
1 10 -12 4860.46 503.316 24
1 10 -11 14802.3 848.83 24
-1 -10 -11 14849.9 866.694 12
-1 -10 -11 13351.9 1075.47 30
1 -10 11 14972 844.887 29
1 10 -11 14496.3 872.273 17
1 10 -11 14108.5 736.911 14
1 10 -10 16401.8 881.393 24
-1 -10 -10 16819.4 919.696 12
1 10 -10 16644.4 801.224 14
1 10 -10 17283.8 956.378 17
-1 -10 -10 13906.1 1058.76 30
1 -10 10 15532.1 867.051 29
1 10 -9 5078.29 522.554 17
1 10 -9 4842.22 483.274 24
-1 -10 -9 4810 504.727 12
1 -10 9 4814.7 496.445 29
1 10 -9 5233.65 462.448 14
-1 -10 -9 4840.18 657.094 30
-1 -10 -8 2994.03 423.167 12
-1 -10 -8 2943.13 527.617 30
1 10 -8 3413.74 436.084 17
1 -10 8 3310.03 425.052 29
1 10 -8 2796.03 361.728 24
1 10 -8 3257.15 377.294 14
1 10 -7 35741.7 1266.97 24
-1 -10 -7 34206.5 1339.74 12
-1 -10 -7 32628.1 1703.2 30
1 -10 7 39278.1 1388.67 29
1 10 -7 38131.5 1390.97 17
-1 -10 -6 14093.6 848.885 12
1 10 -6 14100.4 793.045 24
1 -10 6 14955.4 880.079 29
-1 -10 -6 12121 1053.69 30
1 10 -6 14862.4 882.876 17
1 10 -5 25522.3 1023.56 24
-1 -10 -5 24962.2 1124.3 12
-1 -10 -5 22356.4 1447.37 30
1 -10 5 24806.6 1128.92 29
1 10 -5 25243.2 1144.37 17
1 10 -4 32196.9 1159.88 24
-1 -10 -4 34654.8 1319.97 12
1 10 -4 34787.2 1345.87 17
1 -10 4 34887 1322.35 29
-1 -10 -3 117715 2420.91 12
-1 -10 -3 124814 3117.27 20
1 10 -3 122181 2457.58 17
1 -10 3 115438 2412.2 29
1 10 -3 112050 2096.78 24
1 -10 2 76735.3 1980 29
1 10 -2 80880.4 1736.94 24
1 10 -2 84010.2 2030.31 17
-1 -10 -2 82136.1 2005.24 12
-1 -10 -1 16677.9 900.265 12
1 10 -1 15250.8 882.191 17
1 -10 0 111520 2351.16 29
1 10 0 108969 2320.78 17
-1 -10 1 119877 3194.16 20
-1 -10 1 22185.5 1013.56 12
1 -10 -1 167856 3333.8 20
1 10 1 23505.6 1048.4 17
1 -10 -1 23215.4 1074.25 29
-1 -10 2 91226.7 1997.87 12
1 10 2 92057.4 2042.41 17
1 -10 -2 87738.5 2071.45 29
-1 -10 3 111939 2177.2 12
1 10 3 112599 2253.24 17
1 -10 -3 108350 2294.34 29
1 10 4 29235.6 1126.43 17
-1 -10 4 27704 1563.45 20
-1 -10 4 27377.2 1312.62 32
1 -10 -4 27808.1 1151.86 29
-1 -10 5 17222.4 1240 20
-1 -10 5 19413.3 1134.75 32
1 10 5 18443.6 885.721 17
1 -10 -5 17903 926.467 29
-1 -10 6 10876.3 884.643 32
1 -10 -6 12182 756.626 29
1 -10 -7 39755.4 1337.29 29
-1 -10 7 36348.6 1610.19 32
-1 -10 8 3864.01 560.592 32
1 -10 -8 4404.83 463.236 29
-1 -10 9 4901.8 627.868 32
1 -10 -9 5230.7 475.296 29
1 -10 -10 14221.3 782.683 29
-1 -10 10 13259.9 1008.89 32
1 -10 -11 13106.6 750.047 29
-1 -10 11 12313.5 1010.73 32
1 -10 -12 6097.76 502.065 29
-1 -10 12 6258.59 756.242 32
1 -10 -12 5919.54 551.635 27
-1 -10 13 20682.8 1350.73 32
1 -10 -13 20882.7 902.57 29
1 -10 -13 19011 964.392 27
1 -10 -14 4369.48 467.516 10
-1 -10 14 5019.42 685.59 32
1 -10 -14 4406.71 474.574 27
1 -10 -14 4122.99 416.842 29
-1 -10 15 804.707 492.311 20
1 -10 -15 645.351 201.419 29
1 -10 -15 474.403 173.036 10
1 -10 -15 438.071 230.489 27
1 -10 -16 774.21 191.586 29
1 -10 -16 729.162 251.025 27
1 -10 -17 52115.9 1592.43 27
1 -10 -17 53142.6 1622.91 12
1 -10 -17 54357.3 1637.18 10
1 -10 -18 -40.1479 204.63 10
1 -10 -18 159.889 175.494 27
1 -10 -18 310.923 199.725 12
1 -10 -19 12672.2 769.304 12
1 -10 -19 12565.6 806.402 10
-1 -10 19 14322.2 1187.85 20
1 -10 -20 8732.37 674.896 10
-1 -10 20 11383.7 1082.33 20
1 -10 -20 9881.51 685.708 27
-1 10 -20 9664.14 656.744 17
1 -10 -20 9379.93 652.396 12
1 -10 -21 7599.59 592.624 12
-1 10 -21 8991.73 611.839 17
1 -10 -21 6710.78 581.854 10
1 -10 -21 8014.7 622.418 27
1 -10 -22 8608.02 594.418 12
1 -10 -22 7400.5 621.567 10
-1 10 -22 8851.9 597.153 17
1 -10 -22 7376.99 592.12 27
1 -10 -23 14203 727.33 12
-1 10 -23 13463.4 695.724 17
1 -10 -23 13633.1 786.721 27
1 -10 -23 13392.6 807.883 10
1 -10 -24 7387.77 607.202 10
-1 10 -24 7434.13 500.964 17
1 -10 -24 7356.78 577.323 27
1 -10 -24 7486.84 521.853 12
1 -10 -25 9738.82 569.02 12
1 -10 -25 9688.51 670.91 10
-1 10 -25 10422 563.944 17
1 -10 -25 11284.2 689.069 27
-1 10 -26 20316.8 857.832 24
1 -10 -26 18237.4 896.316 10
1 -10 -26 18841.1 735.048 12
1 -10 -26 19191.2 865.579 27
1 -10 -27 6907.58 554.521 10
-1 10 -27 8123 533.464 24
1 -10 -27 7582.04 537.914 27
-1 10 -28 5816.11 438.585 24
1 -10 -28 5250.68 466.256 10
1 -10 -28 5982.13 472.997 27
-1 10 -29 20321.6 752.889 24
1 -10 -29 19029.7 795.656 27
-1 10 -30 10046.6 500.189 24
-1 10 -30 10450.7 567.387 23
1 -10 -30 8610.62 548.34 10
-1 10 -31 3585.41 290.162 24
-1 10 -31 3722.31 329.152 23
-1 10 -32 699.153 162.46 23
-1 10 -32 793.686 147.848 24
-1 10 -33 4791.09 329.564 23
-1 10 -34 2201.26 215.159 23
1 -10 -34 2421.41 233.226 7
1 -10 -35 1494.39 167.25 7
1 11 -32 4793.38 291.268 5
1 11 -31 3769.1 289.54 5
1 -11 30 4959.37 476.536 20
1 11 -30 5857.49 378.941 5
-1 -11 -30 5024.46 317.055 7
-1 -11 -29 2333.76 236.471 7
1 11 -29 2733.77 257.561 24
1 11 -29 2618.17 279.377 5
-1 -11 -28 4424.43 311.566 8
1 11 -28 4267.55 369.381 5
1 11 -28 4308.59 337.59 24
-1 -11 -28 4092.4 316.236 7
1 11 -27 1821.43 261.586 5
-1 -11 -27 1644.58 222.599 7
1 11 -27 1917.65 256.057 24
-1 -11 -27 1737.18 222.105 26
-1 -11 -27 1828.48 225.673 8
1 11 -26 4171.46 369.077 24
1 11 -26 3517.54 364.566 5
-1 -11 -26 3465.9 315.055 8
-1 -11 -26 3516.3 328.492 7
1 11 -25 245.338 149.177 24
-1 -11 -25 144.204 109.426 7
-1 -11 -24 3003.73 329.427 7
1 11 -24 2936.37 343.988 24
-1 -11 -23 8176.24 529.663 7
1 11 -23 7206.41 536.265 24
1 11 -22 2308.74 330.439 24
1 11 -21 1782.51 310.292 24
-1 -11 -21 1476.39 244.446 13
1 11 -21 1647.98 285.273 17
1 11 -20 19690.6 915.135 24
1 11 -20 17760.2 872.414 17
1 11 -19 816.29 227.918 17
1 11 -19 1197.1 266.017 24
-1 -11 -18 1147.91 267.815 12
1 11 -18 969.011 253.595 17
1 11 -17 3871.64 443.076 17
1 11 -17 3545.04 414.989 24
-1 -11 -17 3778.7 443.188 12
1 -11 17 2869.07 316.273 29
1 11 -16 5898.39 538.246 24
1 11 -16 5874.58 547.658 17
1 -11 16 5208.48 443.766 29
-1 -11 -16 5444.12 511.828 12
1 11 -15 2804.6 378.469 24
-1 -11 -15 2829.64 401.245 12
1 11 -15 2889.21 406.811 17
1 -11 15 2360.18 326.06 29
1 11 -14 34693.5 1290.11 24
-1 -11 -14 34678.7 1290.91 12
1 11 -14 35020.1 1321.78 17
1 -11 14 35794.3 1191.08 29
-1 -11 -13 6693.2 589.049 12
1 11 -13 7806.27 614.385 24
1 -11 13 6270.77 529.553 29
1 11 -13 7206.81 625.718 17
1 11 -12 8189.32 660.114 17
1 -11 12 7965.51 597.079 29
-1 -11 -12 7888.71 642.372 12
1 11 -12 8399.56 640.464 24
1 -11 11 534.173 206.581 29
1 11 -11 541.76 221.964 24
1 11 -11 377.303 226.364 17
-1 -11 -11 359.452 202.658 12
1 11 -11 615.477 178.748 14
1 11 -10 1676.31 322.292 24
1 11 -10 2041.18 302.122 14
1 11 -10 1988.93 345.034 17
-1 -11 -10 1677.77 321.616 12
1 -11 10 1798.91 305.536 29
1 11 -9 1930.69 321.702 24
-1 -11 -9 2340.97 378.858 12
1 11 -9 2590.99 340.894 14
1 -11 9 2016.98 334.672 29
1 11 -9 2262.29 375.016 17
1 11 -8 2446.97 375.7 17
-1 -11 -8 2476.82 399.236 12
1 -11 8 2734.13 402.13 29
1 11 -8 2299.53 337.053 24
1 11 -8 2747.91 358.928 14
1 11 -7 20971.4 964.967 24
-1 -11 -7 20500.7 1031.72 12
1 11 -7 20995.6 1056.2 17
1 -11 7 20308.2 1014.39 29
1 11 -7 20872.5 946.822 14
1 11 -6 44506.2 1369.7 24
1 11 -6 44678.2 1535.61 17
1 -11 6 41958.2 1456.56 29
-1 -11 -6 39215.7 1923.1 30
-1 -11 -6 43837.6 1500.11 12
-1 -11 -5 3232.69 439.168 12
1 11 -5 3442.8 403.711 24
1 11 -5 3464.24 450.932 17
1 -11 5 3465.4 443.695 29
-1 -11 -5 4597.7 719.421 30
1 11 -4 24287.3 997.478 24
-1 -11 -4 24198.8 1114.42 12
1 11 -4 26757 1173.44 17
1 -11 4 24740.2 1139.9 29
1 11 -3 1214.62 254.707 24
1 11 -3 1050.98 279.222 17
-1 -11 -3 648.715 359.886 30
1 -11 3 1168.9 277.837 29
-1 -11 -3 1595.91 310.748 12
1 -11 2 65661.1 1847.17 29
-1 -11 -2 66104.6 1810.28 12
1 11 -2 64059.8 1541.27 24
1 11 -2 62793.2 1795.86 17
-1 -11 -2 51996.8 2302.87 30
-1 -11 -1 2235.58 364.874 12
1 -11 1 1865.37 336.424 29
1 11 -1 2031.98 362.604 17
-1 -11 0 420.402 249.378 12
1 -11 0 386.173 249.975 29
-1 -11 0 3026.81 737.819 20
1 -11 0 3788.45 615.26 20
1 11 0 241.117 180.401 17
-1 -11 1 1993.35 353.907 12
1 11 1 2033.67 337.579 17
1 -11 -1 2163.04 371.565 29
-1 -11 2 66981.2 1721.21 12
1 -11 -2 63106.7 1781.35 29
1 11 2 68980.6 1784.1 17
-1 -11 3 715.443 208.865 12
1 -11 -3 1324.43 307.986 29
1 11 3 1180.31 251.79 17
1 -11 -4 23920.3 1089.54 29
1 11 4 24254.7 1027.47 17
1 -11 -5 4012.93 463.723 29
1 11 5 3574.06 401.732 17
-1 -11 6 31928.3 1744.24 20
1 -11 -6 43730.9 1424.81 29
-1 -11 7 4527.82 726.087 20
1 -11 -7 21436.1 993.027 29
-1 -11 8 3683.34 698.662 20
1 -11 -8 3252.15 408.911 29
1 -11 -8 2606.38 371.374 27
1 -11 -9 2424.15 354.835 27
-1 -11 9 2007.52 571.411 20
1 -11 -9 2229.52 341.701 29
-1 -11 10 713.525 491.946 20
1 -11 -10 1605.81 286.819 29
1 -11 -10 1365.32 280.521 27
1 -11 -11 623.053 192.327 29
1 -11 -11 365.597 144.929 27
-1 -11 12 9071.99 1064.17 20
1 -11 -12 8639.14 592.5 29
1 -11 -12 8685.54 632.647 27
1 -11 -13 7000.51 562.589 27
1 -11 -13 7213.9 527.909 29
1 -11 -14 32636.2 1308.59 12
1 -11 -14 35392.6 1126.85 29
1 -11 -14 35464.5 1257.39 27
1 -11 -15 1843.58 332.679 12
1 -11 -15 1861.04 316.923 27
1 -11 -16 3723.3 432.207 12
1 -11 -16 4612.61 460.458 27
1 -11 -17 4189.42 446.279 12
-1 11 -17 4522.19 474.297 17
1 -11 -17 4344.66 456.118 27
-1 11 -18 1892.07 318.301 17
1 -11 -18 1206.71 253.106 27
1 -11 -18 1202.13 293.055 12
-1 -11 18 743.947 421.9 20
1 -11 -19 749.537 221.306 27
-1 11 -19 747.328 216.034 17
1 -11 -20 17520.8 826.511 12
1 -11 -20 17604.3 847.697 27
-1 11 -20 18154.7 847.666 17
1 -11 -21 1559.64 282.435 12
-1 11 -21 1281.39 249.927 17
1 -11 -21 1112.17 236.979 27
-1 11 -22 2824.42 328.544 17
1 -11 -22 2454.91 313.807 12
1 -11 -22 2682.64 338.386 27
-1 11 -23 7756.11 546.714 24
1 -11 -23 7427.87 494.571 12
-1 11 -23 8210.82 513.491 17
1 -11 -23 7525.13 525.883 27
-1 11 -24 3183.22 346.861 24
-1 11 -24 3045.11 301.206 17
1 -11 -24 2739.64 300.81 12
1 11 24 3824.27 348.822 14
1 -11 -24 2912.53 332.918 27
1 -11 -25 206.899 113.816 12
1 -11 -25 277.678 160.182 27
-1 11 -25 357.556 158.382 24
-1 11 -25 0.2585 104.117 17
-1 11 -26 2934.81 314.518 24
1 -11 -26 2798.01 311.659 27
-1 -11 26 2580.4 412.715 20
-1 11 -27 1452.29 229.402 24
1 -11 -27 1746 244.033 27
-1 11 -27 1632.37 233.073 23
-1 11 -28 4765.14 352.948 24
-1 11 -28 5081.68 366.265 23
-1 11 -29 2826.33 259.408 24
-1 11 -29 2515.29 258.726 23
-1 11 -30 5282.66 328.082 23
-1 11 -30 5469.61 325.274 24
-1 11 -31 3137.35 226.002 24
-1 11 -31 2998.51 233.385 23
1 -11 -32 5237.63 305.392 7
1 12 -29 9328.77 385.917 5
1 12 -28 10075.1 435.925 5
1 12 -27 5247.33 337.311 5
-1 -12 -27 4773.11 286.408 8
1 12 -26 3114.36 278.535 5
1 12 -26 2918.47 265.04 24
-1 -12 -26 3307.79 266.471 8
-1 -12 -25 20795.1 683.162 8
1 12 -25 21852 748.106 5
1 12 -25 21441.1 736.465 24
1 12 -24 3990.75 342.273 5
1 12 -24 4138.32 354.259 24
-1 -12 -24 3955.66 324.822 8
1 12 -23 8445.68 502.325 5
1 12 -23 7927.94 495.646 24
1 -12 22 11863.2 883.542 20
1 12 -22 11286.7 609.38 24
1 12 -22 11523.8 596.939 5
1 12 -21 12206.9 645.209 24
1 12 -21 12530.8 639.507 5
1 12 -20 20707.2 841.855 5
1 -12 20 18455.7 1173.86 20
-1 -12 -20 20517.1 754.632 13
1 12 -20 21861.8 888.165 24
1 12 -19 7605.44 550.41 24
1 12 -19 7273.46 531.702 17
1 12 -19 8594.89 558.04 5
1 12 -18 1396.56 269.638 24
1 12 -18 1529.03 267.3 5
1 12 -18 1302.17 253.404 17
1 12 -17 14590.2 784.254 17
1 12 -17 14288.1 752.475 24
1 12 -16 5827.1 496.888 24
1 12 -16 5845.52 522.653 17
1 12 -15 1362.31 274.887 24
1 12 -15 951.417 256.547 17
-1 -12 -14 1782.68 318.223 12
1 -12 14 1814.47 279.336 29
1 12 -14 1759.06 303.21 17
1 12 -14 1783.1 308.424 24
1 12 -13 11768.5 753.444 17
-1 -12 -13 11191.2 723.343 12
1 -12 13 11561.5 664.019 29
1 12 -13 10809.2 681.461 24
1 -12 12 1428.62 277.175 29
-1 -12 -12 702.29 238.779 12
1 12 -12 1096.2 287.463 17
1 12 -12 942.667 237.337 24
-1 -12 -11 19740.2 978.785 12
1 12 -11 21242 1023.97 17
1 12 -11 20515.4 930.805 24
1 -12 11 19936.5 902.528 29
1 12 -10 721.805 260.782 17
-1 -12 -10 732.198 253.469 12
1 -12 10 591.101 201.171 29
1 12 -10 566.458 203.842 24
1 12 -10 820.057 196.157 14
1 12 -9 4934.42 428.905 14
1 12 -9 4141.36 468.74 17
-1 -12 -9 3637.36 448.456 12
1 -12 9 4099.56 449.399 29
1 12 -9 3413.27 407.058 24
1 12 -8 34537.1 1183.23 24
-1 -12 -8 34458.4 1288.22 12
1 12 -8 33584.7 1137.17 14
1 12 -8 33649.8 1295.8 17
1 -12 8 35376.9 1265.31 29
1 12 -7 29501.1 1084.29 24
-1 -12 -7 28454.7 1187.93 12
1 12 -7 30928.4 1111.83 14
1 12 -7 29653.8 1223.5 17
1 -12 7 30780.6 1210.94 29
-1 -12 -6 18429.8 943.181 12
1 12 -6 20641.4 1027.16 17
1 -12 6 19954.8 977.103 29
1 12 -6 18884.4 865.663 24
1 12 -6 20111.2 912.336 14
1 -12 6 20436.6 915.392 12
1 12 -5 29580.8 1219.83 17
1 12 -5 26572.6 997.445 24
1 -12 5 28522.5 1471.08 20
1 12 -5 27495 1096.4 14
1 -12 5 26044.6 1131.53 29
-1 -12 -5 27070.3 1142.64 12
-1 -12 -4 15038.8 845.419 12
1 12 -4 15228.2 877.771 17
1 -12 4 14738.4 851.483 29
1 12 -4 14294.7 797.982 14
1 12 -4 15467.6 756.954 24
-1 -12 -3 13457.5 796.958 12
1 -12 3 13758.2 828.206 29
1 12 -3 13381.8 814.239 17
1 12 -2 23086.8 1047.61 17
1 -12 2 22640.8 1064.09 29
-1 -12 -2 21561.3 1014.54 12
1 -12 2 20161.9 1210.66 20
1 -12 1 45867.6 1506.06 29
1 12 -1 47565.6 1488.72 17
-1 -12 -1 48181 1463.83 12
-1 -12 0 67569.6 2395.13 20
-1 -12 0 4990.91 486.24 12
1 -12 0 68690.1 2140.56 20
1 -12 0 4583.55 493.469 29
1 12 0 5362.55 517.188 17
-1 -12 1 49290.2 1427.36 12
1 12 1 47853.9 1471.49 17
1 -12 -1 46271.6 1490.57 29
-1 -12 2 25175.4 1015.94 12
1 12 2 25914.3 1056.57 17
1 -12 -2 23336.9 1078.25 29
-1 -12 3 16091.5 794.681 12
1 12 3 15991.4 825.709 17
1 -12 -3 16106.5 875.524 29
1 -12 -4 12765.6 780.403 29
1 12 4 14414.6 766.667 17
1 12 5 28982.4 1048.73 17
-1 -12 5 28340.4 1596.47 20
1 -12 -5 28773.9 1145.75 29
-1 -12 6 49509.1 2140.55 20
1 -12 -6 18461.7 917.034 29
1 -12 -7 32570 1190.49 29
-1 -12 7 50588.7 2103.79 20
1 -12 -8 33915.9 1280.97 12
1 -12 -8 31197.2 1143.07 29
1 -12 -9 5516.42 561.142 12
1 -12 -9 5339.23 475.854 29
1 -12 -10 1145.69 266.794 12
1 -12 -10 941.308 231.215 29
1 -12 -11 20033.6 992.811 12
1 -12 -11 21160.4 882.252 29
1 -12 -12 667.447 240.352 12
1 -12 -12 881.917 217.222 27
1 -12 -13 12176.6 663.538 27
1 -12 -13 10510.6 721.4 12
1 -12 -14 2053.02 354.998 12
-1 -12 14 2417.75 571.158 20
1 -12 -14 1972.98 306.201 27
-1 12 -14 2080.59 348.728 17
-1 12 -15 1403.42 280.483 17
1 -12 -15 1166.88 241.45 27
1 -12 -15 1017.9 243.886 12
-1 12 -16 5687.17 505.893 17
1 -12 -16 5873.72 495.154 12
1 -12 -16 4889.13 413.565 27
1 -12 -17 13318.9 673.115 27
1 -12 -17 13559.4 733.221 12
-1 12 -17 13073.2 725.543 17
1 -12 -18 992.931 230.218 12
1 -12 -18 812.905 205.926 27
-1 12 -18 1097.27 234.873 17
1 -12 -19 7834.87 531.338 12
-1 12 -19 8156.73 541.55 17
-1 12 -19 8340.33 560.794 24
1 -12 -19 7733.86 501.684 27
-1 12 -20 22938.4 886.695 24
1 -12 -20 23317.2 864.034 12
-1 12 -20 21027.3 827.638 17
1 -12 -20 21761.5 820.544 27
-1 -12 20 20803.5 1157.53 20
1 -12 -21 13429.5 637.166 12
-1 12 -21 13578.3 636.313 17
-1 12 -21 13949.2 678.745 24
1 -12 -21 13805.7 635.963 27
1 12 21 13417.8 648.189 14
-1 12 -22 12623.2 626.593 24
1 -12 -22 11526.4 568.463 27
-1 12 -22 11512.9 563.935 17
1 -12 -22 12179.8 583.059 12
1 12 22 11737.3 581.335 14
-1 -12 22 11260.1 794.944 20
1 -12 -23 7491.24 439.774 12
-1 12 -23 8021.32 435.955 23
-1 12 -23 7222.12 420.641 17
1 12 23 8055.3 454.138 14
1 -12 -23 7212.49 446.833 27
-1 12 -23 8066.42 491.691 24
-1 12 -24 3299.1 316.591 24
-1 12 -24 2994.55 259.074 23
-1 12 -24 3200.57 271.446 17
1 -12 -24 3113.25 288.971 27
-1 12 -25 21548.8 720.319 24
-1 12 -25 20595.4 631.099 23
-1 12 -26 2989.22 237.586 23
-1 12 -26 3245.21 278.82 24
-1 12 -27 4405.99 301.897 24
-1 12 -28 11293.1 436.457 24
1 -13 24 4651.28 407.168 20
-1 -13 -24 2029.98 191.729 8
1 -13 23 3414.33 392.498 20
1 13 -23 2659.56 227.851 5
-1 -13 -23 2764.32 239.461 8
1 13 -22 11220.3 499.853 24
1 13 -22 11101.7 457.419 5
-1 -13 -22 10925.2 489.449 8
1 13 -21 5447.06 337.156 5
-1 -13 -21 6575.36 401.34 8
1 13 -21 6064.25 386.01 24
1 -13 20 11059.7 748.817 20
1 13 -20 11766.9 498.542 5
1 13 -20 10884.4 532.35 24
1 13 -19 102.08 125.051 24
1 13 -19 44.2739 90.0559 5
-1 -13 -18 2790.77 277.497 13
1 13 -18 3219.89 284.501 5
1 13 -18 3045.65 308.824 24
1 13 -17 1334.58 196.75 5
1 13 -17 1295.79 211.426 24
1 -13 16 2546.3 462.449 20
1 13 -16 2845.23 322.126 17
1 13 -16 3277.33 324.086 24
1 13 -16 3104.47 277.07 5
1 -13 15 5227.47 657.01 20
1 13 -15 4547.76 394.853 24
1 13 -15 4518.64 416.525 17
1 13 -14 2938.08 329.659 24
1 13 -14 3231.52 373.764 17
1 13 -13 1416.7 240.042 24
1 13 -13 1811.14 288.19 17
1 13 -12 3184.72 373.827 17
1 13 -12 3353.93 344.357 24
1 13 -11 3768.44 423.439 17
1 13 -11 4005.56 390.271 24
1 13 -10 928.168 212.89 24
1 13 -10 982.245 226.556 17
1 13 -9 3026.24 341.078 24
1 13 -9 2752.92 294.156 14
1 13 -9 3035.58 381.291 17
1 13 -8 268.904 145.887 24
1 13 -8 351.425 178.099 17
1 -13 8 208.022 176.868 29
1 13 -8 430.315 153.917 14
1 13 -7 3641.43 414.685 17
1 13 -7 3091.22 322.324 24
1 13 -7 3728.04 364.666 14
1 -13 7 3813.5 408.306 29
1 13 -6 6607.76 488.334 14
1 13 -6 6669.87 551.379 17
1 -13 6 6912.55 731.018 20
1 13 -6 6406.34 456.511 24
1 -13 6 7086.61 552.198 29
1 13 -5 7364.29 575.039 17
1 -13 5 8316.35 526.064 12
1 -13 5 7598.67 569.093 29
1 13 -5 7544.81 545.24 14
1 -13 4 171.097 132.972 12
1 13 -4 113.834 154.082 17
1 13 -4 363.167 170.507 14
1 -13 4 351.672 212.677 29
1 13 -3 2683.01 367.656 17
1 -13 3 2375.19 353.301 29
1 13 -3 2393.33 322.56 14
1 -13 3 2930.27 352.36 12
1 -13 2 10778.4 647.442 12
1 13 -2 10152.8 657.53 17
1 -13 2 10828.5 687.167 29
1 13 -2 10431.9 659.719 14
1 13 -1 7188.03 558.174 14
1 -13 1 7032.05 550.898 12
1 -13 1 7473.14 584.87 29
1 13 -1 6434.48 532.28 17
1 13 0 519.779 185.657 17
1 -13 0 439.424 199.057 12
1 13 0 718.066 219.124 14
1 -13 0 342.212 178.311 29
1 -13 -1 7614.29 579.434 12
1 13 1 7007.72 528.053 17
1 13 1 5751.41 521.312 14
1 -13 -1 6805.87 551.745 29
1 13 2 10220 619.07 17
1 -13 -2 10155.3 668.351 29
1 13 2 11283.9 720.57 14
1 -13 -2 11060 691.855 12
1 13 3 2865.37 322.997 17
1 -13 -3 2918.7 384.779 12
1 -13 -3 2618.36 353.434 29
1 -13 -4 148.587 146.321 29
1 -13 -4 324.206 214.76 12
-1 13 -4 224.922 122.85 24
1 13 4 239.668 128.55 17
-1 13 -5 6910.29 477.215 24
1 -13 -5 7403.93 592.632 12
1 -13 -5 7803.73 551.985 29
-1 13 -6 7075.12 490.743 24
1 -13 -6 6869.54 517.25 29
1 -13 -6 7172.38 561.874 12
-1 13 -7 3494.82 349.168 24
1 -13 -7 3197.62 393.574 12
1 -13 -8 248.363 201.422 12
-1 13 -8 462.903 188.072 24
-1 13 -9 2757.29 317.539 24
1 -13 -9 2521.36 351.842 12
-1 13 -10 941.175 195.271 24
1 -13 -10 936.123 246.516 12
-1 13 -10 1512.48 293.679 17
-1 13 -11 3587.49 363.805 24
-1 -13 11 3474.12 626.308 20
1 -13 -11 3712.01 405.465 12
-1 13 -11 3778.01 407.112 17
-1 13 -12 2066.64 274.539 24
-1 -13 12 3368.98 629.001 20
-1 13 -12 2641.93 346.821 17
1 -13 -12 2531.94 338.212 12
-1 13 -13 2051.46 280.626 24
-1 13 -13 2167.73 303.96 17
1 -13 -13 2449.22 331.04 12
-1 13 -14 3382.76 341.614 24
1 -13 -14 3509.75 372.834 12
-1 13 -14 3722.25 378.153 17
-1 -13 14 4302.32 692.559 20
-1 13 -15 4567.84 399.949 24
1 -13 -15 4498.94 401.416 12
-1 -13 15 3354.22 636.826 20
-1 13 -15 4482.65 407.748 17
-1 13 -16 3395.6 336.227 24
1 -13 -16 3686.84 363.003 12
1 13 16 3472.63 348.474 14
-1 13 -16 3795.01 372.583 17
1 -13 -17 1105.16 197.709 12
-1 13 -17 1030.87 208.271 17
1 13 17 1179.46 225.496 14
-1 13 -17 1204.46 217.916 24
1 -13 -18 3504.18 330.809 12
-1 13 -18 3715.49 332.648 17
1 13 18 3895.56 351.624 14
-1 13 -18 3895.99 350.088 24
-1 13 -19 29.025 112.682 24
1 -13 -19 46.7302 127.5 12
-1 13 -19 285.865 147.444 17
1 13 19 266.919 146.343 14
-1 13 -20 12900.2 569.015 24
1 -13 -20 11959 537.607 12
-1 13 -20 11932.5 534.729 17
1 13 20 12402.1 551.515 14
-1 13 -21 5577.71 370.569 24
-1 13 -21 5164.6 339.075 17
1 13 21 5555.47 354.126 14
-1 13 -22 10959.5 491.679 24
1 13 22 11779.5 463.381 14
-1 13 -23 3418.04 279.144 24
-1 13 -24 1473.7 183.2 24
-1 13 -25 3125.26 224.182 24
-1 -14 -20 10003.1 398.203 8
-1 -14 -19 8964.39 401.769 8
1 -14 19 13676.4 706.59 20
1 -14 18 11801.9 720.769 20
-1 -14 -18 3232.16 258.382 8
1 -14 17 4653.54 460.924 20
-1 -14 -17 2678.69 253.912 8
-1 -14 -16 2679.69 261.978 8
-1 -14 -16 2721.03 238.673 13
-1 -14 -15 5486.45 357.665 13
1 -14 15 4734.72 505.931 20
1 -14 14 9480.68 698.645 20
1 -14 13 6405.84 608.952 20
1 -14 12 483.112 328.437 20
1 -14 11 3138.49 445.918 20
1 -14 10 5747 609.474 20
1 14 -10 7495.99 491.419 17
1 -14 9 10716.8 783.858 20
1 14 -9 11735.9 609.047 17
1 -14 8 16995.3 969.334 20
1 14 -8 3621.23 350.488 17
1 -14 7 6118.04 574.002 20
1 14 -7 2217.02 281.802 17
-1 14 6 32531.1 878.52 17
1 14 -6 30707.2 991.753 17
1 14 -6 30204.3 861.707 14
-1 14 5 7639.84 455.249 17
1 14 -5 7253.76 485.711 17
1 14 -5 6911.05 433.868 14
1 14 -4 2815.03 308.408 17
-1 14 4 3168.33 309.796 17
1 14 -4 3145.57 312.917 14
1 -14 3 11974.6 545.896 12
1 14 -3 11729.3 607.187 17
-1 14 3 11888.7 596.994 17
1 14 -3 10728.6 568.3 14
1 -14 2 3438.2 314.017 12
1 14 -2 2634.09 302.396 17
-1 14 2 3039.66 329.612 17
1 14 -2 3219.76 334.352 14
1 -14 1 1521.1 227.022 12
1 14 -1 1069.73 216.216 14
-1 14 1 1705.12 260.369 17
1 14 -1 1794.97 254.558 17
-1 14 0 2666.77 313.007 17
1 14 0 2567.25 284.429 17
1 14 0 2326.08 291.23 14
1 -14 0 2506.97 287.509 12
1 -14 -1 2713 302.205 12
1 14 1 2921.46 290.131 17
-1 14 -1 2460.67 312.151 17
1 14 1 2736.92 321.422 14
1 -14 -2 3852.82 369.865 12
1 14 2 4137.49 392.801 14
-1 14 -2 4137.3 392.284 17
1 -14 -3 9827.16 563.38 12
1 14 3 9589.63 578.029 14
-1 14 -3 10206.2 587.352 17
1 -14 -4 2962.62 325.664 12
1 14 4 2917.07 341.217 14
-1 14 -4 3352.75 354.37 17
1 -14 -5 6153.56 457.931 12
1 14 5 5872.25 465.707 14
-1 14 -5 6175.31 473.47 17
1 -14 -6 31760.7 998.066 12
1 14 6 31702.6 1037.61 14
-1 14 -6 32190.8 1031.88 17
-1 14 -7 3197.87 262.913 24
1 -14 -7 2642.08 310.231 12
-1 14 -7 2889.58 332.248 17
1 14 7 3036.67 350.112 14
-1 14 -8 3046.39 272.43 24
1 -14 -8 3337.47 348.189 12
-1 14 -8 3483.64 353.141 17
1 14 8 3281.36 344.517 14
-1 14 -9 12301.4 530.292 24
1 -14 -9 13198.7 636.462 12
-1 14 -9 11870.1 619.427 17
1 14 9 12597.9 648.864 14
-1 14 -10 8140.65 435.18 24
1 -14 -10 8448.36 506.655 12
-1 14 -10 8477.23 521.022 17
1 14 10 8306.5 527.125 14
-1 14 -11 3259.19 281.711 24
1 -14 -11 3316.59 322.932 12
-1 14 -11 3433.43 337.272 17
1 14 11 3374.81 337.119 14
-1 14 -12 1520.8 192.164 24
1 -14 -12 1495.7 236.026 12
-1 14 -12 1353.82 222.623 17
1 14 12 1421.03 227.52 14
1 -14 -13 366.219 140.134 12
-1 14 -13 233.604 133.376 17
-1 14 -13 484.185 132.719 24
1 14 13 570.043 144.124 14
-1 14 -14 3990 307.887 24
1 -14 -14 3846.4 325.256 12
-1 14 -14 4322.78 343.295 17
1 14 14 3810.51 335.467 14
-1 14 -15 7918.33 411.611 24
1 -14 -15 8181.92 443.579 12
-1 14 -15 8146.45 445.785 17
1 14 15 8116.24 456.667 14
1 14 16 2378.75 246.26 14
1 -14 -16 2510.11 256.126 12
-1 14 -16 2652.37 257.181 17
-1 14 -16 2437.77 228.849 24
-1 14 -17 2182.65 214.76 24
-1 14 -17 2113.33 222.06 17
1 14 17 2125.44 225.536 14
-1 14 -18 3656.83 260.766 24
-1 14 -18 3746.8 270.455 17
1 14 18 3802.24 273.836 14
-1 14 -19 8559.72 372.252 24
-1 14 -19 7496.73 348.036 17
-1 14 -20 9791.16 379.037 24
-1 -15 -11 2733.07 216.892 8
-1 -15 -11 2379.89 219.753 13
-1 -15 -10 5119.98 298.133 8
-1 -15 -9 3376.63 245.122 8
-1 -15 -8 5607.73 315.695 8
-1 -15 -7 3641.76 261.236 8
-1 -15 -6 13088.7 469.016 8
-1 -15 -5 1276.86 154.541 8
-1 15 5 932.258 151.766 14
-1 15 4 2147.72 217.3 14
-1 15 3 553.813 122.024 14
-1 15 2 106.583 85.7754 14
-1 15 2 93.515 95.0686 17
1 15 -2 124.219 101.909 14
-1 15 1 4958.16 306.726 17
1 15 -1 5118.55 318.392 14
-1 15 0 2742.32 239.838 17
1 15 0 2842.01 249.557 14
-1 15 -1 5453.66 333.002 17
1 15 1 5138.37 331.085 14
-1 15 -2 145.507 100.531 17
1 15 2 331.103 109.365 14
-1 15 -3 879.368 165.622 17
1 15 3 523.129 132.773 14
1 -15 -3 658.124 132.239 12
-1 15 -4 2044.3 223.84 17
1 -15 -4 2163.03 213.284 12
1 15 4 1848.02 221.918 14
1 -15 -5 1153.14 170.207 12
-1 15 -5 942.457 166.361 17
1 15 5 753.582 158.069 14
1 -15 -6 14185 521.74 12
-1 15 -6 13415.9 534.816 17
1 15 6 13340.5 540.102 14
1 -15 -7 3292.78 266.949 12
-1 15 -7 3228.6 271.607 17
1 15 7 3242.47 279.399 14
1 -15 -8 5308.64 326.481 12
-1 15 -8 5053 329.886 17
1 15 8 5049.86 336.235 14
1 15 9 3137.3 264.966 14
-1 15 -9 3208.1 260.636 17
-1 15 -10 5478.29 327.346 17
1 15 10 5497.11 330.647 14
-1 15 -11 2673.14 229.489 17
1 15 11 2717.06 239.644 14
-1 15 -12 231.388 90.2036 17
1 15 12 442.956 109.499 14
-2 0 0 4332.02 287.315 30
-2 0 -1 222452 2083.83 30
-2 0 1 229539 1959.88 30
-2 0 -2 13020.7 522.491 30
-2 0 2 12886.6 452.999 30
-2 0 -3 545826 3481.99 30
-2 0 3 516996 2740.14 30
-2 0 4 32515.9 641.701 30
-2 0 -4 30271.4 842.061 30
-2 0 5 113623 1492.78 32
-2 0 -5 115759 1686.28 30
-2 0 -6 6195.19 410.903 30
-2 0 6 7110.29 265.41 30
-2 0 6 6211.47 358.509 32
-2 0 7 27374.7 754.619 32
-2 0 7 26405.6 469.205 30
-2 0 8 2486.92 130.838 30
-2 0 8 2676.04 250.55 32
-2 0 -8 2485.49 282.115 30
-2 0 -9 93019.2 1678.07 30
-2 0 9 90293.6 657.21 30
-2 0 10 95410.3 1502.04 32
-2 0 -10 100211 1781.62 30
-2 0 -11 71013.5 1547.64 30
-2 0 11 73842.5 1360.57 32
-2 0 12 446636 3437.8 32
-2 0 -12 467963 4043.14 30
-2 0 -13 71041.3 1620.44 30
-2 0 13 70249.3 1417.84 32
-2 0 -14 448750 4133.39 30
-2 0 14 426439 3573.6 32
-2 0 15 39501.7 1120.71 32
2 0 -15 39368.8 1140.03 33
-2 0 -15 37359.3 1214.47 30
-2 0 16 21429.3 854.723 32
2 0 -16 20999.7 871.655 33
-2 0 -16 20419.8 923.276 30
-2 0 17 46540.6 1302.18 32
2 0 -17 49520.1 1355.37 33
2 0 -18 10363.9 645.825 33
-2 0 -18 9865.39 672.355 30
-2 0 18 11318.6 661.146 32
2 0 -19 2785.14 354.689 33
-2 0 -19 3320.5 419.93 30
-2 0 19 3093.97 381.586 32
-2 0 -20 32852 1278.38 30
2 0 -20 36264.6 1271.63 33
-2 0 -21 1462.17 291.993 30
2 0 -21 1483.06 296.681 33
-2 0 -22 137760 2456.73 7
2 0 -22 133574 2544.57 2
2 0 -22 142230 2690.51 33
-2 0 -22 143349 2760.37 30
-2 0 -22 142140 2403.34 26
2 0 -23 38375.3 1373.74 2
2 0 -23 37137 1357.46 3
-2 0 -23 39775.5 1195.81 31
2 0 -23 37273.7 1427.48 33
-2 0 -23 37372.5 1435.3 30
-2 0 -23 37993.7 1315.76 7
2 0 -23 39469 1272.98 28
-2 0 -23 37493.7 1283.48 26
-2 0 -24 17186.3 994.967 30
2 0 -24 15540.4 902.713 2
2 0 -24 15190.8 882.42 3
2 0 -24 14910.4 925.566 33
-2 0 -24 14540.3 703.486 9
-2 0 -24 16296.9 787.061 31
2 0 -24 14653.4 801.48 28
-2 0 -24 14115.4 820.659 7
-2 0 -24 14388.4 810.694 26
-2 0 -25 66208.5 1802.13 7
-2 0 -25 70038.1 2054.61 30
2 0 -25 76096.5 1999.78 2
2 0 -25 73399.8 2105.5 33
2 0 -25 76100.3 1992.56 3
-2 0 -25 74355.6 1688.51 31
-2 0 -25 70790 1558.73 9
2 0 -25 77507.5 1864.27 28
-2 0 -25 71616.2 1806.72 26
-2 0 -26 1030.44 242.867 26
-2 0 -26 968.456 230.351 7
-2 0 -26 1016.04 217.035 31
-2 0 -26 1054.5 301.374 21
-2 0 -26 1074.57 295.651 30
2 0 -26 710.685 270.206 33
2 0 -26 869.994 225.019 3
2 0 -26 653.723 228.586 2
-2 0 -26 693.769 168.238 9
2 0 -26 843.411 233.895 28
2 0 -27 12688.3 770.032 28
-2 0 -27 11457.8 869.122 30
-2 0 -27 12855.3 731.899 31
2 0 -27 11508.5 803.599 2
2 0 -27 12952.7 863.092 3
-2 0 -27 11996.9 770.863 26
-2 0 -27 14003.1 839.766 21
-2 0 -27 12932.3 672.596 9
-2 0 -27 12323.6 778.828 7
-2 0 -28 108.544 143.142 31
-2 0 -28 69.6256 144.391 26
-2 0 -28 146.669 172.415 21
-2 0 -28 153.828 105.508 9
2 0 -28 -36.2673 187.78 2
2 0 -28 51.0728 210.452 28
2 0 -28 -39.7177 215.011 3
-2 0 -28 30.6066 177.022 7
-2 0 -29 46756.6 1559.01 21
2 0 -29 47784.4 1649.27 2
2 0 -29 46035.3 1642.8 11
2 0 -29 45968.4 1630.63 3
-2 0 -29 46438.2 1377.55 31
2 0 -29 46692.5 1726.47 4
-2 0 -29 46320.7 1534.36 7
-2 0 -29 46781.5 1539.35 26
-2 0 -30 6384.43 582.26 26
-2 0 -30 6942.87 614.965 21
2 0 -30 6574.23 630.601 2
2 0 -30 5941.39 620.193 3
-2 0 -30 6141.72 569.823 7
2 0 -30 6149.42 618.319 11
-2 0 -30 5849.1 517.784 31
2 0 -30 5910.99 632.008 4
-2 0 -31 16575.8 949.943 21
-2 0 -31 14790.1 795.497 31
2 0 -31 14998.2 957.244 11
2 0 -31 15566.2 948.294 3
-2 0 -31 17109.4 930.26 7
2 0 -31 13620 979.558 4
2 0 -31 16206.3 969.143 2
-2 0 -31 14778.3 887.966 26
-2 0 -32 8631.07 596.693 31
2 0 -32 8261.94 702.881 2
-2 0 -32 8946.85 703.4 21
2 0 -32 9473.93 747.98 3
2 0 -32 8038.41 713.305 11
-2 0 -32 8264.14 666.647 26
2 0 -32 8946.22 771.651 4
2 0 -33 19705.1 1092.84 11
-2 0 -33 19531.9 996.631 26
-2 0 -33 21416.8 1054.65 21
2 0 -33 21199.2 1089.32 3
-2 0 -33 21220.7 924.497 31
2 0 -33 20223 1062.44 2
2 0 -33 20522.5 1139.91 4
2 0 -34 24260.9 1241.39 4
2 0 -34 23297.4 1173.61 11
2 0 -34 24274.3 1016.65 10
2 0 -34 23333.2 1123.21 2
-2 0 -34 23998.1 1100.4 21
2 0 -34 24705.5 1168.43 3
-2 0 -35 30703.7 1233.92 21
2 0 -35 33274 1436.44 4
2 0 -35 33560.4 1342.66 2
2 0 -35 33118.9 1373.64 11
2 0 -35 32208.6 1310.59 3
2 0 -35 34894.7 1177.49 10
2 0 -35 33224.5 1245.85 1
2 0 -36 26564.1 1161.06 2
2 0 -36 26172.1 1200.71 11
-2 0 -36 25876.6 1111.41 21
2 0 -36 24115.4 1111.53 3
2 0 -36 28006.2 1022.36 10
2 0 -36 25595 1072.18 1
2 0 -36 25674.1 1240.07 4
2 0 -37 1076.46 288.903 11
2 0 -37 1720.5 328.131 2
2 0 -37 1482.94 324.557 3
-2 0 -37 1144.31 279.452 21
2 0 -37 1398.71 237.757 10
2 0 -37 1267.99 328.76 4
2 0 -37 1569.44 301.577 1
2 0 -38 40799.6 1244.67 1
2 0 -38 39083.3 1377.38 11
-2 0 -38 38288.2 1266.16 21
2 0 -38 38961.8 1092.09 10
2 0 -38 40393.6 1458.99 4
2 0 -38 40922.1 1346.63 3
2 0 -38 40356.5 1339.93 2
2 0 -39 287.418 185.267 4
2 0 -39 394.211 226.881 3
-2 0 -39 377.24 195.139 21
2 0 -39 413.097 210.682 11
2 0 -39 346.999 177.633 1
2 0 -39 368.397 179.259 2
2 0 -40 100.224 178.144 3
2 0 -40 300.592 167.356 11
-2 0 -40 130.102 119.806 2
2 0 -40 267.265 160.413 2
-2 0 -40 -9.62939 165.858 3
2 0 -40 431.601 156.386 1
2 0 -40 190.41 217.302 4
2 0 -41 4886.96 424.862 3
2 0 -41 5047.03 370.635 1
-2 0 -41 5234.03 416.576 3
2 0 -41 4684.37 401.37 2
2 0 -41 5244.53 460.349 4
-2 0 -42 5111.41 361.18 6
2 0 -42 4667.9 319.656 1
-2 0 -42 5729.11 401.178 3
2 0 -42 5619.88 411.923 2
2 0 -42 5098.51 436.788 4
2 0 -43 3870.85 347.726 4
-2 0 -43 3899.5 289.053 6
-2 0 -43 4207.7 326.748 3
2 0 -43 3678.61 307.54 2
-2 0 -44 1495.34 178.534 3
2 1 -44 12501 538.05 4
-2 -1 -43 2274.05 219.917 6
-2 -1 -43 2479.93 242.844 3
2 1 -43 2477.71 230.162 1
2 1 -43 2585.12 261.918 2
2 1 -43 2396.81 287.26 4
-2 -1 -42 19094.7 693.468 3
2 1 -42 18821.6 659.507 1
2 1 -42 19915.4 824.161 4
2 1 -42 20657.9 767.606 2
2 1 -41 38.1559 169.689 3
2 1 -41 53.1486 113.581 1
2 1 -41 91.4394 144.64 2
-2 -1 -41 67.4105 133.769 3
2 1 -41 -245.933 197.119 4
2 1 -40 37680.8 1096.45 1
2 1 -40 38649.4 1229.26 11
-2 -1 -40 37051.8 1109.84 3
2 1 -40 40791.6 1320.88 4
2 1 -40 35477.6 1111.09 3
2 1 -40 37100 1177.52 2
-2 -1 -39 11144.9 638.372 3
2 1 -39 10072 711.308 4
2 1 -39 9406.94 606.455 3
2 1 -39 9728.51 662.865 11
-2 -1 -39 10326.8 644.543 21
2 1 -39 11037.5 634.11 1
2 1 -39 9806.99 649.066 2
2 1 -38 -16.1687 157.88 2
2 1 -38 103.282 168.89 11
-2 -1 -38 113.661 171.219 21
2 1 -38 328.303 195.136 3
2 1 -38 114.179 174.32 4
2 1 -38 134.17 152.286 1
2 1 -37 1078.71 266.424 1
2 1 -37 954.496 257.672 4
-2 -1 -37 846.003 247.592 21
2 1 -37 1041.57 279.065 11
2 1 -37 632.447 250.232 3
2 1 -37 596.791 216.565 2
2 1 -36 30887.9 1284.02 11
2 1 -36 26495.9 1165.38 2
-2 -1 -36 26646.7 1122.4 21
2 1 -36 26598 1129.13 3
2 1 -36 28176.3 1289 4
-2 -1 -35 5975.39 549.967 26
2 1 -35 5103.99 543.904 2
2 1 -35 6165.75 604.279 11
2 1 -35 5922.51 556.955 3
2 1 -35 6396.37 497.157 10
-2 -1 -35 5642.66 556.862 21
2 1 -35 6122.13 621.959 4
2 1 -34 18211.3 1035.75 11
-2 -1 -34 18533.6 959.005 26
-2 -1 -34 17283.1 953.38 21
-2 -1 -34 17352.4 912.195 7
2 1 -34 19071.3 1025.54 2
2 1 -34 18396 980.635 3
2 1 -34 20455.7 900.943 10
2 1 -34 18250.9 1078.06 4
2 1 -33 620.337 274.706 4
2 1 -33 465.967 202.852 3
-2 -1 -33 709.7 238.065 26
-2 -1 -33 707.146 237.677 21
2 1 -33 600.608 263.193 2
2 1 -33 646.641 280.178 11
-2 -1 -33 804.576 248.715 7
-2 -1 -32 4131.59 485.999 21
2 1 -32 4610.87 535.689 2
2 1 -32 4717.59 547.182 11
2 1 -32 5152.32 543.198 3
-2 -1 -32 5013.05 529.444 26
-2 -1 -32 5050.15 539.188 4
2 1 -32 5021.39 603.161 4
-2 -1 -32 4759.58 508.194 7
2 1 -31 11310.6 836.738 11
2 1 -31 10081.9 760.073 3
-2 -1 -31 10518.3 747.064 26
-2 -1 -31 9424.27 714.183 7
-2 -1 -31 9613.79 622.294 31
-2 -1 -31 11053.3 756.994 4
2 1 -31 10556.9 786.166 2
-2 -1 -31 9745.33 726.733 21
-2 -1 -30 285.556 207.229 7
2 1 -30 472.287 252.973 3
-2 -1 -30 245.707 169.135 21
-2 -1 -30 238.765 160.676 31
-2 -1 -30 46.6523 155.991 26
2 1 -30 71.6468 167.158 2
-2 -1 -29 537.803 198.806 26
-2 -1 -29 619.415 244.516 21
2 1 -29 524.016 195.185 28
-2 -1 -29 389.201 159.274 31
-2 -1 -29 442.207 185.34 30
2 1 -29 488.518 209.737 3
-2 -1 -29 460.892 203.801 7
2 1 -29 447.54 209.127 2
-2 -1 -28 997.099 273.776 26
-2 -1 -28 629.226 124.049 9
-2 -1 -28 810.257 277.899 30
-2 -1 -28 857.441 267.266 21
-2 -1 -28 705.985 186.585 31
-2 -1 -28 836.008 230.333 7
2 1 -28 539.548 217.58 2
2 1 -28 821.9 259.21 3
2 1 -28 614.293 199.17 28
-2 -1 -27 6403.73 582.527 7
2 1 -27 6349.7 560.879 23
-2 -1 -27 7273.09 630.514 21
2 1 -27 6267.38 602.168 2
2 1 -27 6855.1 621.757 3
-2 -1 -27 7033.67 520.944 31
2 1 -27 7485.44 596.394 28
-2 -1 -27 7222 505.207 9
-2 -1 -27 6348.77 657.476 30
-2 -1 -27 6982.59 598.592 26
2 1 -26 3314.35 429.523 3
2 1 -26 2927.77 381.783 23
-2 -1 -26 3255.91 419.215 21
2 1 -26 3163.48 429.477 2
-2 -1 -26 2987.55 333.62 31
-2 -1 -26 2907.39 334.727 9
-2 -1 -26 3339.21 471.112 30
-2 -1 -26 3444.81 428.115 26
2 1 -26 3191.68 383.819 28
-2 -1 -26 3104.81 415.124 7
2 1 -25 10107.2 694.017 23
2 1 -25 10626.9 753.771 2
2 1 -25 10665.8 623.296 5
2 1 -25 10954 752.933 3
-2 -1 -25 11778.6 849.806 30
-2 -1 -25 10588.3 618.575 31
-2 -1 -25 10087.4 588.562 9
2 1 -25 11250.1 702.437 28
-2 -1 -25 10486.1 705.644 26
-2 -1 -25 11121.3 755.984 7
2 1 -24 836.012 211.311 5
2 1 -24 349.407 141.442 23
2 1 -24 336.063 219.086 3
-2 -1 -24 378.554 161.914 7
-2 -1 -24 424.464 157.402 31
-2 -1 -24 282.116 139.418 30
2 1 -24 437.502 199.023 28
2 1 -24 310.21 202.68 2
2 1 -23 30818.5 1167.28 23
-2 -1 -23 31752.7 1334.76 30
2 1 -23 31955.1 1225.72 3
2 1 -23 31566.2 1254.93 2
-2 -1 -23 28771.6 1136 26
2 1 -23 30293.8 1106.13 28
-2 -1 -23 30404.6 1186.56 7
-2 -1 -22 19228.4 1026.83 30
2 1 -22 20738.5 1012.04 33
2 1 -22 19739.2 916.645 23
-2 -1 -22 20019.8 955.685 7
2 1 -22 19742.3 981.719 2
-2 -1 -22 19382.9 911.698 26
-2 -1 -21 28295.3 1215.64 30
2 1 -21 27852.4 1145.03 33
-2 -1 -20 32232.8 1273.04 30
2 1 -20 32470.6 1201.29 33
-2 -1 -19 2219.51 344.502 30
2 1 -19 2288.2 322.912 33
2 1 -18 49100.3 1381.61 33
-2 -1 -18 51591 1554.37 30
2 1 -17 23247.2 928.017 33
-2 -1 -17 23237 1029.39 30
2 1 -16 37095.1 1128.29 33
-2 -1 -16 35619.4 1246.36 30
-2 -1 -15 16390 836.988 30
-2 1 15 16847.4 620.962 32
2 1 -15 17650.8 742.611 33
2 1 -14 202409 2428.86 33
-2 -1 -14 198504 2821.17 30
-2 1 13 40317 896.88 32
-2 -1 -13 38915.5 1224.16 30
-2 1 12 41113.5 886.21 32
-2 -1 -12 38586.1 1191.34 30
2 1 -11 48371.4 1048.25 33
-2 1 11 49766.8 953.114 32
-2 -1 -11 49218.3 1316.85 30
-2 -1 -10 23088.4 878.303 30
-2 1 10 23279.2 645.568 32
2 1 -10 23778.8 702.193 33
-2 -1 -9 64105.5 1435.83 30
-2 1 9 65769.2 1058.19 32
-2 -1 -8 14773.4 685.495 30
-2 1 8 15693.7 508.21 32
-2 -1 -7 26288.5 884.537 30
-2 -1 -6 35827.4 1008.68 30
-2 -1 -5 40510.8 1053 30
-2 1 5 41669.6 449.083 30
-2 1 4 74662.9 739.187 30
-2 -1 -4 70857.2 1354.77 30
-2 -1 -3 27511.6 823.371 30
-2 1 3 28880 523.65 30
-2 1 2 19214.1 466.566 30
-2 -1 -2 19034.7 675.807 30
-2 1 1 515753 2616.43 30
-2 -1 -1 489419 3379.23 30
-2 -1 0 159072 1887.63 30
-2 1 0 162728 1558.42 30
-2 -1 1 478279 3255.8 32
-2 -1 1 481595 3199.57 30
-2 1 -2 19015.3 595.921 30
-2 -1 2 18365.8 640.856 32
-2 -1 3 29756.9 777.447 30
-2 1 -3 29378.3 772.936 30
-2 -1 3 28923.9 805.787 32
-2 -1 4 71424.7 1185.24 30
-2 1 -4 71087.8 1224.71 30
-2 -1 4 70540.5 1267.55 32
-2 -1 5 43103.1 1010.93 32
-2 -1 5 44364 930.107 30
-2 1 -5 45388.8 1023.44 30
-2 -1 6 33392.3 799.669 30
-2 -1 6 33340.1 902.003 32
-2 1 -6 34782.5 930.429 30
-2 -1 7 25327.4 806.701 32
-2 1 -7 26040.8 818.459 30
-2 1 -8 14905.9 651 30
-2 -1 8 14355.3 624.753 32
-2 -1 9 63438.5 1338.52 32
-2 1 -9 62117.8 1343.88 30
-2 -1 10 20844.3 788.397 32
-2 1 -10 19703.2 780.361 30
-2 -1 11 47410 1221.21 32
-2 1 -11 46895.5 1225.24 30
-2 1 -12 39192.3 1153.83 30
-2 -1 12 43366.9 1191.17 32
-2 1 -13 37911 1155.12 30
-2 -1 13 40091 1193.6 32
-2 1 -14 199841 2718.69 30
-2 -1 14 204704 2766.1 32
-2 -1 15 20365.6 907.625 32
-2 1 -15 19686.6 885.257 30
-2 -1 16 44446 1368.69 32
-2 1 -16 45655 1365.48 30
-2 -1 17 24312.2 1047.26 32
-2 1 -17 23454.7 1002.55 30
-2 -1 18 56539.3 1643.14 32
2 -1 -18 57780.4 1589.97 33
-2 1 -18 58182.7 1629.95 30
-2 -1 19 2302.75 356.733 32
2 -1 -19 1836.43 314.45 33
-2 1 -19 1961.41 322.546 30
-2 1 -20 31614.3 1260.42 30
2 -1 -20 34941.9 1285.84 33
-2 -1 20 33447.7 1324.14 32
-2 -1 21 26171.7 1205.69 32
-2 1 -21 26894.1 1184.75 30
2 -1 -21 28104.1 1193.56 33
-2 1 -22 17436.5 977.727 30
-2 -1 22 16945.4 985.207 32
2 -1 -22 16901.3 900.539 2
2 -1 -22 16754.4 915.93 3
2 -1 -22 16816.6 949.948 33
-2 1 -22 17547.2 855.889 26
2 -1 -22 17507.3 854.447 28
-2 1 -22 17292.7 871.412 7
-2 1 -23 31028.8 1190.61 7
2 -1 -23 30639.2 1238.69 2
2 -1 -23 29753.7 1246.34 3
-2 1 -23 31539.7 1331.72 30
2 -1 -23 32203.5 1347.3 33
-2 1 -23 29810 991.743 9
2 -1 -23 32660.4 1180.56 28
-2 1 -23 31100.8 1154.88 26
2 -1 -24 463.21 177.821 3
-2 1 -24 9.91922 127.448 31
-2 1 -24 337.876 179.64 7
2 -1 -24 401.575 178.816 33
2 -1 -24 436.527 178.672 2
-2 1 -24 438.728 196.016 30
2 -1 -24 600.993 236.946 28
-2 1 -24 238.11 149.789 26
-2 1 -25 12520.1 769.189 21
2 -1 -25 11934 812.699 3
2 -1 -25 12269.9 882.597 33
-2 1 -25 11666.3 639.916 9
-2 1 -25 12749.2 794.58 7
-2 1 -25 11961.3 701.627 31
2 -1 -25 11704.7 739.815 28
2 -1 -25 12349.9 849.073 4
2 -1 -25 12492.2 819.579 2
-2 1 -25 11672.9 733.958 26
2 -1 -26 2806.43 446.522 33
-2 1 -26 3745.56 442.345 21
-2 1 -26 2857.1 368.813 31
2 -1 -26 2739.91 457.679 3
-2 1 -26 2849.58 327.158 9
-2 1 -26 3790.9 436.928 26
2 -1 -26 3482.89 484.339 4
-2 1 -26 3109.33 389.142 7
2 -1 -26 3212.78 422.036 28
2 -1 -26 4011.18 482.071 2
-2 1 -27 6912.38 590.005 26
2 -1 -27 6394.03 669.215 33
2 -1 -27 5763.42 583.982 2
2 -1 -27 6530.09 618.882 11
-2 1 -27 6642.74 576.679 21
2 -1 -27 5996.85 612.588 3
-2 1 -27 6558.79 527.908 31
2 -1 -27 6359.44 572.276 28
2 -1 -27 6323.21 654.206 4
-2 1 -27 5987.37 459.883 9
-2 1 -28 546.176 236.686 21
2 -1 -28 518.59 232.719 11
-2 1 -28 659.047 198.058 9
2 -1 -28 551.82 197.077 3
2 -1 -28 809.604 262.861 2
2 -1 -28 1234.84 335.689 33
2 -1 -28 325.262 208.101 4
-2 1 -28 582.717 206.088 31
-2 1 -28 396.033 212.053 26
2 -1 -29 681.914 258.944 4
-2 1 -29 1108.27 271.599 21
2 -1 -29 151.101 185.41 11
2 -1 -29 340.032 167.467 33
2 -1 -29 444.237 287.574 3
-2 1 -29 754.66 195.275 9
-2 1 -29 496.991 209.739 31
-2 1 -29 501.861 221.289 26
2 -1 -29 631.848 251.857 2
-2 1 -30 1107.34 254.309 31
2 -1 -30 561.545 261.487 4
-2 1 -30 677.541 249.846 21
2 -1 -30 803.436 273.014 3
2 -1 -30 468.313 200.43 11
2 -1 -30 665.88 236.348 2
-2 1 -30 755.552 272.791 26
2 -1 -31 10508.3 776.999 2
-2 1 -31 10097.9 726.933 21
2 -1 -31 9930.79 795.659 3
-2 1 -31 10045.3 675.067 31
2 -1 -31 9424.08 783.849 4
2 -1 -31 10341.6 787.717 11
2 -1 -32 5759.14 578.478 2
2 -1 -32 6236.28 626.276 3
2 -1 -32 5632.54 613.135 11
-2 1 -32 5679.43 514.943 31
2 -1 -32 5982.46 656.864 4
2 -1 -32 5612.48 543.954 1
-2 1 -32 6160.75 578.453 21
2 -1 -33 946.638 287.186 2
2 -1 -33 836.999 303.841 4
-2 1 -33 816.103 260.583 21
2 -1 -33 1115.23 253.592 10
2 -1 -33 633.57 267.161 3
-2 1 -33 1070.66 244.182 31
2 -1 -33 880.619 310.307 11
2 -1 -33 591.329 202.527 1
2 -1 -34 18651.4 1047.44 11
-2 1 -34 19812.8 996.554 21
2 -1 -34 21346.9 970.997 10
2 -1 -34 19210.8 1114.71 4
2 -1 -34 19579.2 1070.64 3
2 -1 -34 19465.9 1024.44 2
-2 1 -34 19536.5 896.488 31
2 -1 -34 20086.2 971.762 1
2 -1 -35 5416.67 573.199 11
2 -1 -35 6479.36 618.367 3
2 -1 -35 6379.78 541.322 1
2 -1 -35 6000.77 637.414 4
2 -1 -35 5781.89 516.83 10
2 -1 -35 5876.55 571.464 2
-2 1 -35 5803.39 550.676 21
-2 1 -35 5633.21 476.352 31
2 -1 -36 28254.1 1235.14 3
2 -1 -36 27528.1 1227.51 11
-2 1 -36 28480.2 1130.09 21
2 -1 -36 28637 1101.49 1
2 -1 -36 29268.6 1086.2 10
2 -1 -36 28128.4 1271.03 4
2 -1 -36 28706.1 1187.55 2
2 -1 -37 950.815 300.198 4
2 -1 -37 552.526 248.259 11
-2 1 -37 435.837 209.093 21
2 -1 -37 776.031 213.266 1
2 -1 -37 818.362 288.438 3
2 -1 -37 900.765 238.788 10
2 -1 -37 954.036 256.897 2
2 -1 -38 463.673 222.812 4
2 -1 -38 362.039 178.582 11
-2 1 -38 358.177 183.214 21
2 -1 -38 569.946 252.36 3
2 -1 -38 939.691 244.923 2
2 -1 -38 645.247 191.237 10
2 -1 -38 208.886 139.503 1
2 -1 -39 9506.57 656.135 3
2 -1 -39 9003.32 524.709 10
2 -1 -39 9492.93 545.142 1
2 -1 -39 9544.07 687.911 4
2 -1 -39 9509.01 618.686 2
2 -1 -40 35267.4 1154.07 3
2 -1 -40 35100.3 967.095 1
2 -1 -40 35711.3 1232.78 4
2 -1 -40 35669.2 1116.42 2
2 -1 -41 151.517 168.834 3
-2 1 -41 -102.233 164.961 6
-2 1 -41 115.986 132.808 3
2 -1 -41 231.359 139.357 2
-2 1 -41 306.585 124.825 2
2 -1 -41 95.9493 162.852 4
-2 1 -42 17995.4 702.59 3
-2 1 -42 17236.1 656.096 6
-2 1 -42 16378 570.462 2
2 -1 -42 19016.5 798.768 4
-2 1 -43 2428.18 237.348 6
-2 1 -43 3069.43 279.409 3
-2 1 -44 12883.9 490.219 3
2 2 -44 5236.44 345.45 4
2 2 -44 5537.31 322.901 2
2 2 -43 912.699 188.118 4
2 2 -43 576.252 151.134 2
2 2 -43 731.154 134.797 1
-2 -2 -42 5136.26 346.815 3
2 2 -42 5128.66 357.124 1
2 2 -42 4934.31 410.617 4
2 2 -42 5237.59 384.413 2
2 2 -41 4489.42 360.426 3
2 2 -41 4418.96 366.39 1
2 2 -41 4588.98 398.397 11
-2 -2 -41 4878.93 378.297 3
2 2 -41 4717.33 431.356 4
2 2 -41 4580.14 396.428 2
2 2 -40 4958.74 409.371 3
-2 -2 -40 5205.3 407.408 3
2 2 -40 4947.59 425.319 1
2 2 -40 4808.92 477.913 4
2 2 -40 5412.99 457.95 11
2 2 -40 4744.84 422.008 2
2 2 -39 11749.6 701.876 11
2 2 -39 12329.2 762.602 4
2 2 -39 12737.6 670.385 3
-2 -2 -39 11441.3 659.503 21
-2 -2 -39 13125.2 665.884 3
2 2 -39 12687.4 691.133 1
2 2 -39 11922 693.36 2
2 2 -38 2720.3 410.028 4
2 2 -38 3538.76 412.78 2
-2 -2 -38 3293.71 359.624 3
-2 -2 -38 3098.99 391.616 21
2 2 -38 3201.51 411.001 11
2 2 -38 3451.71 380.258 3
2 2 -37 4488.15 481.225 2
-2 -2 -37 4328.46 459.665 21
2 2 -37 4835.39 510.571 11
-2 -2 -37 4898.09 464.939 3
-2 -2 -37 4606.96 455.969 26
2 2 -37 4754.23 467.329 3
2 2 -37 4720.88 526.163 4
2 2 -36 284.585 173.921 4
-2 -2 -36 166.54 191.578 21
2 2 -36 170.647 202.105 11
2 2 -36 198.779 180.289 3
2 2 -36 139.629 161.849 2
-2 -2 -36 240.846 191.819 3
-2 -2 -36 62.442 156.166 26
2 2 -35 15279.8 891.385 2
-2 -2 -35 15698.7 892.366 21
2 2 -35 15703.5 853.764 3
-2 -2 -35 14876 845.348 7
-2 -2 -35 14440 831.325 26
2 2 -35 15800.7 989.286 4
2 2 -35 16495.5 952.983 11
2 2 -34 7588.59 640.738 2
2 2 -34 7442.72 662.507 11
2 2 -34 7834.49 631.564 3
-2 -2 -34 7375.38 631.323 21
-2 -2 -34 6977.83 598.802 7
-2 -2 -34 7214.48 601.995 26
-2 -2 -33 13963 864.105 21
2 2 -33 13572.7 864.888 2
2 2 -33 14429.1 924.009 11
2 2 -33 13797 836.354 3
-2 -2 -33 14030.7 849.53 7
-2 -2 -33 14740.8 858.184 26
-2 -2 -32 1127.86 262.913 7
-2 -2 -32 774.708 250.284 21
2 2 -32 726.41 250.155 3
-2 -2 -32 796.413 245.653 26
2 2 -32 871.91 270.204 2
-2 -2 -31 16324.6 939.802 21
2 2 -31 15010.7 930.193 2
2 2 -31 15747 914.899 3
-2 -2 -31 15798.7 914.431 7
-2 -2 -31 16368.1 925.204 26
2 2 -30 12704.1 809.702 23
-2 -2 -30 13380.9 846.102 21
2 2 -30 12626.5 858.222 2
2 2 -30 12387.2 795.816 3
2 2 -30 12398.7 688.325 5
-2 -2 -30 12177.8 931.185 30
-2 -2 -30 12301 815.619 7
-2 -2 -30 13705.4 854.619 26
2 2 -29 17356.3 938.216 23
-2 -2 -29 16692.9 1071.39 30
-2 -2 -29 17709.3 970.194 21
2 2 -29 16062.7 962.918 2
2 2 -29 17401.9 943.574 3
2 2 -29 17639.6 831.701 5
-2 -2 -29 17453.3 970.607 4
-2 -2 -29 15901.4 929.283 7
2 2 -29 17417.9 871.481 28
-2 -2 -29 16492.8 928.195 26
2 2 -28 23137.7 1080 23
-2 -2 -28 22455.6 1224.74 30
-2 -2 -28 24098.1 1124.52 21
2 2 -28 24449.6 1177.56 2
2 2 -28 25952 1157.46 3
2 2 -28 23573.9 967.644 5
-2 -2 -28 24720.6 940.715 9
-2 -2 -28 22666.3 1079.68 26
2 2 -28 23893.8 1009.72 28
-2 -2 -28 24241.8 1139.95 4
-2 -2 -28 22192.1 1081.83 7
-2 -2 -27 33489 1344.4 4
-2 -2 -27 33927.9 1312.72 21
-2 -2 -27 32904.7 1280.87 26
2 2 -27 32003.2 1328.08 2
2 2 -27 32802.1 1291.49 3
2 2 -27 32833.9 1135.18 5
-2 -2 -27 32362.1 1447.59 30
2 2 -27 33628.7 1197.38 28
2 2 -27 30625.4 1230.65 23
-2 -2 -27 32131 1274.17 7
-2 -2 -26 1925.49 332.258 26
2 2 -26 2044.62 343.308 23
-2 -2 -26 1661.94 310.52 21
2 2 -26 2054.59 319.579 5
-2 -2 -26 2141.57 379.713 4
2 2 -26 2278.53 369.684 3
-2 -2 -26 1739.52 308.555 7
2 2 -26 2128.26 323.611 28
2 2 -26 1880.19 341.058 2
-2 -2 -26 1869.55 366.784 30
2 2 -25 83348.7 1980.89 23
-2 -2 -25 87173.4 2040.3 26
2 2 -25 85573.8 2030.66 3
2 2 -25 83929.6 1828.46 5
2 2 -25 84799.8 2116.38 2
-2 -2 -25 78026.7 2201.53 30
2 2 -25 84648.7 1891.9 28
-2 -2 -25 86091.6 2099.71 4
-2 -2 -25 82682 2021.17 7
2 2 -24 39437.1 1349.96 23
2 2 -24 40053 1373.98 3
2 2 -24 41942.4 1275.65 5
2 2 -24 40702.9 1284.49 28
2 2 -24 37664.9 1400 2
-2 -2 -24 39811.5 1534.69 30
-2 -2 -24 39159.8 1344.38 26
-2 -2 -24 37825.4 1355.78 7
-2 -2 -23 28207.9 1126.69 26
2 2 -23 28902.1 1199.37 2
2 2 -23 27300.6 1117.73 23
2 2 -23 30452.3 1182.69 3
2 2 -23 29109.5 1054.5 5
-2 -2 -23 30133.9 1318.91 30
-2 -2 -23 27917.9 1156.77 7
2 2 -23 29210.2 1078.25 28
2 2 -22 30482.2 1163.08 23
2 2 -22 30862.5 1073.54 5
-2 -2 -22 29640.3 1172.04 7
-2 -2 -22 30365.2 1312.98 30
-2 -2 -21 67938.2 1935.77 30
-2 -2 -21 68677.9 1740.11 7
2 2 -21 71965.6 1745.04 23
-2 -2 -20 47687.6 1595.81 30
-2 -2 -19 66741 1854.14 30
-2 -2 -18 40996.2 1430.1 30
-2 -2 -17 27974 1172.69 30
-2 -2 -16 64077.8 1730.88 30
-2 -2 -15 139081 2492.5 30
2 2 -14 119782 1845.72 33
-2 -2 -14 119863 2281.25 30
-2 -2 -13 2852.16 353.426 30
2 2 -13 2264.42 255.436 33
2 2 -12 63862.5 1233.79 33
-2 -2 -12 61767.5 1568 30
2 2 -11 124909 1632.82 33
-2 -2 -11 122081 2150.22 30
2 2 -10 62528.9 1094.47 33
-2 -2 -10 63965.3 1534.26 30
2 2 -9 98274 1294.58 33
-2 -2 -9 106535 1937.87 30
-2 -2 -8 6399 472.935 30
2 2 -8 7098.64 322.266 33
-2 -2 -7 31893.4 1017.72 30
2 2 -7 32114.4 618.716 33
-2 -2 -6 57269 1361.75 30
-2 -2 -5 76537.1 1554.54 30
-2 -2 -4 210576 2509.81 30
-2 -2 -3 377894 3345.81 30
-2 -2 -2 45849.9 1148.41 30
-2 -2 -1 366786 3036.37 32
-2 -2 -1 352241 3113.6 30
-2 2 0 18723.9 520.012 30
-2 -2 0 16436.1 679.718 30
-2 -2 0 17377.7 668.304 32
-2 2 -1 317567 2280.26 30
-2 -2 1 311736 2914.37 30
-2 -2 2 43170.8 1060.69 32
-2 2 -2 44094.7 882.17 30
-2 2 -3 441635 2933.92 30
-2 -2 3 404840 3276.45 32
-2 -2 4 226036 2482.5 32
-2 2 -4 226736 2180.83 30
-2 2 -5 86876.3 1409.02 30
-2 -2 5 84445 1529.07 32
-2 -2 6 54104.3 1246.39 32
-2 2 -6 53758.4 1155.62 30
-2 -2 7 31652.4 976.279 32
-2 2 -7 31775.2 916.349 30
-2 -2 8 10035.7 572.522 32
-2 2 -8 10793.2 554.792 30
-2 2 -9 101274 1726.52 30
-2 -2 9 101028 1837.48 32
-2 -2 10 59549.1 1448.56 32
-2 2 -10 56269 1323.4 30
-2 -2 11 125152 2173.66 32
-2 2 -11 127566 2052.11 30
-2 -2 12 67462.1 1639.32 32
-2 2 -12 70897.7 1570.2 30
-2 -2 13 3561.92 408.879 32
-2 2 -13 2239.51 309.737 30
-2 -2 14 129481 2408.6 32
-2 2 -14 128180 2231.66 30
-2 -2 15 129944 2497.18 32
-2 2 -15 130675 2298.16 30
-2 -2 16 62248.4 1775.68 32
-2 2 -16 62697.7 1635.79 30
-2 -2 17 34401.5 1365.7 32
-2 2 -17 32652.5 1205.67 30
-2 2 -18 44820.8 1452.97 30
-2 -2 18 45795 1613.78 32
-2 -2 19 74128.1 2103.37 32
-2 2 -19 72168.7 1887.7 30
-2 -2 20 42310.7 1627.89 32
2 -2 -21 58670.6 1631.76 2
-2 -2 21 61837.6 2003.29 32
2 -2 -21 57030.3 1686.75 3
2 -2 -21 59900.6 1583.26 28
2 -2 -21 60880.5 1809.53 33
-2 2 -21 60081.3 1569.03 26
2 -2 -22 28001.3 1205.15 3
2 -2 -22 30448.3 1194.67 2
-2 2 -22 30545.5 1006.98 9
-2 2 -22 30188.9 1126.6 26
-2 -2 22 28979.9 1408.85 32
2 -2 -22 30474.4 1150.26 28
2 -2 -22 29051.5 1237.35 4
2 -2 -22 31495.1 1324.3 33
2 -2 -23 33391.1 1224.02 28
2 -2 -23 34826.5 1305.84 2
2 -2 -23 33035.2 1268.49 11
2 -2 -23 33274.8 1345.7 3
2 -2 -23 35901.4 1450.61 33
-2 -2 23 33491.6 1531.34 32
-2 2 -23 33311.4 1057.86 9
2 -2 -23 34237 1113.13 27
2 -2 -23 35433 1394.49 4
-2 2 -23 31899.2 1188.51 26
2 -2 -24 36016.5 1354.54 11
2 -2 -24 36268.2 1294.03 28
2 -2 -24 35092.6 1333.95 2
-2 2 -24 36464.2 1117.39 9
-2 -2 24 38786 1661.23 32
-2 2 -24 38583 1306.74 21
2 -2 -24 35528 1404.56 3
2 -2 -24 36847.1 1518.83 33
2 -2 -24 36059.3 1158.4 27
2 -2 -24 37522.6 1441.92 4
-2 2 -24 35923.4 1275.99 26
-2 2 -25 76941 1645.15 9
-2 2 -25 78992.5 1848.3 31
2 -2 -25 78077.3 2003.69 2
-2 2 -25 83681.2 1942.9 21
2 -2 -25 75830.8 1904.17 28
2 -2 -25 78753.4 2044.86 11
2 -2 -25 75631 2239.91 33
-2 -2 25 82290.4 2443.56 32
2 -2 -25 76010.8 2088.9 3
-2 2 -25 76784.3 1559.89 25
2 -2 -25 79560.3 2140.01 4
2 -2 -25 76373.5 1698.48 27
-2 2 -25 78030.9 1912.91 26
2 -2 -25 76844.4 1898.78 1
-2 2 -26 1753.19 311.57 31
2 -2 -26 1571.28 329.464 11
-2 2 -26 1377.2 263.071 21
-2 2 -26 1685.75 256.361 9
2 -2 -26 1466.37 347.358 33
2 -2 -26 1431.93 361.331 3
2 -2 -26 1698.77 322.93 1
2 -2 -26 1628.79 335.466 4
-2 2 -26 1397.97 291.181 26
2 -2 -26 1670.21 250.239 27
2 -2 -26 1897.7 346.066 2
2 -2 -27 36413.4 1393.93 2
-2 2 -27 35294.4 1127.05 9
-2 2 -27 35450.7 1288.63 21
2 -2 -27 33372.7 1406.32 3
2 -2 -27 35944.5 1303.97 1
2 -2 -27 38121.7 1636.28 33
-2 2 -27 35972.5 1272.66 31
2 -2 -27 36419.5 1496.35 4
2 -2 -27 35694.1 1405.79 11
2 -2 -27 36753.7 1169.87 27
2 -2 -28 21454.5 1086.33 2
2 -2 -28 21357.8 1109.77 11
-2 2 -28 21556.8 1033.53 21
2 -2 -28 21179.2 1253.53 33
2 -2 -28 20446.3 1114.55 3
2 -2 -28 21800.9 1039.65 1
-2 2 -28 22104.9 1006.79 31
2 -2 -28 21055.7 1150.82 4
2 -2 -28 23031.1 930.527 27
2 -2 -29 20178.1 1049.46 2
2 -2 -29 19326.3 1066.46 11
-2 2 -29 18544.7 968.046 21
2 -2 -29 18813.4 1100.54 4
2 -2 -29 19401.3 993.094 1
2 -2 -29 21113 1146.97 3
-2 2 -29 19057.2 932.729 31
2 -2 -29 20862.3 886.034 27
2 -2 -30 13953.1 915.391 11
-2 2 -30 12636.8 802.116 21
2 -2 -30 13519.3 924.668 3
2 -2 -30 13785.2 839.662 1
2 -2 -30 11188.5 871.785 4
-2 2 -30 12689.3 776.568 31
2 -2 -30 12839.9 840.044 2
2 -2 -31 13389.1 868.297 2
2 -2 -31 12963.6 892.166 11
2 -2 -31 13606.1 948.682 4
-2 2 -31 14123.8 809.442 31
2 -2 -31 13219.5 804.824 1
-2 2 -31 13730 837.185 21
2 -2 -31 13063.7 910.63 3
2 -2 -32 787.091 264.702 4
2 -2 -32 1336.11 318.041 11
-2 2 -32 587.173 209.743 21
2 -2 -32 727.553 206.016 2
2 -2 -32 557.487 226.589 10
2 -2 -32 411.385 316.681 3
-2 2 -32 633.163 243.988 31
2 -2 -32 901.021 236.814 1
2 -2 -33 12045.8 847.542 11
2 -2 -33 12063.8 874.577 3
-2 2 -33 12637.3 790.683 21
-2 2 -33 12735.9 752.487 31
2 -2 -33 12790.3 785.355 10
2 -2 -33 13119.8 923.706 4
2 -2 -33 12819.5 821.34 2
2 -2 -33 13115.2 776.663 1
-2 2 -34 7099.73 505.664 23
-2 2 -34 6654.56 569.995 21
2 -2 -34 7575.18 696.326 3
2 -2 -34 7438.63 676.873 11
2 -2 -34 7468.07 596.232 10
-2 2 -34 6694.19 545.519 31
2 -2 -34 7005.78 663.024 4
2 -2 -34 7128.26 559.782 1
2 -2 -34 6666.85 599.318 2
-2 2 -35 16781 730.274 23
2 -2 -35 17103.1 980.836 11
2 -2 -35 16879.1 991.231 3
2 -2 -35 16549.9 821.401 1
-2 2 -35 17386.8 888.339 21
2 -2 -35 17741 1045 4
-2 2 -35 17862.3 853.701 31
2 -2 -35 17911.7 898.441 10
2 -2 -35 17182.5 932.218 2
2 -2 -36 128.098 158.122 11
-2 2 -36 328.568 212.232 21
2 -2 -36 242.706 186.768 10
2 -2 -36 79.4112 230.588 3
-2 2 -36 57.8379 140.972 31
2 -2 -36 35.0366 163.144 2
2 -2 -36 240.983 172.754 1
2 -2 -36 284.485 180.241 4
2 -2 -37 3830.95 501.504 3
2 -2 -37 4249.61 421.537 10
2 -2 -37 3785.31 369.537 1
2 -2 -37 3362.84 398.564 2
-2 2 -37 3408.27 382.548 21
2 -2 -37 3536.4 451.573 4
2 -2 -38 4319.7 433.187 2
2 -2 -38 4482.51 382.174 1
2 -2 -38 4447.04 405.822 10
2 -2 -38 3632.83 474.565 3
2 -2 -38 4405.45 489.054 4
2 -2 -39 12139.3 731.994 3
-2 2 -39 13029.8 708.31 6
2 -2 -39 12955.3 639.783 10
2 -2 -39 12535.1 677.886 2
2 -2 -39 12542.6 764.031 4
-2 2 -40 4161.22 395.439 6
2 -2 -40 3451.4 321.304 10
2 -2 -40 3754.23 360.315 2
2 -2 -40 3646.4 408.654 4
-2 2 -41 4851.61 385.809 6
2 -2 -41 4515.97 331.247 10
-2 2 -42 4754.24 348.664 6
-2 2 -42 5315.08 400.373 3
-2 2 -42 4952.93 332.389 2
-2 2 -43 953.687 164.354 6
-2 2 -43 836.327 138.647 2
-2 2 -43 1154.54 179.741 3
-2 2 -44 6396.07 342.763 3
2 3 -43 2455.73 221.189 1
2 3 -43 2750.44 249.012 2
2 3 -43 2904.38 282.033 4
2 3 -42 6306.14 389.372 1
2 3 -42 6654.2 449.855 4
2 3 -42 6356.66 406.691 2
2 3 -41 8011.44 494.26 2
2 3 -41 7985.03 491.099 11
2 3 -41 8724.24 493.708 1
2 3 -41 8209.34 546.544 4
2 3 -40 3314.66 374.608 4
2 3 -40 3800.49 373.591 2
2 3 -40 3551.83 362.67 11
2 3 -40 3666.4 363.394 1
-2 -3 -40 3658.25 320.14 3
2 3 -39 8767.69 579.815 2
2 3 -39 9169.31 516.17 3
2 3 -39 9010.41 601.166 11
-2 -3 -39 9575.7 546.654 3
2 3 -39 9054.98 656.039 4
2 3 -38 10571 658.48 2
2 3 -38 10596.7 596.463 3
-2 -3 -38 10704 657.833 21
2 3 -38 10017.6 661.051 11
-2 -3 -38 10838.7 601.015 3
2 3 -38 10143.4 724.106 4
-2 -3 -37 2457.99 322.924 7
2 3 -37 1995.03 387.818 4
2 3 -37 2620.29 374.395 11
-2 -3 -37 2669.67 362.662 21
-2 -3 -37 2972.29 352.447 3
2 3 -37 2324.66 341.85 2
2 3 -37 2613.46 323.832 3
-2 -3 -37 2445.54 338.201 26
2 3 -36 14596.6 835.639 2
-2 -3 -36 15026.7 831.272 21
2 3 -36 15676.2 779.451 3
-2 -3 -36 14972.7 796.022 26
-2 -3 -36 15407.8 775.898 3
-2 -3 -36 14741.8 801.98 7
2 3 -36 14622.1 908.839 4
2 3 -36 15329.4 874.958 11
-2 -3 -35 1886.17 310.759 26
-2 -3 -35 2301.05 363.607 21
2 3 -35 2723.95 420.636 11
-2 -3 -35 2496.92 367.545 7
2 3 -35 2620.33 368.648 3
2 3 -35 2418.67 372.263 2
-2 -3 -35 2633.69 345.175 3
2 3 -34 6171.22 579.802 2
2 3 -34 4878.52 476.339 3
2 3 -34 5572.66 436.343 5
2 3 -34 5797.08 582.408 11
-2 -3 -34 5546.54 510.826 3
-2 -3 -34 5848.13 565.42 21
-2 -3 -34 5905.29 553.083 7
-2 -3 -34 6424.72 561.65 26
-2 -3 -33 11278.9 767.841 21
2 3 -33 13116 872.442 11
2 3 -33 12984 825.258 2
2 3 -33 10685.5 708.563 3
2 3 -33 11832.6 661.853 5
-2 -3 -33 12146.7 741.851 3
-2 -3 -33 12082.5 785.39 7
-2 -3 -33 11999.7 768.209 26
-2 -3 -32 5578.63 549.957 26
-2 -3 -32 5818.49 572.619 21
2 3 -32 6224.58 593.861 2
2 3 -32 6448.66 569.728 3
2 3 -32 6613.63 515.502 5
-2 -3 -32 5918.97 569.584 7
2 3 -31 2310.82 369.417 23
-2 -3 -31 3120.29 444.039 21
2 3 -31 3626.84 464.811 2
2 3 -31 3564.79 440.133 3
2 3 -31 3324.17 382.045 5
-2 -3 -31 2949.09 434.662 7
-2 -3 -31 3326.28 435.509 26
-2 -3 -30 13199.5 832.262 26
2 3 -30 11993.1 798.13 23
2 3 -30 11659.8 809.731 2
2 3 -30 12484.8 792.052 3
2 3 -30 12191.5 707.268 5
-2 -3 -30 12092 814.973 21
-2 -3 -30 12347.1 817.369 7
2 3 -29 33143.2 1301.46 23
-2 -3 -29 34553.3 1350.69 21
2 3 -29 34205.5 1373.12 2
2 3 -29 31295 1158.85 5
-2 -3 -29 33439.5 1327.34 7
2 3 -29 34244.7 1291.58 3
-2 -3 -29 29088.1 1407.64 30
-2 -3 -29 34100.9 1335.23 26
2 3 -28 2809.02 408.095 23
2 3 -28 3188.96 390.98 5
-2 -3 -28 2965.95 457.797 30
-2 -3 -28 2361.52 383.522 21
2 3 -28 3181.15 455.336 2
2 3 -28 3066.91 402.576 3
-2 -3 -28 3273.88 431.626 26
-2 -3 -28 2747.46 398.794 7
-2 -3 -27 35612.9 1363.31 7
2 3 -27 35878.2 1353.52 23
-2 -3 -27 33955.4 1337.57 21
2 3 -27 36155.8 1308.2 3
2 3 -27 37661.4 1429 2
2 3 -27 37057.6 1263.34 5
-2 -3 -27 36005.2 1531.29 30
-2 -3 -27 37720.9 1394.67 26
-2 -3 -26 4081.02 463.844 7
-2 -3 -26 4681.78 502.706 10
-2 -3 -26 4051.29 462.57 26
-2 -3 -26 4232.36 497.217 21
2 3 -26 5106.9 506.498 3
2 3 -26 4594.97 462.419 5
2 3 -26 4452.67 504.851 2
-2 -3 -26 4082.62 515.344 30
2 3 -26 4796.4 507.352 23
2 3 -25 7873.56 628.745 23
-2 -3 -25 8886.17 678.983 21
-2 -3 -25 8832.1 668.797 10
2 3 -25 8497.2 607.438 5
-2 -3 -25 9267.1 772.028 30
-2 -3 -25 8563.67 664.55 7
-2 -3 -25 8016.72 635.659 26
2 3 -25 9851.96 724.547 2
-2 -3 -24 8352.44 655.649 7
2 3 -24 8346.22 632.807 23
-2 -3 -24 7901.97 623.084 10
-2 -3 -24 8786.87 750.708 30
2 3 -24 8683.77 622.152 5
2 3 -24 7633.73 561.125 28
-2 -3 -23 35555.2 1315.72 7
2 3 -23 36010.6 1236.96 5
-2 -3 -23 33984.7 1294.35 10
2 3 -23 33616 1055.27 24
-2 -3 -23 35732.7 1484.19 30
2 3 -23 36723.2 1188.03 28
2 3 -23 35041 1277.05 23
2 3 -22 12201.8 647.793 24
2 3 -22 12828.5 767.231 23
-2 -3 -22 12662.9 790.588 10
2 3 -22 13605.2 764.101 5
-2 -3 -22 12883.9 793.96 7
-2 -3 -22 12595 867.271 30
2 3 -21 884.581 242.662 23
-2 -3 -21 1544.09 275.908 7
-2 -3 -21 1179.3 294.734 30
-2 -3 -20 34195.5 1232.04 7
2 3 -20 32910.3 1176.59 23
-2 -3 -20 33567.1 1386.98 30
-2 -3 -19 15627.4 943.335 30
-2 -3 -18 35179.5 1384.39 30
-2 -3 -17 5976.45 562.842 30
-2 -3 -16 3250.62 420.633 30
-2 -3 -15 1921.12 336.526 30
-2 -3 -14 62613.7 1717.74 30
-2 -3 -13 177037 2815.38 30
-2 -3 -12 27483.9 1095.91 30
-2 -3 -11 15964.5 823.332 30
-2 -3 -10 3602.46 402.511 30
-2 -3 -9 28226.1 1059.4 30
-2 -3 -8 99249.2 1976.08 30
-2 -3 -7 131468 2238.44 30
-2 -3 -6 33885.4 1119.33 30
-2 -3 -5 22696.2 916.048 30
-2 -3 -4 38072.5 1166.59 30
-2 -3 -3 11716.2 643.738 30
-2 -3 -2 43868.1 1117.06 32
-2 -3 -2 37320.5 1150.97 30
-2 -3 -1 69275.8 1565.23 30
-2 -3 -1 75583.6 1480.7 32
-2 -3 0 341806 3138.89 32
-2 -3 0 325792 3324.41 30
-2 -3 1 77584.2 1509.48 32
-2 -3 2 43467.1 1140.39 32
-2 -3 3 11914.6 617.278 32
-2 -3 4 37913.7 1103.52 32
-2 -3 5 22829.9 867.295 32
-2 -3 6 28676.4 995.655 32
-2 -3 7 140267 2237.6 32
-2 -3 8 113755 2063.17 32
-2 -3 9 27786.5 1048.81 32
-2 -3 10 5832.55 502.349 32
-2 -3 11 17526 887.53 32
-2 -3 12 26283.2 1113.9 32
-2 -3 13 176283 2944.45 32
-2 -3 14 55887.1 1727.37 32
-2 -3 15 2030.6 344.226 32
-2 -3 16 2868.01 426.45 32
-2 -3 17 8457.24 738.347 32
-2 -3 18 38621.5 1577.45 32
-2 -3 19 15003.5 1010.8 32
2 -3 -20 28291.9 1196.53 3
-2 -3 20 32981.9 1529.54 32
2 -3 -20 30835.5 1132.8 28
2 -3 -21 -33.6728 233.859 4
2 -3 -21 120.922 127.678 11
-2 -3 21 -64.8413 225.026 32
2 -3 -21 218.8 188.825 3
-2 3 -21 174.185 96.7411 9
2 -3 -21 268.535 168.292 2
2 -3 -21 145.731 161.525 28
2 -3 -22 13719.5 870.664 3
2 -3 -22 14174.5 829.622 2
2 -3 -22 15173 849.367 11
2 -3 -22 15662.6 812.029 1
2 -3 -22 14217.8 927.548 33
2 -3 -22 14542.3 892.012 4
-2 3 -22 14878.6 718.685 9
2 -3 -22 14791.1 820.593 28
2 -3 -22 14727 773.153 27
-2 -3 22 16381.2 1133.31 32
2 -3 -23 29845.1 1299.17 3
2 -3 -23 29994.6 1222.57 2
-2 3 -23 32551.1 1035.31 25
-2 -3 23 31212.5 1568.87 32
2 -3 -23 32902.5 1277.14 11
2 -3 -23 33582.9 1454.06 33
-2 3 -23 30138.1 1035.33 9
2 -3 -23 35187 1190.17 27
2 -3 -23 32715 1187.14 1
2 -3 -23 33282.2 1363.92 4
-2 3 -23 33310.2 1184.02 21
-2 3 -24 14105.5 693.601 25
2 -3 -24 11040.4 703.085 1
-2 -3 24 10637.6 942.797 32
2 -3 -24 10593.3 751.124 11
2 -3 -24 10835.6 803.824 3
2 -3 -24 10542.5 781.78 4
2 -3 -24 9920.41 825.417 33
-2 3 -24 11584.7 707.832 21
2 -3 -24 10768.6 661.488 27
2 -3 -24 9848.61 704.413 2
-2 3 -25 5763.39 437.945 25
2 -3 -25 6018.29 534.727 1
2 -3 -25 4747.72 575.392 3
-2 3 -25 5733.84 498.582 21
2 -3 -25 6166.59 643.974 33
2 -3 -25 6063.19 568.33 2
2 -3 -25 5911.15 613.939 4
-2 -3 25 7294.45 801.84 32
-2 3 -25 5960.91 530.226 31
2 -3 -25 5599.78 549.902 11
2 -3 -25 6298.99 515.624 27
-2 3 -26 4849.82 415.767 25
2 -3 -26 4970.75 485.522 1
2 -3 -26 4911.44 540.984 11
-2 3 -26 4655.83 456.636 21
2 -3 -26 4557.98 585.064 33
2 -3 -26 3466.51 518.704 3
-2 -3 26 4673.82 637.613 32
2 -3 -26 4149.96 487.588 2
-2 3 -26 4297.76 468.572 31
2 -3 -26 4452.77 549.242 4
2 -3 -26 4336.6 432.88 27
-2 3 -27 35591.3 1087.64 25
2 -3 -27 37546 1236.24 27
-2 -3 27 35807.7 1730.82 32
2 -3 -27 35295.8 1404.01 11
2 -3 -27 35151.2 1469.57 3
-2 3 -27 36903.9 1297.36 21
2 -3 -27 35911.1 1622.49 33
-2 3 -27 35302.3 1274.27 31
2 -3 -27 37630.4 1313.69 1
2 -3 -27 37948.5 1529.5 4
2 -3 -27 35110.4 1362.24 2
2 -3 -28 2852.77 446.832 4
-2 3 -28 2879.82 331.15 25
2 -3 -28 2891.64 428.171 11
-2 3 -28 2675.3 379.718 21
2 -3 -28 2341.41 360.352 1
2 -3 -28 2312.44 432.003 3
2 -3 -28 3020.93 426.982 2
-2 3 -28 2911.57 399.084 31
2 -3 -28 3466.92 394.69 27
2 -3 -29 31803 1408.98 3
-2 3 -29 33489.9 1246.47 21
2 -3 -29 32489.5 1312.07 2
-2 3 -29 31132.9 1213.24 31
2 -3 -29 31527.2 1418.19 4
2 -3 -29 30418.8 1119.07 27
2 -3 -29 32527.1 1218.38 1
2 -3 -29 31216.4 1350.7 11
2 -3 -30 13011.1 919.754 4
2 -3 -30 12398.9 940.362 3
2 -3 -30 11476 838.732 11
2 -3 -30 12735.5 824.717 2
2 -3 -30 13254.4 826.036 10
-2 3 -30 13373.8 792.035 21
2 -3 -30 13257.4 767.932 1
-2 3 -30 12617 783.13 31
2 -3 -30 13260.8 732.18 27
2 -3 -31 3873.66 499.238 11
2 -3 -31 4441.55 582.588 3
-2 3 -31 3944.4 451.652 21
-2 3 -31 3212.38 405.835 31
2 -3 -31 4837.04 519.316 10
2 -3 -31 3896.1 439.646 1
2 -3 -31 3323.31 500.064 4
2 -3 -31 4046.38 404.334 27
2 -3 -31 3737.61 455.356 2
2 -3 -32 5246.12 452.643 27
2 -3 -32 4902.11 595.872 3
-2 3 -32 5425.67 524.814 31
2 -3 -32 5352.54 540.685 10
2 -3 -32 5273.57 490.097 1
2 -3 -32 4741.16 576.342 4
2 -3 -32 4624.61 539.159 11
-2 3 -32 5503.52 504.49 21
2 -3 -32 5671.04 556.148 2
2 -3 -33 12297.1 885.216 4
2 -3 -33 12582.5 880.759 3
2 -3 -33 12896.2 870.179 11
-2 3 -33 13867.2 794.021 21
2 -3 -33 13961.4 759.726 1
2 -3 -33 14217.3 838.488 10
-2 3 -33 13664.8 784.588 31
2 -3 -33 13436.8 689.236 27
2 -3 -33 13532.3 821.475 2
-2 3 -34 4304.75 443.034 21
2 -3 -34 4201.44 572.676 3
2 -3 -34 4786.12 531.014 11
2 -3 -34 4688.66 438.017 1
-2 3 -34 4436.04 463.411 31
2 -3 -34 5186.1 509.594 10
2 -3 -34 4423.59 533.172 4
2 -3 -34 4371.03 469.176 2
-2 3 -35 2198.03 294.707 23
2 -3 -35 2450.38 319.459 1
-2 3 -35 2419.88 330.943 31
-2 3 -35 2353.41 330.699 21
2 -3 -35 2149.07 321.772 10
2 -3 -35 2400.33 419.21 3
2 -3 -35 1768.24 352.709 4
2 -3 -35 2071.54 334.086 2
-2 3 -36 16867.2 728.98 23
2 -3 -36 14944.1 918.37 3
-2 3 -36 14906.5 757.291 21
2 -3 -36 17016.3 963.236 4
2 -3 -36 16712.2 845.388 10
-2 3 -36 15608.1 778.958 31
2 -3 -36 15086.5 802.848 2
2 -3 -37 2192.64 402.055 3
-2 3 -37 2116.91 252.017 23
-2 3 -37 2069.11 355.148 6
2 -3 -37 2156.8 379.816 4
2 -3 -37 1922.45 300.387 10
2 -3 -37 2277.61 325.09 2
-2 3 -38 12170.1 552.136 23
-2 3 -38 11125.4 674.212 6
2 -3 -38 11035.8 636.445 10
-2 3 -39 8269.25 551.802 6
2 -3 -39 8558.77 532.851 10
2 -3 -40 3476.18 326.141 10
-2 3 -40 4067.92 373.623 6
2 -3 -41 8443.21 447.837 10
-2 3 -41 9931.32 530.373 6
-2 3 -42 7795.55 427.265 6
-2 3 -43 2355.44 217.527 6
-2 3 -43 2726.1 225.031 2
-2 3 -43 2698.92 256.893 3
2 4 -43 6482.82 381.005 4
2 4 -42 1862.31 251.682 4
2 4 -42 2019.17 225.603 1
2 4 -42 2059.52 221.435 2
2 4 -41 1535.74 213.423 11
2 4 -41 1737.25 223.841 2
2 4 -41 1679.81 226.09 1
2 4 -41 1534.83 241.184 4
2 4 -40 1657.2 244.462 11
2 4 -40 1576.42 233.649 1
2 4 -40 1744.88 249.559 2
2 4 -40 1600.21 277.062 4
2 4 -39 1989.84 305.681 4
2 4 -39 2299.94 296.091 11
2 4 -39 2082.99 283.665 2
2 4 -38 15825.9 774.44 2
-2 -4 -38 17166.3 785.897 21
2 4 -38 17180.3 803.096 11
2 4 -38 14207.1 844.454 4
-2 -4 -38 16859.4 733.096 26
2 4 -37 6591.35 524.987 2
2 4 -37 7121.68 609.732 4
-2 -4 -37 6619.38 532.879 21
2 4 -37 6942.47 555.626 11
-2 -4 -37 7314.64 481.594 3
-2 -4 -37 6662.73 501.457 26
-2 -4 -37 7206.93 542.356 7
2 4 -36 10772.3 689.837 2
-2 -4 -36 10962.1 625.62 3
-2 -4 -36 11092.4 680.851 21
2 4 -36 11843.3 738.983 11
-2 -4 -36 10943 651.411 26
2 4 -36 10199.9 537.504 5
-2 -4 -36 10907 689.649 7
-2 -4 -35 2901.97 381.666 21
2 4 -35 2383.58 357.072 2
2 4 -35 2696.23 404.579 11
2 4 -35 3130.24 327.956 5
-2 -4 -35 2685.59 349.928 26
-2 -4 -35 2983.48 345.14 3
-2 -4 -35 2484.49 367.896 7
-2 -4 -34 4568.94 478.748 7
-2 -4 -34 4695.81 494.498 21
2 4 -34 4316.84 496.178 11
-2 -4 -34 4850.4 437.758 3
2 4 -34 4516.3 420.735 5
-2 -4 -34 3849.57 433.487 26
2 4 -34 3376.12 426.049 2
-2 -4 -33 27741.7 1138.38 26
-2 -4 -33 26820 1149.25 21
2 4 -33 26193.9 1138.91 2
-2 -4 -33 28161.9 1062.36 3
2 4 -33 26758.1 1006.91 5
-2 -4 -33 25994.3 1139.53 7
2 4 -32 20623.3 1009.66 23
-2 -4 -32 20861.9 1032.51 21
2 4 -32 22044 1063.97 2
-2 -4 -32 20418.3 931.982 3
2 4 -32 21676 933.378 5
-2 -4 -32 21325.8 1030.22 26
-2 -4 -32 21117.7 1044.97 7
2 4 -31 41730.9 1445.11 23
-2 -4 -31 42703.9 1483.47 21
2 4 -31 43150.6 1509.41 2
-2 -4 -31 47778.5 1423.13 3
2 4 -31 46494 1392.94 5
-2 -4 -31 42417.2 1483.14 7
-2 -4 -31 40977.1 1443.27 26
2 4 -30 6483.56 600.903 2
-2 -4 -30 5803.86 564.239 26
-2 -4 -30 5916.27 518.271 3
2 4 -30 6043.51 526.615 5
-2 -4 -30 5788.88 565.177 21
2 4 -30 5545.29 550.139 23
-2 -4 -30 6061.61 588.802 7
2 4 -29 5809.81 570.608 23
-2 -4 -29 6345.44 597.391 21
2 4 -29 6143.81 588.875 2
-2 -4 -29 6354.29 533.472 3
2 4 -29 6051.96 524.521 5
-2 -4 -29 6082.8 574.475 7
-2 -4 -29 5813.76 572.935 26
2 4 -28 12095.4 799.437 23
-2 -4 -28 12004.8 793.866 21
2 4 -28 11276.4 789.299 2
-2 -4 -28 14118.6 798.147 3
2 4 -28 12803.7 776.66 5
2 -4 28 12093 1124.06 32
-2 -4 -28 13034.7 924.717 30
-2 -4 -28 12899.3 830.772 7
-2 -4 -28 11255.1 781.474 26
-2 -4 -27 70693.6 1942.77 7
-2 -4 -27 73905.1 1937.07 21
2 4 -27 65703.2 1823.99 23
2 4 -27 73731.2 1982.79 2
2 4 -27 72164.7 1811.28 5
2 -4 27 68007.9 2619.76 32
-2 -4 -27 67613.8 2120.92 30
-2 -4 -27 69286.8 1894.15 26
-2 -4 -26 11081.2 787.911 7
2 4 -26 11150.6 634.4 24
2 4 -26 11249.8 736.099 5
2 4 -26 10936.8 764.93 2
-2 -4 -26 11029.6 861.939 30
-2 -4 -26 12260.2 789.935 21
2 4 -26 11378.7 772.783 23
2 4 -25 18086.9 823.873 24
-2 -4 -25 18650.5 966.386 21
-2 -4 -25 18456.4 1003.28 10
2 4 -25 17361.7 933.721 23
2 4 -25 18492.4 926.971 5
2 4 -25 17982 965.232 2
-2 -4 -25 18239.2 1092.2 30
-2 -4 -25 17763 985.172 7
2 4 -24 53700.3 1617.47 23
-2 -4 -24 54318.4 1616.59 21
-2 -4 -24 52407.8 1684.47 10
2 4 -24 50456.9 1369.51 24
-2 -4 -24 52666 1855.74 30
-2 -4 -24 51136.7 1612.39 7
-2 -4 -24 52289.4 1372.73 8
-2 -4 -23 47516.4 1547.18 7
2 4 -23 46835.5 1324.72 24
-2 -4 -23 47182.3 1754.54 30
-2 -4 -23 49331.3 1627.17 10
-2 -4 -23 46832.9 1300.69 8
2 4 -23 43408.9 1444.14 23
2 4 -22 53661.3 1589.74 23
-2 -4 -22 54400.3 1642.93 7
2 4 -22 53864.7 1415.97 24
-2 -4 -22 53704.4 1696.45 10
-2 -4 -22 52653.1 1364.99 8
-2 -4 -22 55565.1 1883.94 30
-2 -4 -21 24126.4 1080.82 7
2 4 -21 23386.9 932.822 24
2 4 -21 23229.5 1027.89 23
-2 -4 -21 22532.9 1085.74 10
-2 -4 -21 21139.5 1154.93 30
-2 -4 -21 21868.2 876.264 8
2 4 -20 66742.6 1702.9 23
-2 -4 -20 62979.6 1789.66 10
-2 -4 -20 62524.7 1482.37 8
2 4 -20 62055.9 1507.78 24
-2 -4 -20 65480.4 1993.91 30
2 4 -19 45259.4 1394.02 23
-2 -4 -19 45443.2 1651.79 30
-2 -4 -19 42190.6 1438.4 10
-2 -4 -18 64523.7 1926.35 30
-2 -4 -17 1785.45 341.59 30
-2 -4 -16 14030.4 878.205 30
-2 -4 -15 68169.2 1905.43 30
-2 -4 -14 52328.4 1631.88 30
-2 -4 -13 7370.54 620.03 30
-2 -4 -12 118473 2399.13 30
-2 -4 -11 5565.68 527.405 30
-2 -4 -10 47010 1483.06 30
-2 -4 -9 13142.4 783.646 30
-2 -4 -8 38243.6 1317.57 30
-2 -4 -7 28527.1 1114.06 30
-2 -4 -6 139770 2449.07 30
-2 -4 -5 13786.2 780.254 30
-2 -4 -4 8046.53 598.561 30
-2 -4 -3 78512.4 1841.01 30
-2 -4 -3 90183.7 1729.57 32
-2 -4 -2 153914 2244.46 32
-2 -4 -2 145621 2477.23 30
-2 -4 -1 109734 1904.48 32
-2 -4 0 13147.2 669.844 32
-2 -4 1 96157.5 1825.98 32
-2 -4 2 138876 2214.88 32
-2 -4 3 88225 1784.52 32
-2 -4 4 8087.88 562.845 32
-2 -4 5 11441.3 679.378 32
-2 -4 6 159763 2533.08 32
-2 -4 7 34545.7 1211.71 32
-2 -4 8 46742.7 1434.83 32
-2 -4 9 7896.18 618.916 32
-2 -4 10 38496.3 1362.37 32
-2 -4 11 6564.11 600.46 32
-2 -4 12 119933 2540.23 32
-2 -4 13 8667.56 716.671 32
-2 -4 14 46192.3 1663.89 32
-2 -4 15 59026.4 1951.73 32
-2 -4 16 10830.7 863.673 32
-2 -4 17 3792.34 524.239 32
2 -4 -18 59509.1 1738.57 3
-2 -4 18 57890.1 2066.19 32
2 -4 -19 40855.1 1320.16 28
2 -4 -19 40698.4 1443.6 3
-2 -4 19 41929.7 1793.7 32
2 -4 -20 57009.6 1721.91 3
2 -4 -20 54489.6 1572.23 11
-2 -4 20 54819.5 2094.12 32
2 -4 -20 52542.8 1648.1 4
2 -4 -20 57685.7 1607.61 2
2 -4 -21 22823.3 972.278 1
2 -4 -21 22470.8 1119.39 3
2 -4 -21 23290.6 1050.6 11
-2 4 -21 22621.2 886.421 25
2 -4 -21 22535.8 1107.91 4
-2 -4 21 22878.7 1389.08 32
2 -4 -21 25639.1 1081.49 2
-2 4 -22 56534.5 1415.42 25
2 -4 -22 53837.9 1743.27 3
2 -4 -22 59195.9 1712.7 11
-2 -4 22 57307.4 2196.47 32
2 -4 -22 60091 1585.32 1
2 -4 -22 56075.6 1763.49 4
2 -4 -22 55437.5 1618.91 2
-2 4 -23 43398 1251.74 25
2 -4 -23 41290.2 1552.95 3
2 -4 -23 44761.3 1524.12 11
2 -4 -23 43786.7 1386.86 27
2 -4 -23 47175.4 1419.51 1
2 -4 -23 47261.2 1642.37 4
-2 -4 23 46514.9 2028.47 32
2 -4 -23 45134 1481.99 2
2 -4 -24 60020 1637.01 27
-2 -4 24 61326 2340.24 32
2 -4 -24 61144 1801.02 11
2 -4 -24 61840.2 1633.41 1
2 -4 -24 61112.3 2059.53 33
2 -4 -24 55244.7 1818.41 3
2 -4 -24 58190.5 1685.68 2
-2 4 -24 59928.5 1468.87 25
2 -4 -24 59369 1883.09 4
2 -4 -25 16068.6 1020.1 3
2 -4 -25 15387.1 924.914 11
2 -4 -25 16877.5 858.353 1
2 -4 -25 17515.9 1121.24 33
-2 4 -25 15427.8 756.159 25
-2 -4 25 16801.1 1276.88 32
2 -4 -25 16536.3 1012.75 4
2 -4 -25 16194.2 848.326 27
2 -4 -25 16197.2 903.157 2
2 -4 -26 8674.42 647.686 27
-2 -4 26 8172.68 874.729 32
2 -4 -26 9470.19 743.763 11
2 -4 -26 10206.9 682.452 1
2 -4 -26 10177.9 895.186 33
2 -4 -26 8862.28 747.43 4
-2 4 -26 9660.21 687.886 31
2 -4 -26 9718.8 714.239 2
2 -4 -26 9035.82 775.056 3
-2 4 -26 9825.02 612.966 25
-2 4 -27 74183.7 1633.27 25
2 -4 -27 77255 2198.85 4
2 -4 -27 71017 2098.54 3
2 -4 -27 71544.4 2015.45 11
2 -4 -27 75933.8 1827.87 1
2 -4 -27 75105.3 1959.71 10
-2 -4 27 70893.6 2560.76 32
-2 4 -27 76965.3 1923.24 31
2 -4 -27 74895.6 1959.77 2
2 -4 -27 78102.3 1863.42 27
-2 4 -28 11630 652.146 25
2 -4 -28 11143.2 860.597 4
2 -4 -28 11358.7 868.586 3
2 -4 -28 10588.2 787.438 11
-2 4 -28 11195.5 697.37 21
2 -4 -28 12744.8 742.28 1
2 -4 -28 10341.4 742.769 10
-2 4 -28 12127.3 783.838 31
2 -4 -28 11990.9 789.331 2
2 -4 -28 11842.8 728.034 27
-2 -4 28 10756.4 1014.42 32
-2 4 -29 4345.43 440.625 21
2 -4 -29 4888.35 479.659 27
2 -4 -29 4428.34 515.495 11
2 -4 -29 5077.38 488.908 1
2 -4 -29 4728.49 515.397 10
-2 4 -29 4946.41 432.916 25
-2 4 -29 5056.84 518.374 31
2 -4 -29 4579.05 561.691 4
2 -4 -29 3890.52 578.648 3
2 -4 -29 4600.4 488.495 2
2 -4 -30 6204.69 673.674 3
2 -4 -30 5730.95 599.542 11
2 -4 -30 6708.53 540.741 1
-2 4 -30 6664.45 526.703 21
2 -4 -30 6243.21 526.238 27
-2 4 -30 5524.72 542.952 31
2 -4 -30 5933.89 572.845 10
2 -4 -30 6640.34 586.769 2
-2 4 -30 6935.8 490.158 25
2 -4 -30 6125.16 637.4 4
-2 4 -31 45506.4 1195.06 25
2 -4 -31 43035.6 1638.31 4
2 -4 -31 43420.6 1667.69 3
-2 4 -31 47007.7 1402.14 21
-2 4 -31 48176.6 1505.63 31
2 -4 -31 45693.7 1543.73 10
2 -4 -31 44506.4 1493.22 2
2 -4 -31 45376.6 1366.47 27
2 -4 -32 19637.8 1165.49 3
-2 4 -32 23598.7 966.549 21
-2 4 -32 23634.5 1053.53 31
2 -4 -32 21826.6 1057.74 10
2 -4 -32 23518.1 1213.7 4
2 -4 -32 23796.6 974.108 27
2 -4 -32 23496.5 1066.62 2
2 -4 -33 24677.8 1233.19 3
2 -4 -33 26219 1251.06 4
-2 4 -33 25980.5 992.765 21
2 -4 -33 26321.1 1137.83 10
2 -4 -33 27511.3 1015.08 27
-2 4 -33 27171.1 1110.36 31
2 -4 -33 26890.2 1109.62 2
2 -4 -34 3420.78 570.57 3
-2 4 -34 3367.76 443.742 6
2 -4 -34 3466.62 362.012 27
2 -4 -34 3562.91 436.524 10
-2 4 -34 3493.8 416.132 31
-2 4 -35 2576.2 327.344 23
-2 4 -35 2399.51 372.988 6
2 -4 -35 2389.8 350.162 10
-2 4 -35 2209.18 326.135 31
-2 4 -36 11218.8 603.314 23
-2 4 -36 11574.6 713.485 6
-2 4 -36 11138.7 653.302 31
2 -4 -36 12076.8 717.799 10
-2 4 -37 7213.81 457.583 23
-2 4 -37 7108.71 553.403 6
2 -4 -37 6714.68 513.391 10
-2 4 -37 7049.28 507.911 31
-2 4 -38 17917.8 676.529 23
-2 4 -38 18227.8 821.041 6
2 -4 -38 18098.6 799.226 10
-2 4 -39 3088.33 264.001 23
-2 4 -39 3111.33 339.929 6
2 -4 -39 2994.1 316.475 10
-2 4 -40 1057.89 218.768 6
2 -4 -40 993.8 184.231 10
-2 4 -41 1028.53 186.001 6
2 -4 -41 1127 185.999 10
-2 4 -42 2628.77 246.385 6
2 -4 -42 2261.18 209.217 10
-2 4 -43 7311.02 361.203 3
2 5 -42 392.39 126.85 4
2 5 -42 583.239 125.196 1
2 5 -41 816.225 161.027 1
2 5 -41 941.374 159.017 2
2 5 -41 683.938 176.885 4
2 5 -40 7594.81 431.196 2
2 5 -40 6834.24 400.7 11
2 5 -40 7164.01 435.267 1
2 5 -40 8235.65 516.591 4
2 5 -39 5147.89 383.765 11
2 5 -39 4940.6 383.394 2
2 5 -39 5417.59 459.188 4
2 5 -38 708.322 200.214 4
-2 -5 -38 757.986 190.061 7
2 5 -38 778.94 185.565 11
2 5 -38 698.758 178.27 2
-2 -5 -38 820.509 183.734 26
2 5 -37 3619.33 362.587 2
2 5 -37 3918.19 396.258 11
2 5 -37 2765.37 267.543 5
-2 -5 -37 3839.65 365.424 26
-2 -5 -37 3892.6 396.775 7
-2 -5 -36 3254.94 348.324 26
2 5 -36 3364.82 369.028 2
-2 -5 -36 3342.19 378.876 21
2 5 -36 3115.22 378.289 11
2 5 -36 3298.47 314.482 5
-2 -5 -36 3031.63 369.885 7
-2 -5 -35 443.52 236.657 7
-2 -5 -35 286.446 158.863 21
2 5 -35 390.651 199.751 11
2 5 -35 251.357 142.884 5
2 5 -35 372.62 177.954 2
-2 -5 -35 166.159 120.892 26
2 5 -34 4670.32 464.864 2
-2 -5 -34 4554.13 456.176 21
2 5 -34 4662.82 480.418 11
2 5 -34 4484.34 401.889 5
-2 -5 -34 4390.02 458.435 7
-2 -5 -34 4875.63 463.077 26
-2 -5 -33 5557.09 514.859 21
2 5 -33 5842.67 529.62 2
2 5 -33 6346.05 500.946 5
-2 -5 -33 6709.39 579.642 7
-2 -5 -33 6090.44 529.594 26
2 5 -32 6145.12 549.185 23
-2 -5 -32 5783.7 555.593 21
2 5 -32 6510.53 569.669 2
2 5 -32 5545.42 485.149 5
-2 -5 -32 6065.73 568.291 7
-2 -5 -32 5707.77 532.87 26
-2 -5 -31 29178.4 1197.71 26
2 5 -31 26647 1135.79 23
-2 -5 -31 27239.9 1150 21
2 5 -31 27817.9 1088.15 5
-2 -5 -31 27844.6 1186.6 7
2 5 -31 28173.6 1175.11 2
2 5 -30 1439.79 300.939 23
-2 -5 -30 1744.96 324.937 21
-2 -5 -30 1795.72 331.472 26
2 5 -30 1598.04 299.906 5
-2 -5 -30 1856.76 371.438 7
2 5 -30 1636.25 324.974 2
2 5 -29 8788.98 668.079 23
2 5 -29 8615.46 680.42 2
-2 -5 -29 9379.19 727.361 7
-2 -5 -29 10044.6 705.116 21
2 5 -29 10364.7 697 5
-2 -5 -29 9652.52 711.195 26
2 5 -28 17602.5 946.782 23
-2 -5 -28 17847.4 940.039 21
2 5 -28 17445.4 972.185 2
2 5 -28 17566 920.538 5
-2 -5 -28 17668 983.746 7
-2 -5 -28 18126.3 976.866 26
2 5 -27 33034.4 1298.94 23
-2 -5 -27 33626 1283.29 21
2 5 -27 31241.2 1105.33 24
2 5 -27 37321 1372.92 2
2 5 -27 33503.5 1286.84 5
-2 -5 -27 32540.6 1485.59 30
-2 -5 -27 32908.1 1337.85 7
2 -5 27 29266.3 1750.27 32
-2 -5 -26 159097 2760.98 21
-2 -5 -26 157054 2888.79 7
2 5 -26 165178 2896.01 2
2 5 -26 161073 2778.95 5
-2 -5 -26 151992 3221.29 30
-2 -5 -26 159504 2430.35 8
2 -5 26 155261 3944.49 32
2 5 -26 156848 2482.97 24
2 5 -26 150616 2757.32 23
2 5 -25 19844.7 891.309 24
-2 -5 -25 19871.4 1034.66 7
2 -5 25 20651.4 1443.43 32
2 5 -25 20059.3 1003.33 2
-2 -5 -25 20954.8 1009.39 21
-2 -5 -25 20048.7 1170.61 30
2 5 -25 20114.1 1013.78 23
-2 -5 -25 20185.2 878.023 8
-2 -5 -24 63151.2 1730.52 21
2 5 -24 62870.2 1754.77 2
-2 -5 -24 61322.8 1530.67 8
-2 -5 -24 61064.6 2056.13 30
2 5 -24 59723.5 1560.46 24
-2 -5 -24 64138.2 1825.44 7
2 5 -24 61552.4 1732.93 23
2 -5 24 56736.3 2360.29 32
-2 -5 -23 13699.3 859.959 7
2 5 -23 13216.9 812.205 23
-2 -5 -23 12913.4 785.729 21
-2 -5 -23 12845.4 711.006 8
-2 -5 -23 13565.7 974.793 30
2 5 -23 12998.6 730.335 24
2 5 -22 16744.9 891.066 23
-2 -5 -22 17414.9 1090.47 30
-2 -5 -22 17166.7 908.166 21
-2 -5 -22 15233.9 934.98 10
-2 -5 -22 15453.6 779.211 8
2 5 -22 16866.3 834.333 24
2 5 -21 59441.3 1561.47 24
-2 -5 -21 57430 1419.52 13
-2 -5 -21 64308.2 1885.44 10
-2 -5 -21 59583.4 1999.88 30
2 5 -21 58133.5 1631.37 23
-2 -5 -20 69124.5 1567.55 13
2 5 -20 69476.8 1670.94 24
2 5 -20 70164.4 1786.24 23
-2 -5 -20 68960.8 1939.69 10
2 5 -19 4437.84 428.651 24
2 5 -19 5428.7 502.963 23
-2 -5 -19 4911.18 578.308 30
-2 -5 -19 5320.2 440.346 13
-2 -5 -19 5493.09 551.601 10
2 5 -18 13767.2 777.095 23
-2 -5 -18 12830.1 817.837 10
-2 -5 -18 13125.3 912.708 30
-2 -5 -18 12115.9 663.171 13
2 5 -18 12984 721.647 24
2 5 -17 6755.56 533.331 23
-2 -5 -17 6058.55 561.246 10
-2 -5 -17 5898.78 611.165 30
2 5 -17 6611.94 513.128 24
-2 -5 -16 2744.57 427.482 30
-2 -5 -16 2939.86 396.226 10
-2 -5 -15 8644.51 718.732 30
-2 -5 -14 38435.6 1486.55 30
-2 -5 -13 916.806 251.101 30
-2 -5 -12 118152 2565.65 30
-2 -5 -11 27633.5 1234.63 30
-2 -5 -10 44489.9 1545.48 30
-2 -5 -9 74558.4 1968.21 30
-2 -5 -8 184324 3072.44 30
-2 -5 -7 20205.1 1024.98 30
-2 -5 -6 22409.1 1071.98 30
-2 -5 -5 5524.23 553.565 30
-2 -5 -4 181622 3054.09 30
-2 -5 -3 39937.7 1224.08 32
-2 -5 -3 41732.2 1466.4 30
-2 -5 -2 19358.8 860.783 32
-2 -5 -2 20101 1016.15 30
-2 -5 -1 76265.2 1717.44 32
-2 -5 0 15465.1 789.761 32
-2 -5 1 76305.5 1742.12 32
-2 -5 2 21495.7 951.164 32
-2 -5 3 47202.5 1404.83 32
-2 -5 4 204009 2973.79 32
-2 -5 5 5059.27 506.081 32
-2 -5 6 22513.2 1024.91 32
-2 -5 7 20094.1 995.459 32
-2 -5 8 174675 2965.31 32
-2 -5 9 73029.2 1978.03 32
-2 -5 10 41383.3 1513.99 32
-2 -5 11 29148.6 1308.61 32
-2 -5 12 131890 2831.69 32
-2 -5 13 1422.71 345.36 32
-2 -5 14 33412 1516.32 32
-2 -5 15 7167.15 733.563 32
-2 -5 16 2303.99 426.131 32
-2 5 -17 6123.86 462.644 25
-2 -5 17 5765.71 690.625 32
2 -5 -18 14869.5 915.761 3
-2 -5 18 14732.7 1107.02 32
-2 5 -18 14371.7 715.483 25
2 -5 -19 6424.07 645.432 3
-2 -5 19 4920.27 652.033 32
2 -5 -19 6571.65 621.678 4
-2 5 -19 5971.91 467.034 25
2 -5 -19 5669.92 515.507 11
-2 5 -20 63379.2 1520.76 25
2 -5 -20 63487.9 1921.54 3
2 -5 -20 67622.2 1780.18 11
-2 -5 20 68519.2 2434.79 32
2 -5 -20 67359.4 1913.14 4
-2 5 -21 58622 1471.94 25
2 -5 -21 56221.3 1810.2 3
2 -5 -21 58095.9 1688.46 11
2 -5 -21 57950.6 1808.26 4
-2 -5 21 60778.8 2351.4 32
-2 5 -22 12377 694.185 25
2 -5 -22 12439.8 879.131 3
2 -5 -22 11823.3 848.09 4
2 -5 -22 11837.3 784.068 11
-2 -5 22 13308.8 1131.78 32
-2 5 -23 13740 741.877 25
2 -5 -23 14393.6 963.771 3
2 -5 -23 12907.1 834.138 11
2 -5 -23 14222.4 934.728 4
-2 -5 23 13304.7 1146.38 32
2 -5 -23 14165.5 830.987 27
2 -5 -24 60157.9 1930.96 3
2 -5 -24 64326.4 1841.59 11
2 -5 -24 61827.9 1773.92 10
2 -5 -24 64711.7 2174.82 33
-2 5 -24 65318 1588.4 25
-2 -5 24 62399.2 2456.83 32
2 -5 -24 62926.3 1944.98 4
2 -5 -24 64654.1 1752.29 27
-2 5 -25 20428.4 891.281 25
2 -5 -25 21340.1 1175.75 3
-2 -5 25 21952.2 1455.75 32
2 -5 -25 20289.2 1130.32 4
2 -5 -25 20668.5 1038.31 10
-2 5 -25 21030.1 1025.87 31
2 -5 -25 24352.2 1348.36 33
2 -5 -25 20329 997.183 27
-2 5 -26 150683 2425.69 25
2 -5 -26 146341 3046.3 3
2 -5 -26 160643 2743.05 27
2 -5 -26 155986 2835.81 10
-2 -5 26 158913 3975.69 32
-2 5 -26 159832 2811.45 31
2 -5 -27 32788.7 1508.99 3
-2 5 -27 37783.5 1373.56 31
2 -5 -27 37215.3 1411.3 10
-2 -5 27 35727.9 1897.03 32
2 -5 -27 36007.6 1312.41 27
-2 5 -27 37748.7 1209.72 25
2 -5 -28 20366.7 1173.76 3
-2 5 -28 22744 1125.29 6
2 -5 -28 22108.9 1072.23 10
-2 5 -28 22479.9 1062.83 31
-2 5 -28 23657.8 937.288 25
2 -5 -28 23902.3 1046.42 27
2 -5 -29 6445.02 696.767 3
-2 5 -29 6803.63 634.763 6
2 -5 -29 6092.01 579.675 10
-2 5 -29 5528.18 547.736 31
-2 5 -29 6447.11 487.599 25
2 -5 -29 6289.94 546.173 27
-2 5 -30 2857.28 406.726 31
-2 5 -30 2244.13 386.757 6
2 -5 -30 2687.04 390.903 10
2 -5 -30 2564.8 334.607 27
-2 5 -31 26466 1112.15 31
2 -5 -31 26923 1060.24 27
-2 5 -31 25765.3 1178.76 6
2 -5 -31 25223.3 1129.98 10
-2 5 -32 5757.14 570.801 6
2 -5 -32 5905.71 567.018 10
-2 5 -32 6637.32 560.816 31
2 -5 -32 5662.21 487.72 27
2 -5 -33 5310.76 451.865 27
-2 5 -33 5410.07 540.454 6
2 -5 -33 4959.34 510.214 10
-2 5 -33 5225.29 502 31
-2 5 -34 4577.33 484.995 6
2 -5 -34 5280.96 431.202 27
2 -5 -34 4906.34 483.216 10
-2 5 -34 4833.84 465.865 31
2 -5 -35 233.914 164.797 10
-2 5 -35 145.097 198.674 6
-2 5 -35 149.355 156.291 31
-2 5 -36 3778.84 354.764 23
2 -5 -36 3345.8 393.378 10
-2 5 -36 3761.01 376.407 31
-2 5 -36 3748 426.051 6
-2 5 -37 4090.18 341.648 23
2 -5 -37 3861.64 388.196 10
-2 5 -37 3901.95 406.064 6
-2 5 -38 775.881 170.529 23
-2 5 -38 751.667 200.797 6
2 -5 -38 714.611 162.813 7
2 -5 -38 610.481 172.491 10
-2 5 -39 5271.12 337.077 23
2 -5 -39 5312.81 399.337 10
-2 5 -39 4846.71 398.126 6
-2 5 -40 6499.09 339.177 23
-2 5 -40 6658.49 425.091 6
2 -5 -40 7051.76 421.149 10
-2 5 -41 334.356 114.049 6
2 -5 -41 564.937 129.982 10
-2 5 -42 606.306 118.216 2
-2 5 -42 548.641 127.251 3
2 6 -41 159.541 89.1799 1
2 6 -41 263.609 110.421 4
2 6 -40 2394.8 276.642 4
2 6 -40 2118.17 233.076 1
2 6 -39 2933.94 258.103 2
2 6 -39 3577.03 351.71 4
2 6 -38 5957.2 392.455 2
-2 -6 -38 5820.21 368.977 26
2 6 -38 5076.92 475.229 4
2 6 -37 8080.91 499.153 11
2 6 -37 8216.85 432.946 5
2 6 -37 8649.92 493.223 2
-2 -6 -37 8409.47 520.266 7
-2 -6 -37 8368.95 470.504 26
2 6 -36 6647.49 483.824 11
2 6 -36 6257.62 416.97 5
2 6 -36 6351.95 454.447 2
-2 -6 -36 6853.83 503.473 7
-2 -6 -36 6176.24 441.127 26
2 6 -35 21473.4 859.724 2
-2 -6 -35 20726.1 838.761 26
2 6 -35 21911.1 898.929 11
2 6 -35 20273.9 777.026 5
-2 -6 -35 21302.9 905.976 7
2 6 -34 31205.6 1076.42 2
-2 -6 -34 30492.4 1065.32 26
-2 -6 -34 30196.6 1039.64 21
2 6 -34 33944.8 1179.53 11
2 6 -34 31033.8 1019.35 5
-2 -6 -34 31826.3 1149.58 7
2 6 -33 10530.5 665.624 2
-2 -6 -33 11704.2 685.801 21
2 6 -33 11082.2 643.67 5
-2 -6 -33 10742.3 665.276 26
-2 -6 -33 11395 722.968 7
2 6 -32 27593.8 1097.32 23
2 6 -32 28655.3 1089.93 2
-2 -6 -32 29007.2 1087.26 21
-2 -6 -32 30036.6 1139.84 26
-2 -6 -32 29081.2 1179.96 7
2 6 -32 28418.4 1060.96 5
-2 -6 -31 4716.29 460.421 21
2 6 -31 4211.98 445.87 2
2 6 -31 3976.01 438.233 23
-2 -6 -31 4486.34 489.787 7
2 6 -31 4218.98 441.704 5
-2 -6 -31 4642.09 486.952 26
2 6 -30 9369.97 667.57 23
-2 -6 -30 9162.2 651.229 21
2 6 -30 9007.87 650.195 2
-2 -6 -30 8536.92 652.807 26
-2 -6 -30 8219.97 658.922 7
2 6 -30 8881.24 637.718 5
-2 -6 -29 696.266 242.951 26
-2 -6 -29 881.049 305.875 7
2 6 -29 1017.96 272.717 23
-2 -6 -29 648.842 222.637 21
2 6 -29 1091.19 293.321 5
2 6 -29 817.073 222.497 2
2 6 -28 19885.8 987.191 23
-2 -6 -28 18906.6 942.277 21
2 6 -28 20102 985.413 2
-2 -6 -28 19368.2 830.616 8
2 6 -28 21276.4 1000.49 5
2 6 -28 19623.6 870.135 24
-2 -6 -28 20401.9 1044.47 7
2 6 -27 11355.8 752.443 23
-2 -6 -27 8939.95 656.494 21
-2 -6 -27 8764.59 712.924 7
2 6 -27 10474 715.355 2
2 6 -27 10684.5 737.83 5
2 6 -27 10292.7 649.542 24
-2 -6 -27 10198.9 629.29 8
-2 -6 -26 43942.5 1528.74 7
2 6 -26 41160.5 1310.39 24
2 6 -26 42336.9 1439.05 23
-2 -6 -26 41454.8 1271.3 8
-2 -6 -26 43546.4 1422.89 21
2 6 -26 44609.5 1462.49 2
2 6 -26 42817.5 1459.43 5
-2 -6 -25 5068.69 534.88 7
2 6 -25 4742.99 499.277 23
-2 -6 -25 4311.89 455.611 21
2 -6 25 3862.8 628.981 32
2 6 -25 4616.71 473.846 2
-2 -6 -25 5209.59 460.486 8
-2 -6 -25 3837.31 532.115 30
2 6 -24 14866.9 854.768 23
-2 -6 -24 16036.9 861.906 21
-2 -6 -24 16562.1 944.848 7
2 6 -24 14582.5 798.021 24
-2 -6 -24 15223.2 788.815 8
2 6 -24 15073.8 843.874 2
2 -6 24 16184.9 1276.88 32
-2 -6 -24 14366.1 1025.25 30
2 -6 23 22738.7 1497.25 32
2 6 -23 22150.4 982.725 24
2 6 -23 21687 1028.01 23
-2 -6 -23 24216.6 1044.81 21
-2 -6 -23 22812.9 1095.47 7
2 6 -23 22795.2 1034.91 2
-2 -6 -23 21575.9 1246.75 30
-2 -6 -23 20866.6 927.043 8
-2 -6 -22 11967.1 671.128 13
2 6 -22 12323.1 781.513 23
2 -6 22 11661.5 1077.73 32
-2 -6 -22 13082.8 774.304 21
2 6 -22 13055.8 786.709 2
-2 -6 -22 11350.9 892.833 30
2 6 -22 10655.1 692.877 24
2 6 -21 5035.55 494.162 24
-2 -6 -21 5464.98 468.051 13
2 6 -21 4789.01 490.83 23
-2 -6 -21 5567.04 511.323 21
-2 -6 -21 4678.24 591.328 30
2 -6 21 3500.31 603.238 32
-2 -6 -20 48557.7 1366.64 13
2 6 -20 50111.8 1480.19 24
2 6 -20 49934 1520.08 23
-2 -6 -20 54687.2 1520.37 21
2 -6 20 53888.6 2202.95 32
-2 -6 -20 49263.6 1855.04 30
-2 -6 -19 58693.7 1505.72 13
2 6 -19 56895 1577.21 24
2 6 -19 58903.2 1618.48 23
-2 -6 -19 64100.3 1621.23 21
2 -6 19 59143.1 2282.83 32
-2 -6 -19 59303.8 2016.97 30
2 6 -18 22559.2 989.618 24
2 6 -18 20522.9 957.646 23
2 -6 18 21556.5 1366.84 32
-2 -6 -18 22522.6 1247.06 30
2 6 -17 37217.5 1253.95 24
2 6 -17 37261.6 1241.2 23
2 6 -17 37020.5 1226.64 17
2 -6 17 35938.9 1707.36 32
-2 -6 -17 37059.2 1569.2 30
2 6 -16 31900.6 1163.28 24
2 6 -16 32542.3 1152.35 23
2 6 -16 30717.2 1128.16 17
-2 -6 -16 28918.8 1384.92 30
2 6 -15 2180.61 326.653 24
-2 -6 -15 2556.61 440.58 30
2 6 -15 2600.66 347.437 17
2 6 -14 149354 2486.48 24
2 6 -14 150309 2446.34 17
-2 -6 -14 150785 3097.16 30
2 6 -13 64041.1 1609.64 24
-2 -6 -13 60028.5 1542.85 12
2 6 -13 60279.7 1564.22 17
-2 -6 -13 63398.6 1993.64 30
-2 -6 -12 85100.4 2307.69 30
-2 -6 -11 5939.82 610.864 30
-2 -6 -10 96824.8 2438.02 30
-2 -6 -9 17329 1019.26 30
-2 -6 -8 54076.9 1817.22 30
-2 -6 -7 17172.3 1023.77 30
-2 -6 -6 5078.2 580.646 30
2 -6 5 23661.8 994.507 32
-2 -6 -5 21527.1 1149.83 30
-2 -6 -4 59377.7 1896.39 30
2 -6 4 64484.1 1560.44 32
-2 -6 -3 13143 760.114 32
2 -6 3 14332.1 707.099 32
-2 -6 -3 13717.9 913.824 30
-2 -6 -2 24207.6 1032.96 32
2 -6 2 25197 882.576 32
-2 -6 -1 93129.7 2016.89 32
2 -6 1 88246.8 1572.98 32
-2 -6 0 11996.2 746.258 32
-2 -6 1 93536.3 2080.65 32
-2 -6 2 24769.5 1093.09 32
-2 -6 3 12985.9 808.263 32
-2 -6 4 55157.8 1668.85 32
-2 -6 5 20699.5 1042.71 32
-2 -6 6 6111.84 590.193 32
-2 -6 7 16457.5 960.644 32
-2 -6 8 57977.4 1841.99 32
-2 -6 9 19247.9 1082.75 32
-2 -6 10 103965 2548.45 32
-2 -6 11 8419.04 762.422 32
-2 -6 12 90143.9 2481.49 32
-2 6 -13 66952.9 1491.26 25
-2 -6 13 70873.3 2267.95 32
-2 6 -14 164080 2585.7 6
-2 -6 14 164374 3508.18 32
-2 6 -14 157763 2337.14 25
-2 6 -15 2451.16 321.452 25
2 -6 -15 2176.97 267.765 22
-2 6 -15 2551.05 379.771 6
-2 -6 15 1965.93 445.15 32
-2 6 -16 33616.2 1106 25
2 -6 -16 33954.4 1026.17 22
-2 6 -16 34758.8 1240.54 6
-2 -6 16 32963 1655.86 32
-2 6 -17 31155.2 1075.56 25
2 -6 -17 32206.8 1006.68 22
-2 6 -17 32703.9 1233.66 6
2 -6 -17 35034.9 1248.68 10
-2 -6 17 32222 1670.8 32
2 -6 -18 27837.1 930.167 22
-2 6 -18 28996 1178.56 6
-2 -6 18 30037.7 1638.92 32
2 -6 -18 28309.6 1148.34 10
-2 6 -18 27171.1 1017.49 25
-2 -6 19 58644.8 2320.45 32
-2 6 -19 60807.4 1730.67 6
2 -6 -19 61418.9 1701.68 10
-2 6 -19 58713.1 1508.32 25
-2 6 -20 43946 1315.65 25
-2 -6 20 42594.6 2005.3 32
-2 6 -20 40576.1 1438.72 6
2 -6 -20 43895.7 1446.25 10
-2 6 -21 5767.18 494.176 25
-2 6 -21 5997.4 581.232 6
-2 -6 21 5607.73 762.838 32
2 -6 -21 5456.67 537.963 10
-2 6 -22 10326.7 665.289 25
-2 6 -22 9665.12 731.062 6
-2 -6 22 10166 1020 32
2 -6 -22 10862.5 755.111 10
-2 -6 23 24347.9 1582.93 32
-2 6 -23 24036.9 988.673 25
-2 6 -23 23924.8 1151.48 6
2 -6 -23 23945.1 1124.88 10
2 -6 -23 23824 1101.79 27
-2 6 -24 16042.5 815.44 25
-2 6 -24 15979.4 938.223 6
2 -6 -24 15558.5 900.121 10
-2 -6 24 14732.2 1239.59 32
2 -6 -24 16245.4 914.011 27
-2 6 -25 4542.36 448.102 25
2 -6 -25 4803.49 513.331 27
-2 6 -25 4556.29 535.347 6
2 -6 -25 5331.37 546.069 10
-2 -6 25 5056.18 719.938 32
-2 6 -25 4539.32 506.509 31
-2 6 -26 44827.9 1338.45 25
-2 6 -26 43333.6 1554.46 6
-2 6 -26 42712.9 1472.92 31
2 -6 -26 41797.8 1490.07 10
2 -6 -26 42914.7 1463.46 27
2 -6 -27 11343 749.761 27
-2 6 -27 10602.5 799.14 6
-2 6 -27 10623.3 653.369 25
2 -6 -27 10948.2 770.542 10
-2 6 -27 10287.2 733.803 31
-2 6 -28 18562.3 839.75 25
2 -6 -28 19643.2 967.41 27
-2 6 -28 17315 996.459 6
-2 6 -28 18516.5 961.505 31
2 -6 -28 19481.9 1023.57 10
-2 6 -29 502.766 242.292 31
-2 6 -29 676.509 265.073 6
2 -6 -29 344.523 201.907 10
2 -6 -29 364.161 176.422 27
-2 6 -30 11458.6 789.267 6
2 -6 -30 10448.8 680.992 27
2 -6 -30 10602.8 741.847 10
-2 6 -30 9782 689.609 31
-2 6 -31 3417.16 440.054 6
2 -6 -31 2965.31 406.33 10
-2 6 -31 3384.61 420.456 31
2 -6 -31 4134.01 436.183 27
2 -6 -32 25409.7 1098.42 10
-2 6 -32 26509.9 1078.32 31
-2 6 -32 25116 1114.23 6
2 -6 -32 27067.8 1027.82 27
-2 6 -33 11990.7 756.747 6
2 -6 -33 11965.2 745.399 10
-2 6 -33 11927.4 702.771 31
2 -6 -33 12429.6 671.016 27
-2 6 -34 30250.8 1145.66 6
2 -6 -34 31668.7 1157.5 10
-2 6 -34 31255.3 1092.66 31
2 -6 -34 31231.2 1013.82 27
-2 6 -35 19201.3 888.618 6
2 -6 -35 20444.8 899.763 10
-2 6 -35 20358.5 850.402 31
-2 6 -36 5678.51 472.604 6
-2 6 -36 5613.83 418.856 23
2 -6 -36 5357.23 456.684 10
-2 6 -36 5711.17 442.644 31
-2 6 -37 9959.83 586.712 6
-2 6 -37 10017.2 519.149 23
2 -6 -37 10455.7 594.93 10
2 -6 -38 5234.6 341.629 7
-2 6 -38 5227.26 404.504 6
-2 6 -38 4873.14 341.113 23
2 -6 -38 5601.57 417.213 10
-2 6 -39 3990.52 328.846 6
-2 6 -39 4378.06 294.961 23
2 -6 -39 3883.71 328.84 10
-2 6 -40 2524.53 205.019 23
2 -6 -40 2954.74 258.426 10
2 7 -39 3227.88 260.235 1
2 7 -39 3109.48 300.969 4
2 7 -38 17527.5 719.359 4
2 7 -37 2454.52 230.804 5
-2 -7 -37 2589.51 240.93 26
-2 -7 -37 2622.36 284.729 7
2 7 -36 1839.53 216.677 2
2 7 -36 1690.48 204.744 5
-2 -7 -36 2026.75 263.011 7
-2 -7 -36 1665 218.98 26
2 7 -35 5040.01 383.262 11
2 7 -35 5242.77 393.012 5
2 7 -35 5576.55 388.419 2
-2 -7 -35 5615.14 445.355 7
-2 -7 -35 5176.5 389.361 26
2 7 -34 16850 696.091 2
-2 -7 -34 16812.9 783.738 7
2 7 -34 16954.4 747.029 11
2 7 -34 16229.7 706.071 5
-2 -7 -34 16745.6 734.333 26
2 7 -33 3252.37 344.766 2
2 7 -33 3103.73 349.922 11
2 7 -33 3090.58 345.886 5
-2 -7 -33 2692.6 350.756 7
-2 -7 -33 2829.8 343.171 26
2 7 -32 17712.5 781.717 2
2 7 -32 16115.3 778.284 5
-2 -7 -32 16038.2 794.197 26
-2 -7 -32 14995.4 804.483 7
2 7 -31 14625 740.692 2
-2 -7 -31 14299.8 714.196 21
2 7 -31 12907.9 735.346 23
2 7 -31 15368.3 788.552 5
-2 -7 -31 14658.6 808.531 7
-2 -7 -31 13910.4 767.566 26
2 7 -30 13765.6 771.889 23
2 7 -30 15996.6 784.043 2
-2 -7 -30 14477.5 744.265 21
2 7 -30 14288.8 792.731 5
-2 -7 -30 14626.2 810.991 26
-2 -7 -30 15069.8 848.045 7
2 7 -29 16919.1 865.849 23
2 7 -29 16630.6 820.111 2
-2 -7 -29 14908.1 764.518 21
2 7 -29 17626 884.346 5
-2 -7 -29 16285.2 738.922 8
-2 -7 -29 16528.8 894.481 7
-2 -7 -29 16456.5 888.95 26
2 7 -28 1393.92 259.062 24
-2 -7 -28 1760.9 340.747 7
2 7 -28 1532.06 299.766 23
-2 -7 -28 2076.36 323.475 21
2 7 -28 1186.77 238.748 2
2 7 -28 1390.98 294.798 5
-2 -7 -28 1498.33 258.095 8
2 7 -27 37816.3 1236.16 24
2 7 -27 37843.4 1328.64 23
-2 -7 -27 38929.7 1278.7 21
-2 -7 -27 39701.2 1416.58 7
2 7 -27 39529.1 1371.4 5
-2 -7 -27 37912.6 1206.02 8
2 7 -26 11722.2 704.455 24
2 7 -26 11266.7 726.484 23
-2 -7 -26 11205.9 766.033 7
-2 -7 -26 12204 703.418 8
-2 -7 -26 11919.2 711.043 21
2 7 -26 12709.6 795.164 5
2 7 -25 13448.5 766.397 24
2 7 -25 13555.6 807.601 23
-2 -7 -25 14073.4 766.04 21
-2 -7 -25 13547.6 751.507 8
-2 -7 -25 13991.7 856.377 7
2 7 -25 13287.8 829.152 5
-2 -7 -24 2445.01 381.388 7
2 7 -24 2229.89 330.632 24
2 7 -24 2274.57 347.419 23
-2 -7 -24 2779.03 355.836 21
-2 -7 -24 2575.75 348.248 8
-2 -7 -23 21980.9 1070.38 7
2 7 -23 20257.4 986.467 23
2 -7 23 20227.3 1455.04 32
-2 -7 -23 21812.2 903.023 13
2 7 -23 22013.4 995.967 24
-2 -7 -23 21438.8 963.718 8
-2 -7 -23 20949.3 1251.04 30
-2 -7 -22 2355.77 371.231 7
2 7 -22 2121.53 334.405 24
-2 -7 -22 2302.04 311.974 13
2 7 -22 1926.44 313.275 23
2 -7 22 1693.89 449.064 32
-2 -7 -22 2472.07 428.714 30
2 7 -21 23442.4 1045.76 24
2 7 -21 23533.7 1058.12 23
-2 -7 -21 23422.8 972.712 13
-2 -7 -21 21187.5 1258.28 30
2 -7 21 24603.3 1556.97 32
-2 -7 -20 49715.7 1425.77 13
2 7 -20 48279.9 1499.02 24
2 7 -20 49524.3 1497.91 23
-2 -7 -20 47938.8 1889.45 30
2 -7 20 52893.9 2226.97 32
2 7 -19 20590.3 984.369 24
2 7 -19 19911.2 950.458 23
2 -7 19 20717.6 1386.85 32
-2 -7 -19 19778.4 1207.94 30
2 7 -18 46835.2 1474.61 24
2 7 -18 47601.1 1434.25 23
-2 -7 -18 47742.2 1874.89 30
2 7 -18 47406.4 1444.44 17
2 -7 18 48564.9 2098.41 32
2 7 -17 57855.1 1620.81 24
2 7 -17 56738.9 1547.31 23
2 7 -17 54334.2 1559.18 17
-2 -7 -17 55320.8 2017.9 30
2 7 -16 14862.2 845.188 24
2 7 -16 15345.8 790.333 23
2 7 -16 13835.2 796.077 17
2 -7 16 16296.5 1162.38 32
-2 -7 -16 15076.3 1055.1 30
2 7 -15 14260.9 809.955 24
2 -7 15 13321.1 752.514 16
-2 -7 -15 13061 975.053 30
2 7 -15 14042 794.947 17
2 -7 15 14212.8 1086.71 32
2 7 -14 3974.82 440.03 24
2 -7 14 3345.94 539.485 32
-2 -7 -14 3503.44 535.073 30
2 -7 14 2856.4 363.335 16
2 7 -14 3472.47 406.44 17
2 7 -13 21676.7 978.598 24
-2 -7 -13 22079.2 982.111 12
2 7 -13 23664.3 879.312 14
2 7 -13 22152.4 990.633 17
2 -7 13 23023.4 1004.89 16
2 -7 13 22509.4 1282.76 32
-2 -7 -13 22227.6 1263.11 30
2 7 -12 34468.3 1231.49 24
-2 -7 -12 32972.4 1207.16 12
2 7 -12 35636.7 1243.76 17
2 -7 12 31947.3 1186.94 16
2 -7 12 34835.2 1556.68 32
-2 -7 -12 35447.6 1590.02 30
2 7 -12 34078 1075.04 14
2 7 -11 8162.07 609.561 24
-2 -7 -11 8285.67 610.322 12
-2 -7 -11 8714.23 787.023 30
2 7 -11 8584.17 606.918 17
2 -7 11 8158.77 607.08 16
2 -7 11 7900.75 739.876 32
2 7 -11 8709.09 544.216 14
2 7 -10 30339.8 1142.72 24
-2 -7 -10 31832.8 1163.99 12
-2 -7 -10 30883.9 1477.06 30
2 7 -10 33054.6 1188.85 17
2 -7 10 31191.5 1170.62 16
2 -7 10 34293.1 1453.55 32
2 7 -9 25217.1 1028.2 24
-2 -7 -9 23115.1 1016.18 12
2 7 -9 25249.3 1052.28 17
2 -7 9 25845 1074.36 16
2 -7 9 28161 1291.42 32
-2 -7 -9 27192.3 1369.73 30
2 7 -8 14345.4 761.472 24
-2 -7 -8 12970.9 750.43 12
-2 -7 -8 14092.3 996.861 30
2 -7 8 15406.8 819.101 16
2 -7 8 15474.3 920.047 32
2 7 -8 14828.1 797.986 17
-2 -7 -7 35176.5 1575.7 30
-2 -7 -7 34213.1 1204.36 12
2 7 -7 37679.2 1251.59 17
2 -7 6 64183.3 1742.3 32
-2 -7 -6 59739 2057.23 30
-2 -7 -5 30807.6 1478.54 30
2 -7 5 33359.8 1200.91 32
-2 -7 -4 37349.8 1628.89 30
-2 -7 -3 14596.8 848.229 32
-2 -7 -3 13900.8 1008.49 30
-2 -7 -2 3851.9 435.038 32
-2 -7 -1 12434.2 809.038 32
-2 -7 0 238691 3499.54 32
-2 -7 1 12084.6 820.448 32
-2 -7 2 7603.21 651.233 32
-2 -7 3 15903.2 951.018 32
-2 -7 4 41417.3 1546.92 32
-2 -7 5 31429 1372.05 32
-2 -7 6 61882.7 1934.9 32
2 -7 -7 34571 1098.57 22
-2 -7 7 34386 1482.61 32
-2 7 -8 19794.2 805.428 25
2 -7 -8 19084.8 820.047 22
-2 -7 8 19645.9 1142.82 32
-2 -7 9 30001.3 1432.93 32
2 -7 -9 27179.6 980.324 22
-2 7 -9 28327 978.555 25
-2 7 -10 32883.7 1065.73 25
-2 7 -10 33895.2 1156.3 6
2 -7 -10 33186.9 1082.49 22
-2 -7 10 34424.9 1553.84 32
-2 7 -11 7746.81 528.703 25
-2 7 -11 7887.78 578.83 6
2 -7 -11 8063.18 539.032 22
-2 -7 11 8329.45 790.713 32
2 -7 -11 8431.11 578.842 16
-2 7 -12 32504.8 1082.41 25
-2 -7 12 36324.1 1662.41 32
-2 7 -12 32442.4 1186.03 6
2 -7 -12 33739.1 1090.9 22
-2 -7 12 37233.7 1717.03 20
2 -7 -12 32927.8 1143.9 10
-2 7 -13 24956.5 965.946 25
-2 -7 13 25459.9 1417.91 32
-2 7 -13 24819.5 1042.36 6
2 -7 -13 24258.5 928.559 22
2 -7 -13 24768.9 1006.41 10
-2 7 -14 2414.07 324.16 25
-2 7 -14 2952.79 393.703 6
2 -7 -14 2769.03 320.16 22
2 -7 -14 2704.84 346.1 10
-2 -7 14 3077.17 509.413 32
-2 7 -15 15672.6 858.853 6
2 -7 -15 15347.6 731.832 22
2 -7 -15 14858.7 818.017 10
-2 -7 15 15494.7 1167.51 32
-2 7 -15 14405.7 758.88 25
-2 7 -16 14840.1 777.94 25
-2 7 -16 14536.1 843.18 6
2 -7 -16 14646.6 719.725 22
2 -7 -16 14725 820.311 10
-2 -7 16 15249.4 1180.94 32
-2 7 -17 53246.5 1446.67 25
2 -7 -17 53265 1351.21 22
2 -7 -17 55047.1 1599.2 10
-2 -7 17 51489.4 2183.05 32
-2 7 -17 52590.6 1615.15 6
-2 7 -18 48410.3 1406.13 25
2 -7 -18 49607.2 1289.34 22
2 -7 -18 49489.3 1544.94 10
-2 -7 18 52209.9 2220.7 32
-2 7 -18 49191.2 1587.16 6
-2 7 -19 20701.8 924.031 25
-2 7 -19 18792.4 1014.58 6
2 -7 -19 19209.3 803.386 22
-2 -7 19 20723.8 1433.59 32
2 -7 -19 19588 980.001 10
-2 7 -20 47441.2 1414.41 25
-2 7 -20 45169.4 1570.1 6
2 -7 -20 47396.7 1534.29 10
-2 -7 20 48016.9 2195.51 32
-2 7 -21 24350.3 1016.77 25
-2 7 -21 23691 1143.57 6
2 -7 -21 24491.1 1126.95 10
-2 -7 21 25978.1 1638.04 32
-2 7 -22 3803.07 420.337 25
-2 7 -22 3675.19 494.524 6
2 -7 -22 3533.77 462.052 10
2 -7 -22 3420.77 447.298 27
-2 7 -23 21321.6 952.351 25
-2 7 -23 21076.6 1091.71 6
2 -7 -23 21171.5 1059.42 10
-2 -7 23 21317 1503.51 32
2 -7 -23 22312.3 1078.45 27
-2 7 -24 2073.87 332.868 25
2 -7 -24 2174.65 370.101 27
-2 7 -24 2246.13 395.206 6
2 -7 -24 2352.13 373.255 10
-2 7 -24 2425.07 369.993 31
-2 7 -25 12672.7 721.597 25
-2 7 -25 13578.2 880.834 6
2 -7 -25 12341.6 812.8 10
2 -7 -25 11854.8 785.144 27
-2 7 -25 13002.5 807.771 31
-2 7 -26 9291.36 686.396 31
-2 7 -26 8329.94 701.919 6
2 -7 -26 8730.74 685.723 10
2 -7 -26 9220.2 683.994 27
-2 7 -27 41120.6 1508.51 6
2 -7 -27 42858.3 1491.92 10
2 -7 -27 45391.2 1470.53 27
-2 7 -27 45196 1472.84 31
-2 7 -28 2003.09 374.936 6
2 -7 -28 2538.85 390.136 10
-2 7 -28 2580.21 375.646 31
2 -7 -28 2294.33 346.053 27
-2 7 -29 14003.1 866.48 6
2 -7 -29 15319.5 871.104 10
-2 7 -29 15482.3 843.833 31
2 -7 -29 13842.1 794.227 27
2 -7 -30 13086.3 746.102 27
-2 7 -30 12089.9 789.249 6
2 -7 -30 11488.8 760.888 10
-2 7 -30 12547.7 736.704 31
-2 7 -31 14376.8 838.858 6
2 -7 -31 14512.8 766.785 27
-2 7 -31 13722.9 761.24 31
2 -7 -31 14931.9 833.48 10
-2 7 -32 14505.3 815.207 6
2 -7 -32 12667.6 757.996 10
-2 7 -32 14602.3 758.5 31
2 -7 -32 15106.3 742.986 27
-2 7 -33 3485.6 407.537 6
2 -7 -33 3238.06 382.36 10
-2 7 -33 3551.04 374.25 31
2 -7 -33 3685.17 367.22 27
-2 7 -34 17850.2 841.377 6
2 -7 -34 17989.4 829.033 10
-2 7 -34 17859.8 772.4 31
2 -7 -34 18978.6 764.967 27
-2 7 -35 5013.78 435.926 6
-2 7 -35 5060.03 411.552 23
2 -7 -35 4833.4 427.102 10
-2 7 -35 4692.19 389.208 31
-2 7 -36 2054.08 275.667 6
-2 7 -36 2066.78 252.031 23
2 -7 -36 2265.89 295.661 10
-2 7 -37 2696.11 259.824 23
2 -7 -37 2320.21 270.183 10
2 -7 -38 18561.7 573.989 7
-2 7 -38 19139.1 603.11 23
2 -7 -38 19533.9 685.818 10
-2 7 -39 3086.2 227.298 23
2 -7 -39 2797.04 253.572 10
2 8 -38 3525.78 296.693 4
2 8 -37 3388.26 238.373 5
2 8 -37 3192.37 253.838 1
-2 -8 -36 5473.18 359.473 7
-2 -8 -36 5702.9 325.213 26
2 8 -36 5927.15 344.855 5
2 8 -35 13153.6 554.948 5
-2 -8 -35 12494.5 574.049 7
-2 -8 -35 13605.8 547.334 26
2 8 -34 6602.71 431.171 5
-2 -8 -34 6989.61 429.391 26
-2 -8 -34 6726.87 452.606 7
-2 -8 -33 -31.0515 165.659 7
2 8 -33 301.175 138.977 5
-2 -8 -33 72.8728 103.118 26
-2 -8 -32 1230.95 246.563 7
2 8 -32 1318.62 232.209 5
-2 -8 -32 884.911 193.039 26
-2 -8 -31 1865.39 276.887 26
2 8 -31 1777.3 279.513 5
-2 -8 -31 1791.92 285.964 7
-2 -8 -30 583.771 199.6 7
-2 -8 -30 758.512 171.083 8
-2 -8 -30 753.626 210.561 26
2 8 -30 552.115 188.489 5
2 8 -29 9591.67 610.889 23
-2 -8 -29 9903.8 656.806 7
2 8 -29 9071.35 633.809 5
-2 -8 -29 10194.6 567.276 8
-2 -8 -29 9598.67 646.254 26
2 8 -28 8268.84 587.224 23
2 8 -28 8168.94 554.804 24
2 8 -28 9287.37 646.587 5
-2 -8 -28 7937.73 526.643 8
-2 -8 -28 9308.32 653.662 7
2 8 -27 246.245 170.557 23
2 8 -27 176.763 138.955 24
-2 -8 -27 163.498 155.545 7
2 8 -27 204.03 161.089 5
-2 -8 -27 142.585 124.172 8
-2 -8 -26 17414.7 909.179 7
2 8 -26 16118.6 837.829 23
-2 -8 -26 16935.3 820.521 8
2 8 -26 16783.1 906.059 5
2 8 -26 16499.5 832.318 24
2 8 -25 11511.9 709.846 24
2 8 -25 12075.3 727.18 23
2 8 -25 12042.1 783.348 5
-2 -8 -25 12191.4 714.362 8
-2 -8 -25 12689 794.468 7
2 8 -24 4828.73 478.367 24
-2 -8 -24 4759.48 504.328 7
2 8 -24 4695.17 500.844 5
2 8 -24 4765.45 480.025 23
-2 -8 -24 4446.82 448.969 8
-2 -8 -23 3511.73 367.194 13
2 8 -23 3568.81 422.52 24
2 8 -23 2800.82 369.261 23
-2 -8 -23 3561.72 413 8
-2 -8 -23 3337.91 441.85 7
-2 -8 -22 6275.61 575.178 7
-2 -8 -22 7770.76 561.279 13
2 8 -22 6496.95 545.286 23
2 8 -22 6611.83 590.621 24
-2 -8 -21 11304 759.003 7
2 8 -21 10964.3 730.446 24
2 8 -21 10998.6 702.749 23
-2 -8 -21 11628.3 700.804 13
-2 -8 -20 14654 867.915 7
-2 -8 -20 13486.9 762.622 13
2 8 -20 13697.4 827.809 24
2 8 -20 14602.5 809.99 23
-2 -8 -20 12648.6 1012.07 30
2 -8 20 13553.2 1162.08 32
2 8 -19 26116.6 1133.79 24
2 8 -19 26350.5 1065.43 23
2 -8 19 25249.5 1556.46 32
-2 -8 -19 22251 1321.33 30
2 8 -18 21849.1 1024.98 24
2 8 -18 20347.1 929.937 23
-2 -8 -18 23200.7 1350.28 30
2 8 -18 21548.4 1002.73 17
2 -8 18 21923.6 1422.72 32
2 8 -17 5805.56 541.762 24
-2 -8 -17 5995.15 691.826 30
2 8 -17 4738.59 485.785 17
2 -8 17 4872.64 660.055 32
2 8 -16 6571.31 580.37 24
2 -8 16 7236.91 812.964 32
2 8 -16 5305.96 512.816 17
-2 -8 -16 7368.46 768.603 30
-2 -8 -15 4694.66 628.094 30
2 8 -15 5669.08 527.231 24
2 8 -15 5504.32 533.158 17
2 8 -14 6759.47 586.966 24
2 8 -14 6930.79 580.016 17
2 -8 14 7064.04 773.439 32
-2 -8 -14 8078.08 828.11 30
2 8 -14 7063.4 509.789 14
2 8 -13 7372.67 597.698 24
-2 -8 -13 7022.54 604.635 12
2 8 -13 8082.21 626.194 17
2 -8 13 7521.98 782.948 32
-2 -8 -13 7654.5 784.521 30
2 8 -13 7334.26 516.606 14
2 -8 12 28721.5 1452.34 32
2 8 -12 26391.6 1111.81 24
-2 -8 -12 25531.5 1105.59 12
2 -8 12 25753.4 1115.13 16
2 8 -12 25990.5 1105.46 17
-2 -8 -12 25806.8 1441.83 30
2 8 -12 27877.2 1004.15 14
2 8 -11 18368 926.653 24
2 8 -11 20147.4 864.256 14
-2 -8 -11 17803.7 930.691 12
2 -8 11 19872.5 1190.26 32
-2 -8 -11 18538.8 1210.09 30
2 8 -11 18232.2 936.77 17
2 -8 11 19696.5 987.587 16
2 8 -10 43066.2 1398.23 24
-2 -8 -10 41261.1 1404.8 12
2 8 -10 40372.6 1385.48 17
2 -8 10 46291.9 1732.39 32
-2 -8 -10 41184.5 1814.77 30
2 -8 10 42583.5 1435.8 16
2 8 -10 45795.6 1311.88 14
2 8 -9 76459.4 1836.71 24
-2 -8 -9 76771 1889.54 12
2 8 -9 74799.9 1883.36 17
2 -8 9 78239.3 2192.43 32
-2 -8 -9 73012.5 2415.26 30
2 8 -9 80392.6 1753.25 14
2 -8 9 75233.5 1921.15 16
2 8 -8 47002 1419 24
2 8 -8 47608 1351.21 14
-2 -8 -8 42050.2 1419.36 12
2 -8 8 42575 1228.85 22
2 8 -8 44846.4 1443.06 17
2 -8 8 44472.8 1489.23 16
-2 -8 -8 43974.8 1865.05 30
2 8 -7 5146.74 478.448 24
-2 -8 -7 5458.43 518.987 12
2 -8 7 4525.27 406.889 22
-2 -8 -7 5259.84 650.884 30
2 8 -7 5091.03 507.957 17
2 -8 7 5122.99 519.79 16
2 8 -7 4451.1 423.056 14
2 8 -6 14010 768.873 24
-2 -8 -6 13583.7 796.052 12
2 -8 6 13588.8 707.797 22
2 8 -6 13291.6 726.276 14
2 8 -6 13708.8 795.917 17
2 -8 6 12201.6 794.288 16
-2 -8 -6 12858.3 1026.94 30
2 8 -5 39791.3 1264.74 24
-2 -8 -5 39052.9 1344.34 12
2 -8 5 40743 1224.57 22
2 8 -5 39770.1 1362.95 17
2 -8 5 41535.4 1420.24 16
-2 -8 -5 41978.3 1844.91 30
2 8 -5 39441.3 1253.86 14
2 8 -4 18397.5 838.604 24
-2 -8 -4 17822.7 898.726 12
2 -8 4 18177.7 828.858 22
2 8 -4 16307.1 874.775 17
2 8 -4 17770 848.551 14
2 -8 4 19776.4 997.73 16
-2 -8 -4 20535.1 1297.11 30
2 8 -3 4418.59 415.579 24
-2 -8 -3 4692.61 461.016 12
2 -8 3 4488.13 416.464 22
2 8 -3 4282.32 423.313 14
2 8 -3 3817.96 419.938 17
2 -8 3 4102.5 458.311 16
-2 -8 -3 5171.04 673.441 30
2 8 -2 19586.6 845.815 24
-2 -8 -2 18450.3 910.417 12
2 -8 2 18258.6 830.117 22
2 8 -2 19519.4 933.918 17
-2 -8 -2 21813.6 1110.48 32
2 -8 2 20215.8 997.625 16
-2 -8 -2 18142.4 1244.52 30
2 8 -1 17706.6 785.671 24
-2 -8 -1 17280.8 867.973 12
2 -8 1 16818.4 807.048 22
-2 -8 -1 18980.3 1031.27 32
2 8 -1 19303.4 925.971 17
2 -8 1 16945 914.324 16
-2 -8 0 383.595 167.999 12
2 -8 0 786.045 226.745 22
-2 -8 0 542.555 232.293 32
2 -8 0 874.046 266.708 16
2 8 0 511.924 160.723 17
-2 -8 1 18445.1 866.503 12
2 -8 -1 19244.5 867.205 22
2 8 1 18435.2 881.984 17
-2 -8 1 17451.6 1024.83 32
2 -8 -1 18552.9 947.14 16
-2 -8 2 20193.9 892.904 12
2 -8 -2 20245.9 893.13 22
2 8 2 20273.9 915.193 17
-2 -8 2 20237.3 1108.46 32
2 -8 -2 19587.8 962.406 16
-2 8 -3 3810.46 351.874 25
2 -8 -3 4576.97 443.51 22
-2 -8 3 4620.13 550.554 32
2 -8 -3 3727.56 434.503 16
-2 8 -4 15426.2 706.377 25
2 -8 -4 15198.6 781.373 22
2 -8 -4 16193.4 870.458 16
-2 -8 4 15144 998.763 32
-2 8 -5 38983 1136.31 25
2 -8 -5 35367.8 1191.54 22
-2 -8 5 37412.9 1577.75 32
2 -8 -5 37348.1 1308.8 16
-2 8 -6 12181.4 648.688 25
-2 -8 6 12565.4 936.019 32
2 -8 -6 13270.5 727.585 22
2 -8 -6 11798.9 735.717 16
-2 8 -7 6253.46 475.467 25
-2 -8 7 5319.3 619.126 32
2 -8 -7 5692.28 482.047 22
2 -8 -7 4987.92 499.088 16
2 -8 -8 41720.8 1286.86 22
-2 -8 8 42428.9 1760.05 32
-2 8 -8 42877.7 1238.88 25
-2 -8 9 71150.5 2313.19 32
-2 8 -9 68309.5 1580.9 25
-2 8 -10 47773 1338.83 25
2 -8 -10 48025.3 1379.52 22
-2 -8 10 50501.7 1975.39 32
-2 8 -11 17609.8 830.5 25
2 -8 -11 19807.7 887.798 22
-2 -8 11 19086.8 1250.68 32
-2 8 -12 20948.6 914.588 25
-2 8 -12 21733.9 993.089 6
2 -8 -12 21249.7 921.662 22
-2 -8 12 22853.2 1392.24 32
-2 8 -13 7049.92 533.756 25
-2 8 -13 8001.71 628.628 6
-2 -8 13 7878.24 844.423 32
2 -8 -13 7867.95 562.269 22
-2 -8 13 7562.84 938.433 20
2 -8 -13 7667.67 583.261 10
-2 -8 14 5369.02 713.985 32
-2 8 -14 5238.97 531.878 6
2 -8 -14 5230.9 462.837 22
-2 -8 14 4853.73 771.672 20
2 -8 -14 4984.22 477.071 10
-2 8 -14 5493.12 484.505 25
-2 8 -15 4042.4 433.713 25
-2 8 -15 4110.65 474.437 6
2 -8 -15 4163.21 401.588 22
-2 -8 15 7018.31 890.34 20
2 -8 -15 8113.6 617.817 10
-2 -8 15 4578.24 680.318 32
-2 8 -16 4569.64 513.414 6
2 -8 -16 5494.83 457.88 22
-2 -8 16 6743.26 894.424 20
2 -8 -16 5574.94 520.477 10
-2 -8 16 5656.25 756.489 32
-2 8 -16 5165.84 479.581 25
-2 8 -17 5170.61 483.501 25
-2 8 -17 4998.9 542.334 6
2 -8 -17 4807.55 434.52 22
2 -8 -17 4527.12 477.976 10
-2 -8 17 4708.77 723.772 32
-2 8 -18 23451.2 1000.47 25
-2 8 -18 23157.5 1120.15 6
2 -8 -18 24378.3 935.992 22
-2 -8 18 23605 1535.23 32
2 -8 -18 23692.1 1079.04 10
-2 8 -19 25273.3 1047.96 25
-2 8 -19 23519.4 1149.84 6
2 -8 -19 27001 963.487 22
-2 -8 19 24611 1525.76 20
2 -8 -19 25804.9 1143.48 10
-2 -8 19 24734.7 1600.17 32
-2 8 -20 13977.8 786.693 25
-2 8 -20 14474.2 906.299 6
2 -8 -20 16255.2 740.35 22
-2 -8 20 18194 1302.47 20
2 -8 -20 16527.9 923.144 10
-2 -8 20 14757.7 1252.03 32
-2 8 -21 11343.8 704.845 25
-2 8 -21 11403.9 808.86 6
-2 -8 21 11216.6 986.423 20
2 -8 -21 9785.41 728.625 10
2 -8 -21 11537.9 808.233 27
-2 8 -22 6426.73 625.33 6
-2 -8 22 4565.61 701.925 20
2 -8 -22 6696.65 605.704 10
2 -8 -22 6622.37 608.862 27
-2 8 -22 7220.65 598.089 31
-2 8 -22 6920.11 571.506 25
2 -8 -23 2995.37 347.433 12
-2 8 -23 3285.05 456.075 6
2 -8 -23 2834.21 396.66 10
-2 8 -23 3389.26 419.902 31
2 -8 -23 2841.65 408.628 27
-2 8 -24 3800.18 488.278 6
2 -8 -24 3991.46 403.242 12
2 -8 -24 3854.52 463.13 10
-2 8 -24 4213.95 465.638 31
2 -8 -24 3916.12 465.601 27
-2 8 -25 10440.6 775.037 6
2 -8 -25 12993.1 822.985 10
-2 8 -25 12138.1 754.255 31
2 -8 -25 12760.9 805.209 27
-2 8 -26 16165.4 935.494 6
2 -8 -26 15711.4 891.519 10
-2 8 -26 16758.2 885.107 31
2 -8 -26 18088.6 937.109 27
-2 8 -27 335.01 194.927 31
-2 8 -27 220.184 166.747 6
2 -8 -27 690.784 213.241 10
2 -8 -27 481.068 200.404 27
-2 8 -28 6988.93 597.809 6
2 -8 -28 6936.28 580.61 10
-2 8 -28 6936.38 548.487 31
2 -8 -28 7489.45 578.83 27
-2 8 -29 8276.37 643.691 6
2 -8 -29 8810.75 642.607 10
2 -8 -29 8646.31 609.347 27
-2 8 -29 9224.8 610.211 31
-2 8 -30 92.6849 171.163 6
2 -8 -30 317.324 210.073 27
2 -8 -30 157.586 147.101 10
-2 8 -30 149.016 151.13 31
-2 8 -31 1542.22 294.118 6
-2 8 -31 1290.83 199.113 24
2 -8 -31 1488.18 279.077 10
-2 8 -31 1285.54 237.839 31
2 -8 -31 1184.01 232.294 27
2 -8 -32 1868.68 300.012 10
-2 8 -32 2134.83 280.79 31
2 -8 -32 2107.01 283.157 27
2 -8 -33 416.903 183.708 10
-2 8 -33 113.003 129.251 31
2 -8 -33 376.525 156.496 27
-2 8 -34 9298.29 522.515 23
2 -8 -34 8361.95 525.822 10
-2 8 -34 8141.01 468.181 31
2 -8 -35 12832.6 611.909 10
-2 8 -35 13643.4 580.473 23
-2 8 -36 5601.04 348.533 23
2 -8 -36 4972.73 367.073 10
2 -8 -37 4066.95 272.265 7
-2 8 -37 4304.52 284.714 23
2 -8 -37 3721.78 290.746 10
2 -8 -38 4363.96 283.392 10
2 9 -35 3342.96 249.34 5
-2 -9 -34 7548.08 369.483 26
2 9 -34 7528.25 405.388 5
-2 -9 -34 6308.19 371.049 7
-2 -9 -33 22077 698.334 26
2 9 -33 22069.1 737.105 5
2 9 -32 5753.79 408.179 5
-2 -9 -32 5741.22 390.901 26
-2 -9 -32 5269.81 384.919 7
-2 -9 -31 1312.38 221.502 7
2 9 -31 1513.85 238.796 5
-2 -9 -31 1606 224.008 26
2 9 -30 10109.8 596.557 5
-2 -9 -30 9919.99 481.857 8
-2 -9 -30 9192.5 560.047 7
-2 -9 -30 10603.1 590.966 26
-2 -9 -29 1563.05 264.954 26
-2 -9 -29 1544.7 243.652 7
2 9 -29 1598.83 261.183 5
-2 -9 -29 1508.18 219.66 8
-2 -9 -28 24277 863.462 8
2 9 -28 24301.9 979.69 5
-2 -9 -28 23275 931.214 7
2 9 -27 4928.47 473.804 5
2 9 -27 4368.84 407.166 24
-2 -9 -27 4275.48 386.779 8
-2 -9 -27 4616.6 438.656 7
2 9 -26 8484.98 582.658 24
2 9 -26 7688.32 530.133 23
2 9 -26 8550.48 620.196 5
-2 -9 -26 7513.7 530.102 8
-2 -9 -26 8022.67 580.534 7
2 9 -25 12777.4 723.333 24
2 9 -25 12942.9 697.031 23
2 9 -25 13867.6 816.297 5
-2 -9 -25 12260 694.592 8
-2 -9 -25 13764.5 764.808 7
-2 -9 -24 3407.55 409.921 7
2 9 -24 3308.53 350.739 23
2 9 -24 2564.24 373.385 5
2 9 -24 2945.61 390.946 24
-2 -9 -24 3954.75 423.409 8
-2 -9 -23 5653.86 515.488 7
-2 -9 -23 5634.23 463.112 13
2 9 -23 4985.7 442.163 23
2 9 -23 5114.85 521.493 5
2 9 -23 4664.1 474.593 24
-2 -9 -23 4978.44 466.521 8
-2 -9 -22 4088.12 418.342 13
2 9 -22 4052.28 427.781 24
2 9 -22 3942.33 409.234 23
2 9 -22 4023.52 470.158 5
-2 -9 -22 4185.54 466.511 7
-2 -9 -21 4618.47 444.175 13
2 9 -21 3885.23 458.758 24
2 9 -21 3983.21 403.421 23
2 9 -21 4227.68 483.674 5
-2 -9 -21 4613.21 483.979 7
-2 -9 -20 4156.91 455.575 7
-2 -9 -20 3547 399.131 13
2 9 -20 4004.78 453.335 24
-2 -9 -19 41355.2 1383.69 7
2 9 -19 39162 1385.52 24
2 9 -18 4613.35 510.57 24
-2 -9 -18 5213.89 498.034 7
2 9 -17 62506.7 1763.66 24
2 9 -17 57452.5 1688.87 17
2 -9 17 61771.6 1557.58 29
2 9 -16 19611.7 997.765 24
2 9 -16 20113.9 1012.14 17
2 -9 16 18871.9 886.028 29
-2 -9 -16 18810.5 1260.11 30
2 9 -15 24327.1 1098.74 24
2 9 -15 22887.1 1065.06 17
-2 -9 -15 22363.8 1388.61 30
2 9 -14 3256.25 425.605 24
-2 -9 -14 3053.58 511.15 30
2 9 -14 2884.57 392.106 17
2 9 -14 3820.89 384.936 14
2 9 -13 31946 1261.92 24
2 9 -13 31314 1258.22 17
-2 -9 -13 31169.3 1650.7 30
2 9 -13 31103.7 1089.77 14
2 9 -12 4929.5 527.278 24
-2 -9 -12 4004.93 613.451 30
2 9 -12 4299.19 484.686 17
2 9 -12 5106.34 452.547 14
2 9 -11 46373.6 1500.18 24
-2 -9 -11 45593.9 1527.58 12
2 9 -11 44230.1 1505.75 17
-2 -9 -11 45243.4 1983.65 30
2 9 -11 46454.2 1353.83 14
2 9 -10 17372.5 912.465 24
-2 -9 -10 15939.1 902.576 12
2 9 -10 15776 903.529 17
-2 -9 -10 15311.3 1174.27 30
2 9 -10 15873.4 809.684 14
2 9 -9 41679 1394.69 24
-2 -9 -9 39180.9 1415.08 12
2 9 -9 39134.5 1404.02 17
2 9 -9 40370.5 1293.52 14
-2 -9 -9 39776.2 1873.63 30
2 9 -8 26931.3 1113.38 24
-2 -9 -8 27737.4 1189.07 12
2 9 -8 27859.9 1190.25 17
2 9 -8 27640.1 1080.69 5
2 9 -8 29082.4 1099.08 14
-2 -9 -8 27548.3 1564.31 30
2 9 -7 30872.8 1172.53 24
-2 -9 -7 32146 1276.66 12
2 9 -7 31893.7 1273.93 17
2 9 -7 32886.5 1148.53 5
-2 -9 -7 31756.8 1688.34 30
2 9 -7 32545.5 1168.52 14
2 9 -6 16313.3 852.931 24
-2 -9 -6 16492.9 911.027 12
2 9 -6 15537.3 896.339 17
-2 -9 -6 16224.1 1227.75 30
2 9 -6 16778.5 862.129 14
2 9 -5 98530.3 2046.52 24
-2 -9 -5 100729 2217.48 12
2 9 -5 101473 2253.82 17
-2 -9 -5 101880 3053.7 30
2 9 -5 102516 2118.53 14
2 9 -4 119477 2193.41 24
-2 -9 -4 126458 2467.98 12
2 -9 4 117149 2206.64 22
2 9 -4 122231 2437.82 17
-2 -9 -4 117971 3306.09 30
2 9 -4 118656 2288.52 14
2 9 -3 43422.6 1309.38 24
-2 -9 -3 41287.8 1957.03 30
-2 -9 -3 43387.1 1441.4 12
2 -9 3 43054.7 1345.26 22
2 9 -3 43985.6 1410.47 14
2 9 -3 44240.6 1457.58 17
2 9 -2 9196.02 591.463 24
-2 -9 -2 9414.13 678.073 12
2 9 -2 8602.35 644.444 17
2 9 -2 9114.64 657.199 14
-2 -9 -2 6802.35 818.459 30
2 -9 2 8318.9 606.139 22
2 9 -1 50796 1373.12 24
-2 -9 -1 52308.7 1552.23 12
2 -9 1 53800.3 1515.12 22
-2 -9 -1 52285.3 1800.85 32
2 9 -1 53890 1583.49 17
-2 -9 -1 50461.8 2181.1 30
-2 -9 0 2838.68 379.224 12
2 -9 0 2609.15 362.514 22
2 9 0 2081.73 333.28 17
-2 -9 0 2629.71 421.516 32
-2 -9 1 52724.4 1505.56 12
2 -9 -1 51778 1492.67 22
2 9 1 53778.3 1561.09 17
-2 -9 1 56994.5 1912.95 32
2 -9 -2 10613.3 686.113 22
2 9 2 11532.2 714.581 17
-2 -9 2 11884.2 892.799 32
2 -9 -3 47011.3 1431.55 22
2 9 3 49009.8 1429.65 17
-2 -9 3 48084.9 1806.56 32
-2 -9 4 125380 2943.58 32
2 -9 -4 118215 2265.71 22
-2 9 -5 99547.2 1873.13 25
-2 -9 5 95077.2 2629.18 32
2 -9 -5 101315 2079.79 22
-2 -9 6 16948.7 1118.25 32
-2 9 -6 17728.8 803.107 25
2 -9 -6 18253.6 895.476 22
-2 9 -7 28396.6 1039.9 25
2 -9 -7 29992.5 1141.31 22
-2 -9 7 28835.1 1495.22 32
-2 9 -8 25240.8 984.67 25
2 -9 -8 27232 1085.14 22
-2 -9 8 26772.7 1448.16 32
-2 9 -9 32824.9 1138.45 25
2 -9 -9 34816.8 1217.99 22
-2 -9 9 34310.2 1667.68 32
-2 9 -10 12836 723.304 25
2 -9 -10 13669 770.185 22
-2 -9 10 13145 1048.22 32
2 -9 -11 38318.7 1273.22 22
-2 -9 11 40671.3 1866.52 32
-2 9 -12 5995.42 506.399 25
2 -9 -12 5470.89 488.898 22
-2 -9 12 5571.68 727.968 32
-2 9 -13 29584.1 1115.61 25
2 -9 -13 32430.2 1151.78 22
-2 -9 13 32327.4 1722.9 32
2 -9 -13 33100.3 1155.94 29
-2 9 -14 3336.42 389.506 25
2 -9 -14 3825.19 412.309 22
2 -9 -14 3616.65 402.238 29
-2 -9 14 4146.5 638.18 32
2 -9 -15 22837 953.424 22
-2 -9 15 21113.2 1434.99 32
-2 9 -15 20626.8 947.705 25
2 -9 -15 23485.6 1039.05 10
2 -9 -15 23979.6 935.77 29
-2 -9 16 21307.6 1453.3 32
2 -9 -16 22180.5 927.51 22
2 -9 -16 22614.4 1027.46 10
2 -9 -17 63332.6 1733.21 10
2 -9 -17 64816.3 1547.04 22
-2 -9 18 65663.6 2444.84 20
2 -9 -18 5021.32 502.892 10
2 -9 -19 42617.2 1451.37 10
2 9 19 40623.5 1342.32 14
2 -9 -19 44527.8 1538.27 27
2 9 20 3629.02 405.594 14
2 -9 -20 3758.4 465.374 10
-2 9 -20 4737.26 486.828 31
2 -9 -20 4249.81 496.474 27
2 -9 -21 4354.31 469.226 10
2 -9 -21 4819.18 503.426 27
2 9 21 4719.21 447.118 14
-2 9 -21 4787.99 489.391 31
2 -9 -22 4190.5 447.448 12
2 -9 -22 4840.72 509.951 10
2 -9 -22 4457.04 491.11 27
-2 9 -22 4934.25 476.434 31
2 -9 -23 6219.1 493.175 12
-2 -9 23 5558.08 685.571 20
2 -9 -23 5630.57 532.16 10
2 -9 -23 6048.26 565.981 27
-2 9 -23 5415.28 499.267 31
2 -9 -24 3706.82 434.73 27
2 -9 -24 4064.48 382.175 12
2 -9 -24 3606.61 426.753 10
-2 9 -24 2986.63 373.915 31
2 -9 -25 12502 619.097 12
2 -9 -25 12547.2 768.002 10
-2 9 -25 11994.8 704.782 31
2 -9 -25 12581.8 757.922 27
2 -9 -26 6531.53 564.177 10
-2 9 -26 7529.36 546.361 31
2 -9 -26 7554.23 594.455 27
2 -9 -27 5384.63 495.553 27
2 -9 -27 4938.96 476.818 10
-2 9 -27 5426.58 454.188 31
2 -9 -28 24577.2 974.05 27
2 -9 -28 22965.6 978.505 10
-2 9 -28 25342 933.558 31
2 -9 -29 938.869 218.473 10
2 -9 -29 710.885 193.526 27
-2 9 -29 1214.06 226.921 31
2 -9 -30 9835.03 576.44 27
-2 9 -30 10154.1 510.344 24
2 -9 -30 9381.62 594.39 10
-2 9 -30 9775.27 546.227 31
-2 9 -31 2021.33 229.114 24
2 -9 -31 1802.33 263.933 10
-2 9 -31 1774.86 241.545 31
2 -9 -31 2146.43 280.052 27
2 -9 -32 4109.79 369.084 10
-2 9 -32 4213.41 323.022 31
2 -9 -32 3954.51 334.51 27
-2 9 -33 24130.4 781.064 23
2 -9 -33 22795.7 795.568 10
-2 9 -34 7605.74 416.603 23
2 -9 -34 6700.63 415.103 10
-2 9 -35 2687.75 230.373 23
2 -9 -35 2726.22 251.746 10
-2 9 -36 3440.67 238.406 23
2 10 -33 9073.25 401.415 5
2 10 -32 17236 598.759 5
-2 -10 -32 16450.8 524.659 26
-2 -10 -31 655.283 128.828 26
2 10 -31 826.848 165.362 5
-2 -10 -31 661.478 140.392 7
2 10 -30 3323.8 313.582 5
-2 -10 -30 2586.68 254.747 7
-2 -10 -30 2634.1 266.014 26
-2 -10 -29 1467.91 217.231 26
-2 -10 -29 1401.5 203.375 7
2 10 -29 1435.44 230.676 5
-2 -10 -29 1537.43 196.779 8
2 10 -28 4577.29 396.023 5
-2 -10 -28 3996.94 326.994 8
-2 -10 -28 4040.85 344.55 7
-2 -10 -28 3797.14 354.819 26
-2 -10 -27 2710.21 291.39 8
2 10 -27 3050.9 340.626 5
-2 -10 -27 2846.94 310.135 7
2 10 -26 12001.6 667.849 5
-2 -10 -26 11738.2 619.056 8
-2 -10 -26 12476 628.061 7
-2 -10 -25 2918.63 335.04 7
2 10 -25 3160.5 364.453 24
-2 -10 -25 2690.2 319.695 8
2 10 -25 2609.43 341.165 5
2 10 -24 -7.509 146.277 24
2 10 -24 -18.7859 152.541 5
-2 -10 -24 178.481 150.674 7
-2 -10 -24 37.3364 125.989 8
-2 -10 -23 13022.7 684.754 7
-2 -10 -23 12675.2 628.067 13
2 10 -23 12617.6 746.755 5
-2 -10 -23 11649.1 679.706 8
2 10 -23 12555.8 720.513 24
-2 -10 -22 28274 973.238 13
2 10 -22 29002.3 1138.71 5
2 10 -22 26739.5 1068.05 24
-2 -10 -22 26986.1 1045.47 8
-2 -10 -22 28121.6 1019.39 7
-2 -10 -21 29363.7 1042.63 13
2 10 -21 30222.4 1162.94 24
2 10 -21 32146.9 1216.85 5
-2 -10 -21 30588 1072.72 7
-2 -10 -20 10052.2 633.384 13
2 10 -20 10219.7 695.088 24
2 10 -20 11440.7 731.855 5
2 10 -19 953.734 265.894 24
-2 -10 -19 962.242 245.21 13
2 10 -19 1219.93 287.433 5
2 10 -18 8863.68 655.386 24
2 10 -18 8169.43 631.883 5
2 10 -17 4299.45 485.06 24
2 10 -17 4278.18 472.316 5
2 -10 17 3961.3 401.383 29
2 10 -16 19659.8 988.127 24
2 -10 16 19111 881.927 29
2 10 -16 20573 1007.67 17
2 10 -16 19573.6 971.501 5
2 10 -15 10494.1 736.427 24
2 -10 15 10503.7 667.601 29
2 10 -15 10118.7 710.251 5
2 10 -15 10092 727.288 17
2 10 -14 2923.98 434.265 24
2 10 -14 3020.29 421.725 17
2 10 -14 2348.66 358.691 5
2 -10 14 2862.8 374.022 29
2 10 -14 2372.59 306.631 14
2 10 -13 56445 1662.05 24
2 10 -13 58884.4 1476.81 14
2 10 -13 58997.1 1653.85 5
2 -10 13 57897.8 1621.22 29
2 10 -12 1962.29 357.189 17
2 10 -12 2130.72 357.732 24
2 10 -12 2222.01 334 14
2 -10 12 1641.3 313.176 29
2 10 -12 2194.62 323.477 5
2 10 -11 1578.17 325.663 24
2 10 -11 1720.59 349.558 17
2 10 -11 2160.98 346.932 5
2 10 -11 1762.83 305.332 14
2 10 -10 207.447 184.23 24
-2 -10 -10 138.836 245.912 30
2 10 -10 357.602 181.748 5
2 10 -10 436.17 238.347 17
2 10 -10 321.744 148.141 14
2 10 -9 39510.8 1369.52 24
2 10 -9 42684.3 1500.1 17
2 10 -9 43238.4 1340.6 5
-2 -10 -9 39631.3 1935.73 30
2 10 -9 41568.9 1344.68 14
2 10 -8 18994.8 937.627 24
2 10 -8 18387.1 991.366 17
2 10 -8 21066 913.517 5
-2 -10 -8 18161.9 1319.22 30
2 10 -8 19648.4 944.44 14
2 10 -7 15826.8 851.832 24
2 10 -7 16058.1 846.398 14
2 10 -7 15519 908.226 17
-2 -10 -7 14752.9 1199.84 30
2 10 -6 19485.6 932.747 24
2 10 -6 18742.4 997.037 17
-2 -10 -6 19101.1 1375.11 30
2 10 -6 19275.7 944.398 14
2 10 -5 3285.05 394.704 24
-2 -10 -5 2853.98 535.534 30
2 10 -5 3421.55 447.002 17
2 10 -5 3349.37 416.208 14
2 10 -4 2236.31 311.116 24
-2 -10 -4 1106.78 373.094 30
2 10 -4 1994.6 360.295 17
2 10 -4 1734.61 343.953 14
2 10 -3 58309.9 1682.01 14
2 10 -3 57162.5 1698.23 17
2 10 -3 57450.1 1512.21 24
-2 -10 -3 52516.2 2347.72 30
2 10 -2 70824.7 1870.33 17
2 10 -2 68310.7 1627.54 24
-2 -10 -2 66158.7 2585.5 30
2 10 -2 73312.6 1873.55 14
2 10 -1 4839.6 517.827 14
-2 -10 -1 4549.57 720.531 30
-2 -10 -1 3158.4 690.45 20
2 10 -1 4334.25 486.596 17
2 10 0 2333.13 353.74 17
-2 -10 0 2327.98 536.482 30
2 10 0 2738.75 395.35 14
2 10 1 5125.1 501.2 17
-2 -10 1 5278.92 820.338 30
2 10 2 69515.6 1774.51 17
-2 -10 2 68781.8 2180.89 32
2 10 3 57251.8 1572.76 17
-2 -10 3 51432.5 1916.77 32
2 10 4 1478.26 256.254 17
-2 -10 4 1216.81 338.38 32
-2 -10 5 2715.99 479.332 32
2 -10 -5 2041.63 357.402 22
-2 -10 6 15609.2 1102.88 32
2 -10 -6 16829 893.408 22
-2 -10 7 17787.3 1178.64 32
2 -10 -7 18419.2 931.925 22
2 -10 -8 21177.3 991.325 22
-2 -10 8 17950.6 1209.67 32
-2 -10 9 40017.4 1839.58 32
2 -10 -9 39981.6 1344.56 29
-2 -10 10 153.166 232.817 32
2 -10 -10 144.195 139.55 29
-2 -10 11 4575.88 767.31 20
2 -10 -11 1341.54 272.99 29
-2 -10 12 93469.6 2962.51 20
2 -10 -12 2451.13 334.126 29
-2 -10 13 4862.39 810.226 20
2 -10 -13 60356.6 1529.59 29
-2 -10 14 18412.1 1355.93 20
2 -10 -14 2782.46 334.446 29
-2 -10 15 31292.8 1732.65 20
2 -10 -15 13103.5 688.189 29
-2 -10 16 6960.82 882.041 20
-2 10 -17 3344.29 378.089 31
2 -10 -17 3123.47 395.235 10
2 10 17 3433.71 399.941 14
2 -10 -17 3549.86 437.016 27
2 -10 -18 8156 607.812 10
2 10 18 7577.37 583.428 14
2 -10 -18 7219.38 634.496 27
-2 10 -18 7604.75 565.062 31
-2 10 -19 1043.37 220.113 31
2 -10 -19 1054.58 240.017 10
2 10 19 1432.31 292.181 14
2 -10 -19 1423.65 335.968 27
2 10 20 10580.9 667.724 14
2 -10 -20 10573.4 660.089 12
2 -10 -20 9863.83 665.259 10
-2 10 -20 9018.3 596.335 31
2 -10 -20 10031.9 699.219 27
2 -10 -21 30403.6 1094.98 12
2 -10 -21 28354.9 1118.88 10
-2 10 -21 29665.1 1038.67 31
2 10 21 28891.2 1038.84 14
2 -10 -21 29813.8 1167.02 27
2 -10 -22 29088.2 1034.14 12
2 -10 -22 30292.1 1134.39 10
-2 10 -22 29940.5 1021.97 31
-2 10 -22 32905.3 1043.84 17
2 10 22 29550.7 1003.73 14
2 -10 -22 28924.4 1131.71 27
2 -10 -23 13301.8 669.671 12
2 -10 -23 13095.4 746.114 10
-2 10 -23 13075.9 668.991 31
-2 10 -23 13589.8 644.111 17
2 -10 -23 12625.2 740.481 27
2 -10 -24 149.336 134.077 12
2 -10 -24 83.6939 144.005 10
-2 10 -24 -184.267 171.004 31
2 -10 -24 103.314 176.867 27
2 -10 -25 2578.84 285.456 12
2 -10 -25 2666.07 341.767 10
-2 10 -25 2096.66 267.261 31
2 -10 -25 2352.45 325.908 27
2 -10 -26 14936.2 744.972 10
-2 10 -26 14781.9 658.615 31
2 -10 -26 14883.5 735.249 27
2 -10 -27 3287.95 355.409 27
2 -10 -27 3072.31 341.864 10
-2 10 -27 3260.03 309.783 31
2 -10 -28 4503.75 390.184 27
-2 10 -28 4052.98 330.187 24
2 -10 -28 4220.03 378.126 10
-2 10 -28 4186.6 331.677 31
-2 10 -29 1443.67 202.282 24
2 -10 -29 1320.45 213.898 10
-2 10 -29 1457.88 196.55 31
2 -10 -29 1573.01 233.746 27
-2 10 -30 3591.15 274.945 24
2 -10 -30 2936.46 290.074 10
2 -10 -30 3134.78 299.395 27
-2 10 -31 1020.6 142.529 24
-2 10 -31 1051.83 178.087 23
2 -10 -31 867.253 169.65 10
2 -10 -31 1206.57 195.754 27
-2 10 -32 20748.4 647.898 23
-2 10 -33 9208.79 401.18 23
2 11 -30 4635.95 300.01 5
2 11 -29 9620.85 454.249 5
-2 -11 -29 9753.91 421.39 26
2 11 -28 5179.22 358.535 5
-2 -11 -28 4910.46 303.455 8
-2 -11 -28 5167.07 336.059 26
-2 -11 -27 851.9 176.233 26
2 11 -27 1026.28 197.292 5
-2 -11 -27 1038.65 168.645 8
2 11 -26 1180.17 207.009 5
-2 -11 -26 1356.56 204.669 8
2 11 -25 2967.9 318.892 5
-2 -11 -25 2743.04 289.766 8
-2 -11 -24 6097.23 440.74 8
2 11 -24 6141.25 464.137 5
2 11 -23 8805.52 557.558 24
2 11 -23 9786.94 588.929 5
-2 -11 -23 9536.25 569.228 8
-2 -11 -22 437.809 151.668 13
2 11 -22 232.484 150.199 24
2 11 -22 200.05 144.584 5
-2 -11 -22 224.115 138.449 8
-2 -11 -21 8505.47 511.434 13
2 11 -21 7566.16 544.211 5
-2 -11 -21 7166.09 520.279 8
2 11 -21 8171.94 562.33 24
2 11 -20 353.178 184.031 24
-2 -11 -20 36.1988 126.281 13
2 11 -20 234.954 146.874 5
-2 -11 -20 128.454 144.37 8
-2 -11 -19 3864.6 393.435 13
2 11 -19 3497.17 392.911 24
2 11 -19 3611.47 398.954 5
-2 -11 -18 5120.26 468.909 13
2 11 -18 5740.6 502.777 5
2 11 -18 5809.76 526.816 24
2 11 -17 25647 1065.14 24
2 11 -17 24677.5 1005.01 5
2 -11 17 27002.2 927.818 29
2 11 -16 12754.1 764.369 24
2 11 -16 12632.8 729.661 5
2 -11 16 13085.1 672.352 29
2 11 -15 10562.6 698.586 24
2 11 -15 9589.02 637.075 5
2 -11 15 10834.1 641.164 29
2 11 -14 14262.2 819.089 24
2 11 -14 14973.8 862.298 17
2 11 -14 14468.3 773.987 5
2 -11 14 15459.2 793.521 29
2 -11 13 31549.4 1155.86 29
2 11 -13 29363.1 1208.1 17
2 11 -13 30858.1 1119.02 5
2 11 -13 31006 1040.61 14
2 11 -13 30930.6 1182.59 24
2 11 -12 32413.5 1211.99 24
2 11 -12 33715.8 1111.09 14
2 -11 12 34551 1223.25 29
2 11 -12 32324.1 1284.17 17
2 11 -12 32456.5 1145.05 5
2 11 -11 24807.2 1062.71 24
2 11 -11 25464.2 1131.42 17
2 11 -11 27757.9 1038.95 5
2 -11 11 26496 1104.12 29
2 11 -11 26961.5 1021.29 14
2 11 -10 23680 1026.32 24
2 -11 10 24147.1 1062.07 29
2 11 -10 24373.2 959.351 5
2 11 -10 23617.4 1097.67 17
2 11 -10 24860.9 995.684 14
2 11 -9 15853.8 841.479 24
2 11 -9 16233.6 826.98 14
2 11 -9 15632.7 903.092 17
2 -11 9 17261.3 919.181 29
2 11 -8 6609.49 540.691 14
2 11 -8 5619.95 525.233 24
2 11 -8 6438.71 600.271 17
2 -11 8 6449.04 590.231 29
2 11 -7 40301.7 1305.22 24
2 11 -7 40500.5 1449.8 17
2 -11 7 41071 1455.09 29
2 11 -7 42398.6 1372.52 14
2 11 -6 21850.3 963.914 24
2 11 -6 23435.3 1033.51 14
2 11 -6 21286.7 1043.9 17
2 -11 6 23751.4 1105.23 29
2 11 -5 3776.52 414.339 24
2 11 -5 3584.72 447.904 17
2 11 -5 3798.67 433.057 14
2 -11 5 3557.28 474.843 29
2 11 -4 32364.1 1125.16 24
2 11 -4 31591.4 1253.89 17
2 -11 4 32622.9 1312.54 29
2 11 -4 31841.1 1238.2 14
2 11 -3 344.316 138.903 24
2 -11 3 817.909 270.517 29
2 11 -3 326.7 216.086 17
2 11 -3 282.597 185.429 14
2 11 -2 43580.8 1447.51 17
2 11 -2 45756.3 1491.67 14
2 -11 2 46434.1 1559.87 29
2 11 -1 14706.9 841.619 17
2 11 -1 15838.1 889.792 14
2 -11 1 15497.7 904.33 29
2 11 0 1046.89 264.889 17
2 -11 0 779.495 253.852 29
2 11 0 953.524 270.808 14
2 11 1 14707.1 813.937 17
2 11 1 14203.9 855.096 14
2 -11 -1 13273 846.12 29
2 11 2 43548.7 1507.71 14
2 11 2 43048.1 1355.32 17
2 -11 -2 41870.7 1477.6 29
2 11 3 453.816 180.501 17
2 11 3 475.58 208.556 14
2 11 4 28865.7 1246.49 14
2 -11 -4 29074.1 1216.29 29
2 -11 -5 3989.41 471.57 29
2 11 5 3572.22 467.635 14
2 -11 -6 25939.6 1115.46 29
2 11 6 27190.2 1207.2 14
2 -11 -7 39173.1 1350.21 29
2 11 7 39182.7 1444 14
-2 -11 8 20832.6 1485.97 20
2 -11 -8 7529.56 601.105 29
2 -11 -9 15310.2 816.688 29
-2 -11 9 35071 1849.94 20
2 -11 -10 23380.5 985.205 29
2 11 10 21073.5 1051.46 14
2 -11 -11 30804.2 1115.1 29
2 11 11 29389.2 1227.39 14
2 11 12 33039.4 1275.44 14
2 -11 -12 32536.3 1119.61 29
2 -11 -13 34984.4 1128.14 29
2 11 13 33193.5 1270.15 14
2 -11 -13 34365.5 1266.02 27
2 11 14 17110.7 897.962 14
-2 -11 14 16506.8 1251.81 20
2 -11 -14 16787.1 757.71 29
2 -11 -14 15743.9 858.175 27
2 -11 -15 10646.9 704.531 27
2 -11 -15 9730.69 557.52 29
2 11 15 10836.1 708.958 14
2 -11 -16 12110.5 597.544 29
2 -11 -16 11089.2 719.086 27
2 11 16 12149.9 731.363 14
2 11 17 21867.8 958.257 14
2 -11 -17 23742.8 1019.09 27
2 -11 -18 6770.8 539.474 12
-2 -11 18 5938.29 742.683 20
2 11 18 6088.59 500.672 14
2 -11 -18 5880.76 516.521 27
2 -11 -19 4194.59 415.572 12
2 11 19 4151.14 411.749 14
2 -11 -19 3684.17 412.69 27
2 -11 -20 217.652 165.68 27
2 -11 -20 102.65 136.853 12
-2 11 -20 13.0331 128.605 17
2 11 20 41.1065 140.44 14
2 -11 -21 7125.65 493.51 12
-2 11 -21 6864.75 464.99 17
2 11 21 7012.97 474.905 14
2 -11 -21 6935.66 526.389 27
2 -11 -22 374.622 152.652 12
-2 11 -22 130.433 110.367 17
2 -11 -22 225.321 127.214 10
2 11 22 354.692 129.394 14
2 -11 -22 186.358 153.122 27
2 -11 -23 9302.78 499.856 12
-2 11 -23 9877.69 495.253 17
2 -11 -23 10586.5 607.204 27
2 -11 -24 5824.04 384.808 12
2 -11 -24 5952.12 446.538 27
2 -11 -25 3249.22 334.397 27
-2 11 -26 1801.99 247.54 24
2 -11 -26 1571.88 232.208 27
-2 11 -27 712.106 150.743 24
2 -11 -27 1086.12 186.422 27
-2 11 -28 5949.66 348.632 24
2 -11 -28 5635.76 372.118 27
-2 11 -29 10041 406.399 24
-2 11 -29 10073.9 446.783 23
2 -11 -29 8817.02 430.62 27
-2 11 -30 4735.26 286.348 23
2 12 -26 6882.28 356.666 5
-2 -12 -26 6620.46 332.286 8
-2 -12 -26 6519.05 343.105 26
2 12 -25 20185.9 638.563 5
-2 -12 -25 21788.5 672.282 26
-2 -12 -25 19638.6 614.467 8
2 12 -24 1225.8 183.019 5
-2 -12 -24 1149.01 182.416 8
2 12 -23 6937.86 408.694 5
-2 -12 -23 7292.96 433.204 8
-2 -12 -22 6799.91 438.383 8
2 12 -22 6854.31 427.819 5
-2 -12 -21 86.5096 93.3952 13
2 12 -21 169.196 120.653 5
-2 -12 -21 171.978 113.111 8
-2 -12 -20 703.887 154.375 13
2 12 -20 921.351 171.622 5
-2 -12 -20 767.209 189.768 8
-2 -12 -19 1410.82 224.785 13
2 12 -19 1287.9 216.857 5
-2 -12 -19 1291.11 230.878 8
-2 -12 -18 3039.53 322.414 13
2 12 -18 3003.35 319.263 5
-2 -12 -18 3142.72 349.735 8
2 12 -18 3183.16 350.376 24
2 12 -17 690.452 204.912 24
-2 -12 -17 535.023 173.597 13
2 12 -17 608.876 174.76 5
-2 -12 -17 521.084 187.212 8
2 12 -16 1068.64 234.586 24
-2 -12 -16 1162.3 227.055 13
2 -12 16 948.797 186.529 29
2 12 -16 1009.83 215.988 5
2 12 -15 4723.46 431.37 24
2 -12 15 5150.04 410.595 29
2 12 -15 4894.92 401.859 5
2 12 -14 1717.04 291.781 24
2 -12 14 1956.35 273.414 29
2 12 -14 1786.91 246.62 5
2 12 -13 7366.54 536.476 24
2 -12 13 7583.29 521.111 29
2 12 -13 6655.76 460.699 5
2 12 -12 1176.35 254.871 24
2 -12 12 1537.16 261.565 29
2 12 -12 1713.6 237.023 14
2 12 -11 4101.52 418.467 24
2 -12 11 4017.74 417.549 29
2 12 -11 3931.72 376.898 14
2 12 -10 12207 694.65 24
2 -12 10 12459.1 732.373 29
2 12 -10 12515.6 663.119 14
2 12 -9 2131.22 306.658 24
2 12 -9 2033.2 343.22 17
2 -12 9 2208.52 336.552 29
2 12 -9 2614.82 325.844 14
2 12 -8 3285.84 378.944 24
2 12 -8 3722.17 441.616 17
2 -12 8 4065.14 446.927 29
2 12 -8 3799.16 402.716 14
2 12 -7 10814.9 629.551 24
2 -12 7 11955.4 747.228 29
2 12 -7 11008.5 721.642 17
2 12 -7 11072.8 670.062 14
2 12 -6 3608.23 374.31 24
2 -12 6 3640.82 437.97 29
2 12 -6 3464.88 412.533 17
2 12 -6 3868.88 423.846 14
2 -12 5 5260 668.381 20
2 12 -5 5971.74 534.91 17
2 -12 5 6392.82 561.572 29
2 12 -5 6280.2 535.759 14
2 -12 4 7204.16 721.835 20
2 12 -4 9028.48 646.888 17
2 -12 4 7896.84 629.848 29
2 12 -4 8555.68 618.309 14
2 -12 3 4079.03 467.841 29
2 12 -3 3836.24 421.181 17
2 12 -3 4627.02 472.522 14
2 12 -2 142.131 157.548 17
2 -12 2 -2.0094 199.911 29
2 12 -2 185.453 177.729 14
2 12 -1 28359.6 1098.5 17
2 -12 1 28104.7 1178.59 29
2 12 -1 29398.5 1184.31 14
2 -12 0 13118.4 813.755 29
2 12 0 12116.8 706.053 17
2 12 0 12408.9 780.623 14
2 12 1 28267.9 1169.96 14
2 -12 -1 27115.6 1143.27 29
2 -12 -2 88.4184 185.613 29
2 12 2 7.0778 170.426 14
2 -12 -3 4682.02 490.199 29
2 12 3 3743.71 455.475 14
2 -12 -4 8538.09 626.224 29
2 12 4 9239.44 682.281 14
2 12 5 6521.57 587.842 14
2 -12 -5 7250.73 591.067 29
2 -12 -6 3600.85 423.01 29
2 12 6 2947.83 413.533 14
2 -12 -7 12310.5 716.437 29
2 12 7 12251.1 782.649 14
-2 -12 8 4884.51 823.424 20
2 -12 -8 4424.57 441.383 27
2 -12 -8 4498.91 430.236 29
2 12 8 4061.67 461.859 14
2 -12 -9 2493.01 332.835 29
2 -12 -9 2524.14 338.925 27
2 12 9 2662.82 381.208 14
2 -12 -10 11577.2 660.64 29
2 12 10 11731.6 746.557 14
2 -12 -10 13744.2 740.307 27
2 -12 -11 3979.94 381.499 29
2 12 11 4401.89 472.968 14
2 -12 -11 4207.59 416.964 27
2 -12 -12 1046.59 222.44 29
2 12 12 1415.31 286.835 14
2 -12 -12 1501.1 267.446 27
2 -12 -13 6487.64 513.713 27
2 -12 -13 6919.5 465.456 29
2 12 13 6462.19 543.475 14
2 -12 -14 2128.97 294.436 27
2 -12 -14 1487.35 300.332 12
2 -12 -14 1536.09 234.832 29
2 12 14 1541.84 282.897 14
2 -12 -15 4187.05 424.671 12
2 -12 -15 4221.85 404.097 27
2 12 15 4138.15 422.413 14
2 -12 -16 1276.82 232.885 27
2 -12 -16 1018.38 226.136 12
2 12 16 907.821 219.244 14
2 -12 -17 792.737 216.242 12
-2 12 -17 803.063 210.046 17
2 12 17 726.869 205.13 14
2 -12 -17 587.08 195.293 27
2 -12 -18 2417.72 308.529 12
-2 12 -18 2649.94 309.856 17
2 12 18 2251.27 281.636 14
2 -12 -18 2676.7 308.092 27
2 -12 -19 1560.31 263.147 12
-2 12 -19 1647.79 233.632 17
2 12 19 1623.16 243.102 14
2 -12 -19 1697.05 249.827 27
-2 12 -20 552.323 150.634 17
2 -12 -20 679.721 188.479 12
2 12 20 592.263 158.826 14
2 -12 -20 347.588 134.656 27
2 -12 -21 366.18 134.355 12
-2 12 -21 114.816 102.643 17
2 12 21 58.6635 109.177 14
2 -12 -21 198.725 115.788 27
2 -12 -22 6736.82 398.949 12
2 -12 -22 6206.23 410.229 27
-2 12 -23 7665.4 434.511 24
2 -12 -23 6940.82 380.873 12
2 -12 -23 7494.18 434.981 27
-2 12 -24 1226.41 188.796 24
2 -12 -24 1152.91 185.379 27
-2 12 -25 21541.2 648.325 24
2 -12 -25 19490.3 623.499 27
-2 12 -26 7536.05 361.565 24
2 -12 -26 6426.33 347.072 27
-2 12 -27 2932.6 215.955 24
-2 -13 -23 2433.6 198.5 8
2 -13 22 3640.46 386.897 20
-2 -13 -22 2262.07 210.388 8
2 -13 21 2897.82 382.401 20
-2 -13 -21 7603.16 390.472 8
2 -13 20 13023.4 720.992 20
-2 -13 -20 7281.82 404.55 8
-2 -13 -19 1880.71 196.141 13
-2 -13 -19 2181.36 243.755 8
-2 -13 -18 5182.13 336.885 13
-2 -13 -18 5482.94 380.956 8
-2 -13 -17 21716.1 718.085 13
-2 -13 -17 22625.5 788.255 8
-2 -13 -16 4138.52 340.457 13
-2 -13 -16 4246.16 368.092 8
-2 -13 -15 21854.5 786.409 13
-2 -13 -15 21898.4 820.049 8
-2 -13 -14 5523.77 421.511 13
-2 -13 -14 5283.98 423.298 8
2 -13 13 9971.18 749.536 20
-2 -13 -13 14272 685.301 8
2 -13 12 2272.8 273.86 29
-2 -13 -12 2568.46 308.051 8
2 -13 11 20395.4 783.699 29
-2 -13 -11 18682.3 811.893 8
2 -13 10 344.889 154.651 29
-2 -13 -10 427.094 177.579 8
-2 -13 -9 8426.62 557.885 8
2 -13 9 8714.41 551.062 29
2 13 -9 7323.27 460.542 14
-2 -13 -8 5696.3 466.07 8
2 -13 8 6304.42 480.431 29
2 13 -8 5605.22 426.667 14
2 -13 7 2591.95 326.994 29
2 13 -7 2151.27 278.803 14
2 -13 6 16757 711.82 12
2 -13 6 15238.2 772.192 29
2 13 -6 14139.5 694.492 14
2 -13 5 5714.74 437.879 12
2 -13 5 6124.46 502.11 29
2 13 -5 5795.11 469.33 14
-2 -13 -5 6129.35 483.241 8
2 -13 4 16212.8 797.551 29
-2 -13 -4 15390.8 743.617 8
2 13 -4 15893.5 771.601 14
-2 -13 -3 21428.6 862 8
2 -13 3 21206.9 925.526 29
2 13 -3 20720.3 889.576 14
2 -13 2 7248.42 555.92 29
2 13 -2 7387.26 549.793 14
-2 -13 -2 7720.7 511.245 8
2 -13 1 2285.12 332.06 29
-2 -13 -1 2355.6 290.013 8
2 13 -1 2476.71 339.066 14
2 13 0 3878.7 418.681 14
-2 -13 0 3936.14 344.786 8
2 -13 0 4059.73 429.558 29
2 -13 -1 2460.79 342.781 29
2 13 1 2770.98 368.285 14
2 -13 -2 7732.89 561.987 29
2 13 2 8123.78 595.609 14
2 -13 -3 23878.8 969.214 29
2 13 3 22939 985.229 14
2 -13 -4 15905.6 767.575 29
2 13 4 14681.5 790.701 14
2 -13 -5 5198.2 455.509 29
2 13 5 5298.83 496.715 14
2 -13 -6 13895.4 703.797 29
2 13 6 14441.2 772.084 14
2 -13 -7 3594.63 399.973 12
2 -13 -7 2823.69 319.084 29
2 13 7 2842.74 363.191 14
2 -13 -8 5295.2 485.524 12
2 -13 -8 5723.54 436.936 29
2 13 8 6127.09 511.931 14
2 -13 -9 8597.58 581.976 12
2 -13 -9 8043.56 506.453 29
2 13 9 7892.62 565.631 14
2 -13 -10 -113.792 174.213 12
2 13 10 216.337 180.092 14
2 -13 -10 134.706 124.626 29
2 -13 -11 21620.3 877.488 12
2 13 11 20191.8 864.551 14
2 -13 -12 2485.65 323.505 12
2 13 12 2480.55 319.857 14
2 -13 -12 2060.09 252.015 27
2 -13 -13 14252.2 682.644 12
-2 13 -13 15016.7 701.826 17
2 13 13 13284.8 675.572 14
2 -13 -13 15070.1 618.951 27
2 -13 -14 5664.95 378.211 27
2 -13 -14 6171.02 442.165 12
-2 13 -14 7134.23 477.232 17
2 13 14 6421.77 458.865 14
2 -13 -15 21351.2 802.127 12
-2 13 -15 22624.5 804.632 17
2 13 15 20775.9 785.593 14
2 -13 -15 19602.4 685.575 27
2 -13 -16 5090.57 386.473 12
-2 13 -16 5179.64 378.738 17
2 13 16 4699.71 373.793 14
2 -13 -16 4589.78 327.419 27
-2 13 -17 23237.7 763.593 24
2 -13 -17 24537.2 789.03 12
-2 13 -17 24119.9 767.448 17
2 13 17 23731.5 777.359 14
-2 13 -18 5754.54 376.759 24
2 -13 -18 5002.68 352.553 12
-2 13 -18 4957.25 340.246 17
2 13 18 4887.22 342.957 14
2 -13 -18 4695.87 314.048 27
-2 13 -19 3466.48 286.331 24
2 -13 -19 3041.75 262.806 12
-2 13 -19 3322.19 261.948 17
2 13 19 2680.45 246.137 14
2 -13 -19 2729.53 234.476 27
2 -13 -20 6414.24 336.418 27
-2 13 -20 7597.16 399.385 24
2 -13 -20 7097.67 370.79 12
2 13 20 6759.95 344.527 14
-2 13 -20 7253.8 351.417 17
-2 13 -21 6412.74 354.335 24
2 -13 -21 5973.96 320.377 12
2 -13 -21 5342.09 300.178 27
-2 13 -22 1727 182.898 24
-2 13 -23 2370.77 197.04 24
-2 -14 -17 2042.4 191.641 8
-2 -14 -16 6827.46 358.175 8
-2 -14 -15 3768.11 259.274 13
-2 -14 -15 3734.33 280.482 8
-2 -14 -14 3319.06 266.247 13
-2 -14 -14 3423.21 275.827 8
2 -14 13 5374 464.829 20
-2 -14 -13 6012.21 368.489 13
-2 -14 -13 6273.78 378.921 8
-2 -14 -12 8734.91 458.763 13
-2 -14 -12 9621.78 473.064 8
-2 -14 -11 937.105 185.481 13
-2 -14 -11 951.686 165.426 8
-2 -14 -10 1066.88 192.189 13
-2 -14 -10 1228.49 189.423 8
-2 -14 -9 5188.31 398.827 13
-2 -14 -9 5390.85 373.831 8
-2 -14 -8 569.832 145.488 8
-2 14 7 10503.3 456.792 17
-2 -14 -7 9782.82 499.308 8
2 14 -7 9569.31 452.119 14
-2 -14 -6 2309.77 244.086 8
-2 14 6 2554.61 254.391 17
2 14 -6 2219.12 241.149 14
2 -14 5 13359.3 613.636 29
-2 -14 -5 12792.8 553.434 8
2 14 -5 12589.4 556.249 14
2 -14 4 1304.94 229.086 29
-2 -14 -4 1120.27 172.739 8
2 14 -4 1195.37 204.376 14
2 -14 3 2185.08 229.881 12
2 -14 3 1896.25 259.292 29
2 14 -3 2097.05 261.594 14
-2 -14 -3 1303.71 187.687 8
2 -14 2 2293.87 246.978 12
2 -14 2 1973.71 266.857 29
2 14 -2 2135.97 258.609 14
2 -14 1 2116.49 248.955 12
2 14 -1 2274.8 275.511 14
2 -14 1 2307.51 281.081 29
2 -14 0 3892.51 340.223 12
2 -14 0 3530.31 335.957 29
2 14 0 3503.96 334.282 14
2 -14 -1 1768.09 251.139 12
2 -14 -1 1646.84 246.599 29
2 14 1 1874.85 264.873 14
2 -14 -2 2077.27 270.147 12
2 -14 -2 2159.98 265.856 29
2 14 2 1906.59 262.621 14
2 -14 -3 1898.58 262.921 12
2 14 3 2065.88 265.216 14
2 -14 -4 696.681 172.815 12
2 14 4 888.788 195.202 14
2 -14 -5 13640.7 630.322 12
2 14 5 12680.7 629.297 14
2 -14 -6 1863.5 258.683 12
2 14 6 2019.53 269.02 14
2 -14 -7 9868.75 523.206 12
2 14 7 9062.38 526.595 14
-2 14 -7 10209.3 549.233 17
-2 14 -8 381.123 105.91 24
2 -14 -8 396.06 144.9 12
-2 14 -8 470.866 157.068 17
2 14 8 559.214 163.448 14
-2 14 -9 5483.28 335.872 24
2 -14 -9 6087.41 412.662 12
-2 14 -9 6048.23 412.063 17
2 14 9 5917.64 415.215 14
-2 14 -10 844.693 150.992 24
2 -14 -10 1072.62 202.845 12
-2 14 -10 641.753 150.737 17
2 14 10 950.878 188.193 14
-2 14 -11 1034.9 149.286 24
-2 14 -11 955.95 178.64 17
2 -14 -11 858.159 172.048 12
2 14 11 1156.42 196.527 14
-2 14 -12 9225.32 414.687 24
2 -14 -12 9634.23 477.92 12
2 14 12 9205.85 474.524 14
-2 14 -12 9755.63 475.713 17
-2 14 -13 6765.37 349.518 24
2 -14 -13 7459.86 415.795 12
-2 14 -13 7238 406.401 17
2 14 13 7913.73 427.355 14
-2 14 -14 4105.05 277.122 24
2 -14 -14 3595.05 283.757 12
2 14 14 3791.22 289.139 14
-2 14 -14 4119.46 296.465 17
-2 14 -15 3775.23 252.348 24
2 -14 -15 4088.95 292.003 12
-2 14 -15 3432.23 259.093 17
2 14 15 3979.49 289.547 14
-2 14 -16 7227.72 336.278 24
2 -14 -16 7307.02 362.986 12
-2 14 -16 7696.71 357.434 17
2 14 16 7452.63 354.319 14
2 -14 -17 1328.29 161.218 12
-2 -15 -7 2168.62 204.586 13
-2 -15 -6 5690.72 332.562 13
-2 -15 -5 10446.3 447.026 13
-2 -15 -4 11645.8 477.365 13
-2 -15 -3 69.2717 93.2698 13
-2 -15 -2 2253.22 227.592 13
-2 -15 -1 941.22 155.065 13
2 15 -1 1074.07 149.474 14
-2 -15 0 24625.6 689.007 13
2 15 0 25432.4 646.42 14
-2 -15 1 1030.21 154.257 13
-2 15 -1 1166.77 156.968 17
2 15 1 845.556 134.194 14
-2 15 -2 1529.16 180.828 17
2 15 2 1699.5 189.979 14
-2 15 -3 171.409 93.199 17
2 15 3 50.0719 74.828 14
-2 15 -4 15362 518.483 17
2 15 4 15058.6 517.321 14
-2 15 -5 9473.58 403.842 17
2 15 5 8916.27 403.119 14
-2 15 -6 5555 307.944 17
2 15 6 4976.38 303.127 14
2 15 7 3348.66 252.493 14
-2 15 -7 3376.47 242.23 17
2 15 8 99.6676 83.6564 14
-3 0 0 613.166 161.94 30
-3 0 -1 11982.5 611.97 30
-3 0 1 13813.1 616.754 30
-3 0 2 30326.8 876.944 30
-3 0 -2 30168.6 988.135 30
-3 0 -3 5727.33 449.971 30
-3 0 3 5903.74 374.717 30
-3 0 4 121891 1600.32 30
-3 0 -4 113383 2008.14 30
-3 0 -5 96818.5 1888.07 30
-3 0 5 103545 1359.09 30
-3 0 -6 13909 734.334 30
-3 0 -7 7021.33 536.194 30
-3 0 -8 25496.9 1031.96 30
-3 0 -9 22545.5 994.084 30
-3 0 -10 7668.44 604.78 30
-3 0 -11 13970.6 815.582 30
-3 0 11 14662.4 725.089 32
-3 0 12 11977.6 658.303 32
-3 0 -12 11954.8 759.785 30
-3 0 -13 6938.16 595.405 30
-3 0 13 8303.43 553.852 32
-3 0 14 10234.3 626.358 32
3 0 -14 10667.1 627.473 33
-3 0 -14 9898.65 722.119 30
-3 0 -15 15296.9 896.433 30
3 0 -15 14329.1 748.819 33
-3 0 15 14897.4 757.84 32
-3 0 -16 96553.3 2299.47 30
3 0 -16 101685 2043.3 33
3 0 -17 6816.78 543.044 33
-3 0 -17 6911.85 640.822 30
-3 0 -18 28398.7 1290.54 30
3 0 -18 29326 1136.5 33
3 0 -18 28614.7 1208.4 2
-3 0 -18 27879.8 1094.04 26
3 0 -19 36127.6 1384.81 2
-3 0 -19 35744.5 1468.47 30
3 0 -19 36575.7 1174.06 5
3 0 -19 37267.3 1314.15 33
-3 0 -19 35069.9 1096.76 13
-3 0 -19 37794.3 1291.61 26
3 0 -20 39772.2 1470.71 2
3 0 -20 35274.3 1398.15 3
3 0 -20 37652.6 1208.46 5
3 0 -20 39115.6 1394.02 33
-3 0 -20 40194.2 1579.84 30
3 0 -20 39089.4 1333.58 28
-3 0 -20 40916 1159.43 13
-3 0 -20 41177.7 1359.97 26
-3 0 -21 590.277 151.906 26
-3 0 -21 574.65 146.698 13
3 0 -21 1030.37 228.796 28
3 0 -21 659.624 231.492 2
-3 0 -21 1008.85 206.937 9
3 0 -21 1133.97 298.147 3
3 0 -21 943.898 215.825 33
3 0 -21 1075.19 221.725 5
-3 0 -21 644.954 264.834 30
3 0 -22 6316.2 627.113 2
3 0 -22 6430.83 618.844 3
3 0 -22 7029.31 524.482 5
3 0 -22 6833.15 639.189 33
-3 0 -22 7762.15 567.763 9
-3 0 -22 7179.09 706.287 30
-3 0 -22 6818.37 576.689 26
3 0 -22 7070.64 600.15 28
-3 0 -22 6965.74 486.335 13
3 0 -23 12587 848.767 1
3 0 -23 11702.7 839.734 2
3 0 -23 10934 749.584 28
-3 0 -23 14075.2 986.6 30
-3 0 -23 12623.4 797.083 26
3 0 -23 11520 824.619 3
3 0 -23 12258.1 690.441 5
3 0 -23 12373.7 851.172 33
-3 0 -23 12935.2 726.34 9
-3 0 -23 13247.8 674.622 13
3 0 -24 92934.7 2363.16 2
3 0 -24 91382.7 2290.67 3
3 0 -24 87618.7 2298.46 33
3 0 -24 96994.9 1920.18 5
3 0 -24 96734.1 2185.79 28
-3 0 -24 96421.8 1991.55 9
-3 0 -24 98153.1 1976.77 31
-3 0 -24 94928.5 2574.98 30
-3 0 -24 95751.4 2172.25 26
3 0 -24 97201.4 2351.65 1
3 0 -25 30865.9 1382.08 2
3 0 -25 28049.7 1302.78 3
3 0 -25 30357.5 1088.47 5
3 0 -25 27938.9 1323.34 33
-3 0 -25 30428.1 1121.72 9
-3 0 -25 28325.8 1434.78 30
3 0 -25 31236.4 1263.18 28
3 0 -25 30542.3 1312.59 1
-3 0 -25 29751.5 1235.08 26
-3 0 -25 30364.4 1113.26 31
3 0 -26 5541.11 602.094 2
3 0 -26 5651.41 606.968 4
3 0 -26 4540.37 576.583 3
-3 0 -26 5540.22 479.903 9
-3 0 -26 6131.21 510.356 31
-3 0 -26 5895.07 662.827 30
3 0 -26 5768.01 566.12 28
3 0 -26 6223.34 606.645 1
-3 0 -26 5735.42 551.571 26
-3 0 -27 5838.8 560.483 26
3 0 -27 5857.26 605.004 3
3 0 -27 5829.85 601.724 1
-3 0 -27 6416.32 517.989 9
-3 0 -27 6714.27 523.969 31
-3 0 -27 5645.1 658.928 30
3 0 -27 6793.47 606.502 28
3 0 -27 5711.07 607.877 4
3 0 -27 6022.69 622.783 2
-3 0 -28 10244.3 745.382 26
3 0 -28 10616.6 815.848 3
-3 0 -28 10344.2 748.857 21
-3 0 -28 9675.18 636.365 31
-3 0 -28 10558 653.748 9
3 0 -28 10427.6 776.288 1
3 0 -28 10912 755.463 28
3 0 -28 9490.15 783.075 2
3 0 -28 9517.65 773.038 4
3 0 -29 6379.62 647.288 3
-3 0 -29 6250.63 582.794 21
3 0 -29 6104.2 609.028 1
-3 0 -29 6368.86 507.129 9
-3 0 -29 6355.89 506.546 31
3 0 -29 6690.49 588.339 28
3 0 -29 6070.31 628.563 4
-3 0 -29 6540.08 606.281 26
3 0 -29 6366.42 636.841 2
-3 0 -30 380.062 156.612 9
3 0 -30 272.772 214.106 4
3 0 -30 229.014 173.794 1
-3 0 -30 561.176 240.735 21
3 0 -30 487.117 287.571 11
3 0 -30 592.56 316.236 3
3 0 -30 389.41 275.579 2
-3 0 -30 300.412 135.614 31
3 0 -30 422.137 239.794 28
-3 0 -30 444.26 239.964 26
3 0 -31 2698.61 432 4
-3 0 -31 2739.57 405.421 21
3 0 -31 3096.97 452.608 11
3 0 -31 2670.63 412.936 1
3 0 -31 3431.03 463.38 3
-3 0 -31 3083.23 358.186 9
3 0 -31 2225.46 412.4 2
-3 0 -31 2787.72 351.234 31
-3 0 -31 2905.55 414.48 26
-3 0 -32 208.998 145.437 9
3 0 -32 46.5765 181.526 4
3 0 -32 249.429 204.607 1
-3 0 -32 137.647 156.858 21
3 0 -32 34.8268 194.992 11
3 0 -32 776.03 321.97 3
3 0 -32 202.037 209.785 2
-3 0 -32 183.989 148.277 31
-3 0 -32 153.649 195.061 26
3 0 -33 14931.4 874.378 3
3 0 -33 16107.7 947.456 11
-3 0 -33 15301.4 861.017 21
-3 0 -33 15564 709.012 9
3 0 -33 14495.5 855.199 1
-3 0 -33 14559 691.082 31
3 0 -33 14895.4 940.407 4
3 0 -33 14101.4 893.502 2
3 0 -34 23462.4 1048.04 3
3 0 -34 24573.9 1134.55 11
-3 0 -34 23861.3 1033.9 21
3 0 -34 23337.1 1135.66 4
3 0 -34 23396.6 1113.64 2
3 0 -34 22456.8 1041.58 1
-3 0 -35 12636.3 749.258 21
3 0 -35 13540.8 831.735 11
3 0 -35 12626.5 700.541 10
3 0 -35 12533.7 762.093 1
3 0 -35 11149.1 765.331 4
3 0 -35 12505.6 792.03 2
3 0 -36 17388.1 912.632 11
-3 0 -36 17783.1 853.146 21
3 0 -36 17193.3 850.257 1
3 0 -36 18700.8 797.074 10
3 0 -36 17974.6 930.206 4
3 0 -36 17206.1 878.04 2
3 0 -37 15763.6 831.255 11
-3 0 -37 16954.7 787.192 21
3 0 -37 16952.7 715.373 10
3 0 -37 16317.9 782.97 1
3 0 -37 16960.6 861.169 4
3 0 -37 15687.7 818.311 2
3 0 -38 567.616 196.746 11
-3 0 -38 592.988 199.573 21
3 0 -38 671.109 177.404 1
3 0 -38 359.57 143.671 10
3 0 -38 702.417 208.447 2
3 0 -38 576.207 179.813 4
3 0 -39 2169.82 271.113 1
3 0 -39 2195.65 291.183 11
-3 0 -39 2145.75 277.946 21
-3 0 -39 2423.58 280.448 3
3 0 -39 2051.07 288.966 4
-3 0 -40 438.412 139.053 3
-3 0 -40 271.975 130.479 21
3 0 -40 270.303 126.315 1
3 0 -40 420.533 162.057 4
-3 0 -41 677.431 142.015 3
-3 0 -42 1518.37 187.797 6
3 1 -41 5802.46 363.343 1
3 1 -41 6782.37 422.343 4
3 1 -40 1005.41 205.654 11
-3 -1 -40 473.146 151.893 21
3 1 -40 810.785 179 1
3 1 -40 889.381 209.733 4
3 1 -39 7518.23 524.33 11
-3 -1 -39 8115.11 502.438 21
-3 -1 -39 8247.69 452.685 3
3 1 -39 7668.84 489.137 1
3 1 -39 8383.25 546.585 4
3 1 -38 3037.24 374.59 11
-3 -1 -38 3050.4 340.33 21
-3 -1 -38 3008.18 303.786 3
3 1 -38 3172.18 366.692 2
3 1 -38 3161.41 353.266 1
3 1 -38 3433.89 396.031 4
3 1 -37 16799.6 852.704 11
-3 -1 -37 16580.7 790.541 21
3 1 -37 16909.7 872.204 4
3 1 -37 17183.1 686.386 10
3 1 -37 16709.9 836.164 2
3 1 -37 17085.4 800.885 1
3 1 -36 15410.9 832.017 2
3 1 -36 15703.5 852.55 11
-3 -1 -36 16025.7 809.473 21
3 1 -36 17022.5 736.94 10
3 1 -36 15982.1 885.864 4
3 1 -36 17212.5 852.4 1
3 1 -35 2503.12 380.673 4
3 1 -35 2982.83 430.209 11
3 1 -35 2581.02 313.929 10
3 1 -35 2372.85 360.915 2
3 1 -35 2606.27 369.524 1
-3 -1 -35 2680.21 374.586 21
3 1 -34 10409 708.275 3
-3 -1 -34 12668.8 773.6 21
3 1 -34 12184.6 819.077 11
3 1 -34 13339 812.634 1
-3 -1 -34 11901.3 593.58 9
-3 -1 -34 12156.2 765.91 26
3 1 -34 11064.1 780.375 4
3 1 -34 11715.9 786.968 2
3 1 -33 3445.77 410.017 3
-3 -1 -33 3691.91 436.683 21
3 1 -33 3524.08 472.807 11
-3 -1 -33 3399.24 342.478 9
3 1 -33 3240.24 441.964 2
3 1 -33 3488.03 442.349 1
3 1 -33 4898.27 542.146 4
-3 -1 -33 3838.93 460.198 26
3 1 -32 20926.6 1006.24 3
-3 -1 -32 20902.1 1023.9 21
3 1 -32 21063.1 1094.23 11
-3 -1 -32 20505.4 1018.71 26
-3 -1 -32 21058.4 859.892 9
3 1 -32 21182.5 1081.24 1
3 1 -32 20983.2 1124.56 4
3 1 -32 21183.8 1104.54 2
3 1 -31 5007.82 536.444 3
-3 -1 -31 5126.38 544.538 21
-3 -1 -31 5906.61 471.179 9
3 1 -31 5273.97 572.585 1
3 1 -31 5462.84 605.307 4
-3 -1 -31 5445.2 548.509 26
3 1 -31 5130.1 572.452 2
3 1 -30 4960.21 571.363 4
3 1 -30 5271.41 554.122 3
-3 -1 -30 4996.57 533.156 21
-3 -1 -30 5279.41 472.379 9
3 1 -30 4548.42 493.793 28
3 1 -30 4716.33 568.738 1
-3 -1 -30 4620.09 512.355 26
3 1 -30 4971.6 552.78 2
3 1 -29 674.046 272.07 2
-3 -1 -29 333.059 206.015 21
3 1 -29 274.063 178.096 1
3 1 -29 241.23 137.235 5
3 1 -29 137.322 242.677 3
-3 -1 -29 166.728 147.152 9
3 1 -29 368.617 220.242 28
-3 -1 -29 274.794 210.594 26
3 1 -28 1924.58 269.577 5
3 1 -28 1442.63 379.456 3
-3 -1 -28 2280.74 394.726 21
3 1 -28 1910.62 374.676 2
-3 -1 -28 1902.67 298.132 9
-3 -1 -28 2024.37 425.502 30
3 1 -28 2645.58 377.774 28
-3 -1 -28 2109.24 372.797 26
3 1 -27 6446.79 621.949 3
3 1 -27 5882.12 614.604 2
3 1 -27 6062.2 507.695 5
-3 -1 -27 6076.89 511.244 9
-3 -1 -27 6424.6 696.59 30
3 1 -27 6553.34 576.622 28
-3 -1 -27 5813.5 563.78 26
3 1 -26 11472.9 847.802 2
3 1 -26 11727.1 817.434 3
3 1 -26 11411.6 688.549 5
-3 -1 -26 11416.1 699.024 9
-3 -1 -26 10479.8 888.859 30
-3 -1 -26 11200.6 773.762 26
3 1 -26 10500.6 738.369 28
3 1 -25 18169.4 1046.1 2
3 1 -25 17103.9 971.327 3
3 1 -25 16545.7 846.074 5
-3 -1 -25 17944 868.718 9
-3 -1 -25 18644.3 1167.07 30
3 1 -25 18107.9 949.992 28
-3 -1 -25 17579.8 948.027 26
3 1 -24 2521.45 426.148 3
3 1 -24 2802.47 347.553 5
3 1 -24 3319.2 467.027 2
-3 -1 -24 2677.98 337.599 9
3 1 -24 2904.11 410.23 28
-3 -1 -24 3397.77 481.047 7
-3 -1 -24 3229.57 348.573 13
-3 -1 -24 3303.42 496.222 30
-3 -1 -24 2997.92 416.756 26
3 1 -23 9130.4 742.212 2
3 1 -23 10149.8 765.534 3
3 1 -23 9368.36 685.131 28
3 1 -23 10067.3 666.209 5
-3 -1 -23 9862.14 829.964 30
-3 -1 -23 8769.59 729.518 7
-3 -1 -23 10299.8 599.165 13
-3 -1 -23 9729.85 687.062 26
-3 -1 -22 8841.12 774.845 30
3 1 -22 7980.76 685.54 2
3 1 -22 9772.43 639.109 5
3 1 -22 8011.74 622.672 28
-3 -1 -22 7572.7 645.331 7
-3 -1 -22 7971.36 518.965 13
-3 -1 -22 7642.9 614.864 26
3 1 -21 5607.63 576.441 2
3 1 -21 5348.99 487.985 5
-3 -1 -21 5249.42 595.778 30
-3 -1 -21 4231.72 488.144 7
-3 -1 -21 5038.72 396.437 13
-3 -1 -21 4901.34 497.235 26
3 1 -20 20233.1 1063.95 2
3 1 -20 21591.4 971.919 5
3 1 -20 22174.7 1013.04 33
-3 -1 -20 20768.9 1162.99 30
-3 -1 -20 20461.6 1033.62 7
-3 -1 -20 21717.1 857.023 13
-3 -1 -20 20222.6 975.591 26
3 1 -19 21085.2 1043.93 2
3 1 -19 21202.4 928.165 5
3 1 -19 21717.2 971.091 33
-3 -1 -19 22517.7 1181.71 30
-3 -1 -19 20571.2 1022.06 7
-3 -1 -19 23350.1 889.728 13
-3 -1 -19 23040 1018.27 26
3 1 -18 60857.5 1745.3 2
3 1 -18 59285.1 1541.16 5
3 1 -18 63686.5 1602.19 33
-3 -1 -18 58864.4 1882.44 30
-3 -1 -18 57142.6 1662.27 7
-3 -1 -18 60427.1 1616.25 26
3 1 -17 20542.2 907.097 33
-3 -1 -17 21274.1 1131.65 30
-3 -1 -17 19806.3 960.758 7
3 1 -16 1866.57 276.192 33
-3 -1 -16 1553.49 331.253 30
3 1 -15 44690.1 1225.22 33
-3 -1 -15 41465.7 1521.1 30
-3 -1 -14 198539 3290.71 30
3 1 -14 219399 2603.12 33
3 1 -13 48778.1 1178.32 33
-3 -1 -13 47522.1 1576.94 30
3 1 -12 14434.2 620.752 33
-3 -1 -12 12703.2 812.699 30
3 1 -11 13230.3 578.244 33
-3 -1 -11 13807.1 837.046 30
3 1 -10 154232 1878.5 33
-3 -1 -10 143058 2623.99 30
3 1 -9 7683.61 405.92 33
-3 -1 -9 8556.82 639.826 30
3 1 -8 149151 1695.39 33
-3 -1 -8 147714 2576.74 30
-3 -1 -7 142463 2480.16 30
-3 -1 -6 36947.1 1253.39 30
-3 -1 -5 164226 2563.02 30
-3 -1 -4 35971.3 1184.19 30
-3 1 3 23036.6 609.415 30
-3 -1 -3 22648.7 931.702 30
-3 -1 -2 4112.12 392.728 30
-3 1 2 4217.97 285.207 30
-3 1 1 113027 1559.7 30
-3 -1 -1 115214 1999.35 30
-3 1 0 23857.9 747.989 30
-3 -1 0 25358.7 921.494 30
-3 1 -1 110791 1684.62 30
-3 -1 1 110375 1898.81 30
-3 1 -2 3793.31 333.753 30
-3 -1 2 4151.01 367.972 30
-3 1 -3 20048.3 777.967 30
-3 -1 3 21482.5 801.629 30
-3 -1 4 43337.4 1107.64 30
-3 1 -4 40885.8 1141.37 30
-3 1 -5 160431 2333.59 30
-3 -1 5 167936 2135.89 30
-3 -1 6 45778 1289.74 32
-3 1 -6 49672.2 1321.02 30
-3 -1 6 47705.7 1105.08 30
-3 -1 7 170362 2003.94 30
-3 1 -7 161959 2451.65 30
-3 -1 8 143852 2335.52 32
-3 1 -8 149689 2412.31 30
-3 1 -9 13110 739.227 30
-3 -1 9 11418.5 676.566 32
-3 -1 10 143144 2389.61 32
-3 1 -10 152740 2553.91 30
-3 -1 11 11089.7 681.557 32
-3 1 -11 10495.4 684.66 30
-3 -1 12 12495.9 736.892 32
-3 1 -12 13604 801.757 30
-3 -1 13 49380.9 1484.8 32
-3 1 -13 52844 1584.62 30
-3 -1 14 198282 3001.27 32
-3 1 -14 208944 3219.07 30
-3 -1 15 37207.4 1330.88 32
-3 1 -15 34392.3 1335.82 30
-3 1 -16 1404.51 302.35 30
-3 -1 16 1904.53 332.727 32
-3 1 -17 16190 775.542 9
3 -1 -17 17843.7 906.941 1
-3 -1 17 18680.4 977.051 32
-3 1 -17 17133 992.018 30
3 -1 -17 19522.7 983.81 2
-3 -1 18 54780.5 1694.57 32
3 -1 -18 59579.9 1683.27 1
3 -1 -18 62236.7 1741.51 33
-3 1 -18 54801.3 1790.65 30
-3 1 -18 55299.6 1442.28 9
3 -1 -18 53913.7 1513.27 28
3 -1 -18 53142.4 1651.09 2
-3 1 -18 57195.8 1551.82 26
3 -1 -19 22294 1079.4 3
-3 1 -19 22124.7 917.319 9
3 -1 -19 21855.1 1047.3 1
3 -1 -19 24390.3 1118.34 33
-3 1 -19 23062 1182.33 30
3 -1 -19 20397.3 951.396 28
-3 1 -19 21756.9 853.651 13
3 -1 -19 21629.1 1066.08 2
-3 1 -19 22146.6 987.884 26
3 -1 -20 19691.3 1083.89 3
3 -1 -20 23226.6 1114.1 33
3 -1 -20 21808.5 1065.29 1
-3 1 -20 22536 942.192 9
-3 1 -20 19806 1116.87 30
3 -1 -20 22164.7 1010.4 28
-3 1 -20 23245.5 880.346 13
3 -1 -20 22730.4 1127.18 2
-3 1 -20 22031.8 1006.51 26
3 -1 -21 3512.38 525.421 3
3 -1 -21 5552.87 521.701 28
3 -1 -21 5322.93 541.318 33
3 -1 -21 5276.16 551.125 1
-3 1 -21 4518.11 437.514 9
3 -1 -21 5262.1 525.106 4
-3 1 -21 4816.31 580.207 30
3 -1 -21 5167.67 559.49 2
-3 1 -21 5778.7 539.839 26
3 -1 -22 9603.17 774.953 3
3 -1 -22 10864.4 772.843 1
3 -1 -22 11068 811.998 33
-3 1 -22 10306.9 647.425 9
-3 1 -22 10532.9 849.261 30
3 -1 -22 9313.56 719.319 4
3 -1 -22 10982.4 738.146 28
3 -1 -22 9782.91 764.572 2
-3 1 -22 11158.2 737.742 26
3 -1 -23 8914.19 679.419 28
3 -1 -23 9545.02 771.562 3
3 -1 -23 10459 760.823 1
3 -1 -23 10099 797.462 33
-3 1 -23 9643.17 625.286 9
-3 1 -23 10069.5 846.341 30
3 -1 -23 9619.99 717.433 4
3 -1 -23 9770.03 774.029 2
-3 1 -23 10182.4 708.559 26
3 -1 -24 3176.73 470.969 33
3 -1 -24 3166.34 472.06 3
-3 1 -24 3746.13 401.368 9
-3 1 -24 3455.59 510.927 30
-3 1 -24 3200.28 412.603 26
3 -1 -24 3372.42 438.177 1
3 -1 -24 2645.65 389.34 28
3 -1 -24 3261.58 482.681 4
3 -1 -24 3672.74 488.78 2
3 -1 -25 15887.5 1051.08 3
3 -1 -25 17719.1 1016.06 1
3 -1 -25 17487.6 1091.8 33
-3 1 -25 19270.6 992.442 26
-3 1 -25 19738.1 900.601 9
3 -1 -25 18191.2 978.149 28
3 -1 -25 20103.8 1072.02 4
3 -1 -25 18080.8 1054.02 2
3 -1 -26 9933.77 822.705 3
3 -1 -26 9254.45 730.662 1
3 -1 -26 10283.5 810.597 2
3 -1 -26 9292.21 805.608 33
-3 1 -26 10301.3 651.996 9
-3 1 -26 9630.6 656.286 31
3 -1 -26 9241.85 710.157 28
3 -1 -26 10034.9 780.17 4
-3 1 -26 10441.3 746.619 26
3 -1 -27 5723.87 581.426 1
3 -1 -27 5450.1 575.879 11
3 -1 -27 4754.61 573.142 3
-3 1 -27 5168.11 474.454 9
-3 1 -27 4925.22 483.631 31
3 -1 -27 5195.32 542.732 28
3 -1 -27 5759.26 591.157 4
3 -1 -27 5537.17 606.072 2
-3 1 -27 5118.85 529.195 26
3 -1 -28 2269.3 393.305 4
-3 1 -28 2194.54 348.687 21
3 -1 -28 1784.21 355.861 11
3 -1 -28 1903.14 397.6 3
3 -1 -28 2219.59 408.306 2
-3 1 -28 3325.13 396.595 31
-3 1 -28 1694.09 273.415 9
3 -1 -28 1989.87 349.089 1
3 -1 -28 1928.27 335.309 28
-3 1 -28 1938.25 329.717 26
3 -1 -29 119.442 215.611 4
-3 1 -29 338.863 169.672 21
3 -1 -29 484.746 198.879 11
3 -1 -29 108.941 309.921 3
3 -1 -29 315.998 187.376 2
3 -1 -29 614.081 249.02 1
-3 1 -29 498.662 215 9
-3 1 -29 265.828 160.695 31
3 -1 -29 454.773 211.993 28
-3 1 -29 366.883 228.907 26
3 -1 -30 6578.45 665.365 3
3 -1 -30 7006.49 659.825 11
-3 1 -30 6636.5 596.738 21
-3 1 -30 6522.38 515.097 9
3 -1 -30 7105.1 678.321 2
-3 1 -30 6767.05 528.251 31
3 -1 -30 7235.26 666.407 4
3 -1 -30 7425.85 653.171 1
3 -1 -31 5863.28 569.947 1
3 -1 -31 5575.09 609.675 3
3 -1 -31 5582.87 578.52 11
-3 1 -31 5976.86 550.917 21
-3 1 -31 5798.67 473.189 9
-3 1 -31 5006.47 467.134 31
3 -1 -31 5109.33 559.895 4
3 -1 -31 4948.53 541.61 2
3 -1 -32 17835.8 1048.71 3
3 -1 -32 20783.7 1075.07 11
-3 1 -32 21030.9 1016.96 21
-3 1 -32 21969 923.233 31
3 -1 -32 21445 1037.22 1
3 -1 -32 20921.3 1103.43 4
3 -1 -32 21128.7 1090.86 2
3 -1 -33 3704.5 460.44 4
-3 1 -33 3302.74 415.221 21
3 -1 -33 3046.71 439.444 11
3 -1 -33 3549.65 438.591 1
3 -1 -33 3585.08 453.026 2
-3 1 -33 3470.64 365.173 31
3 -1 -34 12471.7 809.126 11
-3 1 -34 13540 777.678 21
-3 1 -34 12965.5 671.123 31
3 -1 -34 15135 799.572 10
3 -1 -34 12958.8 784.486 1
3 -1 -34 13986.2 850.947 2
3 -1 -34 13479.3 848.869 4
3 -1 -35 2808.99 402.822 4
-3 1 -35 3429.64 397.599 21
3 -1 -35 2875.82 416.907 11
3 -1 -35 3392.34 404.795 1
3 -1 -35 2634.43 351.862 10
-3 1 -35 3009.58 325.06 31
3 -1 -35 2746.51 395.433 2
3 -1 -36 15524.5 847.796 11
-3 1 -36 16200.6 792.271 21
3 -1 -36 15594.9 779.115 1
3 -1 -36 15203.6 831.358 2
3 -1 -36 15881.3 757.872 10
3 -1 -36 16355.8 876.592 4
3 -1 -37 15033.1 805.233 11
3 -1 -37 15321.9 738.072 1
3 -1 -37 16397 729.275 10
3 -1 -37 16415.5 834.073 4
-3 1 -37 15438.4 742.016 21
3 -1 -38 1898.6 282.661 1
3 -1 -38 2183.19 319.235 11
-3 1 -38 1914.37 275.331 21
3 -1 -38 1992.19 259.517 10
3 -1 -38 2147.16 311.567 4
3 -1 -39 6749.14 431.135 1
-3 1 -39 7017.09 454.862 21
3 -1 -39 7390.46 429.657 10
3 -1 -39 7102.39 499.271 4
-3 1 -40 893.968 192.099 6
3 -1 -40 694.892 143.772 10
-3 1 -41 8190.17 448.377 6
-3 1 -41 7764.24 407.351 3
-3 1 -42 8210.22 398.674 6
3 2 -41 1338.02 213.583 11
3 2 -41 1173.08 177.171 1
3 2 -41 1051.33 188.671 4
3 2 -40 1442.74 233.01 4
-3 -2 -40 1118.45 202.94 21
3 2 -40 1456.32 231.571 11
3 2 -40 1358 202.033 1
3 2 -39 2365.98 304.164 4
-3 -2 -39 1804.9 257.874 21
3 2 -39 1971.67 280.004 11
3 2 -39 1820.65 256.868 2
3 2 -39 1852.73 254.306 1
3 2 -38 4503.19 421.277 11
-3 -2 -38 4475.51 402.879 21
3 2 -38 4060.62 393.887 2
3 2 -38 4240.18 405.734 1
3 2 -38 4915.08 457.458 4
3 2 -37 13548.4 757.37 11
-3 -2 -37 14170.4 718.612 21
3 2 -37 14263 743.699 2
3 2 -37 14679.2 797.451 4
3 2 -37 13728.7 739.016 1
3 2 -36 8994.05 625.389 1
-3 -2 -36 8844.89 599.67 21
3 2 -36 9390.31 663.562 11
-3 -2 -36 10034.9 554.559 3
3 2 -36 8565.96 613.79 2
3 2 -36 9261.23 680.151 4
-3 -2 -36 9048.85 605.734 26
3 2 -35 507.38 272.706 4
-3 -2 -35 285.5 152.621 3
-3 -2 -35 468.044 219.914 21
3 2 -35 457.792 217.096 11
3 2 -35 748.462 191.181 10
3 2 -35 638.116 221.989 1
3 2 -35 500.054 190.612 2
-3 -2 -35 184.606 167.739 26
-3 -2 -34 13626.2 788.656 21
3 2 -34 13390.5 833.079 11
3 2 -34 12837.5 794.742 1
3 2 -34 11985.9 779.487 2
3 2 -34 13855.3 874.653 4
-3 -2 -34 13108 782.433 26
-3 -2 -33 32421.9 1235.86 21
3 2 -33 32458.1 1337.38 11
-3 -2 -33 32925.4 1012.53 9
-3 -2 -33 32220.6 1240.16 26
3 2 -33 32817.9 1300.33 1
3 2 -33 33640.3 1366.43 4
3 2 -33 31429.9 1284.98 2
-3 -2 -32 6946.48 607.618 21
3 2 -32 6759.97 491.781 5
-3 -2 -32 6542.06 488.239 9
3 2 -32 6259.17 597.247 1
-3 -2 -32 6942.75 606.917 26
3 2 -32 6465.07 626.635 4
3 2 -32 6521.52 610.695 2
-3 -2 -31 4135.26 478.332 26
-3 -2 -31 3901.9 470.855 21
3 2 -31 3799.46 380.549 5
3 2 -31 3639.69 421.996 28
-3 -2 -31 3955.99 387.3 9
3 2 -31 3222.5 453.518 2
3 2 -30 12085 849.911 2
-3 -2 -30 12957.1 828.193 21
3 2 -30 12496 706.723 5
-3 -2 -30 13293.8 713.64 9
3 2 -30 12798.9 771.176 28
-3 -2 -30 11334.1 779.255 26
3 2 -29 29578.6 1322.65 2
-3 -2 -29 28695.2 1250.83 26
-3 -2 -29 27374.3 1229.21 21
3 2 -29 29237.5 1106.4 5
-3 -2 -29 30755.9 1115.61 9
3 2 -29 29695.5 1179.67 28
3 2 -28 10372.5 793.007 2
-3 -2 -28 9708.36 720.064 21
3 2 -28 10967.4 681.066 5
-3 -2 -28 10022.3 647.927 9
3 2 -28 11071 730.527 28
-3 -2 -28 10519.7 780.796 7
-3 -2 -28 10062.9 742.257 26
3 2 -27 15456.4 982.904 2
3 2 -27 17944.3 889.36 5
-3 -2 -27 17482.5 853.673 9
-3 -2 -27 16917.8 1133.03 30
3 2 -27 17426.7 914.64 28
-3 -2 -27 16287.5 963.784 7
-3 -2 -27 17157.7 955.836 26
-3 -2 -26 1068.35 287.133 26
3 2 -26 1042.25 244.63 5
3 2 -26 960.402 292.713 2
-3 -2 -26 814.422 278.313 30
3 2 -26 1032.99 269.369 28
-3 -2 -26 1062.34 290.462 7
-3 -2 -25 10721.3 892.747 30
3 2 -25 9929.17 771.997 2
3 2 -25 10775.3 702.894 5
3 2 -25 10789.6 720.042 28
-3 -2 -25 9511.33 747.634 7
-3 -2 -25 10981.7 766.831 26
3 2 -24 25808.2 1230.36 2
-3 -2 -24 26769.9 957.34 13
3 2 -24 26563.8 1095.44 5
-3 -2 -24 25579.6 1363.68 30
3 2 -24 27640.1 1156.48 28
-3 -2 -24 25419.5 1203.89 7
-3 -2 -24 25840.3 1156.11 26
-3 -2 -23 42224.8 1211.39 13
3 2 -23 40035 1516.66 2
3 2 -23 42530.7 1403.45 28
3 2 -23 42126.3 1387.42 5
-3 -2 -23 41932.5 1727.86 30
-3 -2 -23 39272.6 1474.2 7
-3 -2 -23 41730.6 1449.14 26
3 2 -22 9777.65 744.777 2
-3 -2 -22 10154.7 602.867 13
3 2 -22 9302.49 658.6 5
-3 -2 -22 9452.08 822.712 30
-3 -2 -22 8650.27 687.586 7
-3 -2 -22 9438.76 688.708 26
-3 -2 -21 425.98 212.873 26
-3 -2 -21 603.64 205.96 7
-3 -2 -21 608.975 210.33 13
3 2 -21 466.655 214.72 2
3 2 -21 446.214 169.619 5
-3 -2 -21 508.994 218.433 30
3 2 -20 11980.9 805.211 2
3 2 -20 12017.4 746.954 5
-3 -2 -20 11013 867.345 30
-3 -2 -20 11260.9 662.875 8
-3 -2 -20 11939.7 649.959 13
-3 -2 -20 11621.7 778.081 7
3 2 -19 17157.9 943.82 2
3 2 -19 18268.1 901.385 5
-3 -2 -19 17031.8 1070.68 30
-3 -2 -19 17647.2 827.555 8
-3 -2 -19 17269 940.445 7
-3 -2 -19 17370.3 789.237 13
3 2 -18 4758.89 494.901 2
3 2 -18 4761.37 466.354 5
-3 -2 -18 5142.01 524.603 7
-3 -2 -18 5384.96 455.111 8
-3 -2 -18 4438.7 539.524 30
-3 -2 -18 4987.03 427.114 13
3 2 -17 6837.68 550.82 5
-3 -2 -17 6077.45 633.095 30
-3 -2 -17 7376.33 598.071 7
-3 -2 -16 18533.6 1064.83 30
-3 -2 -15 17755.7 1026.46 30
-3 -2 -14 818.506 288.779 30
-3 -2 -13 106062 2427.25 30
-3 -2 -12 6749.02 614.389 30
-3 -2 -11 1042.52 283.173 30
-3 -2 -10 21063.1 1042.23 30
-3 -2 -9 35987.8 1341.72 30
-3 -2 -8 95236.5 2132.49 30
-3 -2 -7 14759 831.362 30
-3 -2 -6 5564.54 524.777 30
-3 -2 -5 36830.7 1268.6 30
-3 -2 -4 23242.4 999.013 30
-3 -2 -3 158377 2568.75 30
-3 -2 -2 8126.81 586.88 30
-3 -2 -1 16200.8 818.948 30
-3 2 1 19245.3 599.479 30
-3 -2 0 1368.46 251.39 30
-3 2 0 1154.03 161.144 30
-3 2 -1 16075.8 616.977 30
-3 -2 1 15927.3 785.943 30
-3 -2 2 7374.4 533.241 30
-3 2 -2 7388.41 443.516 30
-3 2 -3 165481 2143.62 30
-3 -2 3 152791 2377.71 30
-3 -2 4 23410.5 977.181 32
-3 2 -4 25884.8 877.965 30
-3 -2 4 23267.1 927.443 30
-3 -2 5 43805.5 1329.08 32
-3 -2 5 42430.7 1244.26 30
-3 2 -5 44228.2 1198.44 30
-3 -2 6 5860.9 459.637 30
-3 -2 6 5966.8 507.442 32
-3 2 -6 5990.24 456.395 30
-3 -2 7 17033 843.894 32
-3 2 -7 19719.5 843.781 30
-3 -2 7 19144.4 813.396 30
-3 -2 8 103282 1853.54 30
-3 2 -8 100908 1963.9 30
-3 -2 9 36408.3 1264.56 32
-3 2 -9 35630.9 1208.43 30
-3 -2 9 37609.8 1118.2 30
-3 -2 10 17592.5 904.324 32
-3 2 -10 20096.1 923.865 30
-3 2 -11 138.71 131.825 30
-3 -2 11 362.252 169.557 32
-3 -2 12 8317.89 652.484 32
-3 2 -12 8656.63 640.425 30
-3 2 -13 99508.6 2209.04 30
-3 -2 13 101067 2284.76 32
-3 -2 14 2127.69 376.115 32
-3 2 -14 2044.1 348.688 30
-3 -2 15 18567.6 1024.57 32
-3 2 -15 21605.1 1069.92 30
-3 -2 16 19470.6 1059.49 32
-3 2 -16 18978.4 829.811 9
-3 2 -16 19074.9 1021.6 30
3 -2 -16 20853.2 993.76 2
3 -2 -17 6032.35 624.033 3
3 -2 -17 5586.97 508.456 1
-3 -2 17 5296.53 575.154 32
-3 2 -17 5830.54 467.205 9
-3 2 -17 6440.63 620.365 30
3 -2 -17 6133.62 566.809 2
3 -2 -17 6027.91 515.134 28
-3 2 -17 6192.2 502.632 26
3 -2 -18 2563.76 458.256 3
-3 2 -18 3978.58 494.572 30
-3 2 -18 4004.58 422.916 26
-3 -2 18 4900.26 577.35 32
3 -2 -18 3871.04 440.433 1
-3 2 -18 4155.21 401.527 9
3 -2 -18 3832.04 464.516 2
3 -2 -18 3717.43 420.357 28
3 -2 -19 14619.6 935.484 3
-3 -2 19 16588.4 1041.33 32
-3 2 -19 17195.7 823.219 9
-3 2 -19 17139.1 1024.03 30
3 -2 -19 17007.5 893.961 28
3 -2 -19 17438.8 960.763 2
3 -2 -19 17516 925.277 1
-3 2 -19 17492.4 876.807 26
3 -2 -20 10690.6 832.969 3
3 -2 -20 11026.4 732.722 28
-3 -2 20 11890.7 900.438 32
3 -2 -20 11887.5 837.927 33
-3 2 -20 11299.1 665.476 9
3 -2 -20 10912.2 777.731 2
-3 2 -20 10958.5 833.747 30
3 -2 -20 11131.5 756.668 1
-3 2 -20 11853.8 744.615 26
3 -2 -21 1138.47 291.517 1
3 -2 -21 628.052 275.884 3
3 -2 -21 683.899 240.787 33
3 -2 -21 618.024 232.017 2
-3 -2 21 558.524 209.391 32
-3 2 -21 754.532 209.694 9
3 -2 -21 1036.89 289.968 28
-3 2 -21 626.044 193.982 26
3 -2 -22 7743.9 702.018 3
3 -2 -22 7399.23 708.311 33
-3 2 -22 8213.33 586.6 9
3 -2 -22 8275.15 650.027 28
3 -2 -22 7025.8 645.62 4
3 -2 -22 8487.69 714.713 2
3 -2 -22 7499.32 644.389 1
-3 2 -22 8334.17 643.465 26
3 -2 -23 36984 1513.35 3
3 -2 -23 40291.9 1623.1 33
-3 2 -23 37947.2 1255.78 9
3 -2 -23 39149.4 1451.76 4
3 -2 -23 39262.7 1410.39 28
3 -2 -23 37942.3 1424.21 1
3 -2 -23 36905.8 1472.86 2
-3 2 -23 39925.4 1410.26 26
3 -2 -24 25003.3 1146.28 28
3 -2 -24 24153.3 1244.67 3
3 -2 -24 24483.9 1162.68 11
3 -2 -24 25126.1 1175.92 1
3 -2 -24 25743.8 1322.04 33
-3 2 -24 26850.3 1057.46 9
3 -2 -24 26199.5 1199.41 4
3 -2 -24 23525.1 1188.43 2
-3 2 -24 25204.3 1127.05 26
3 -2 -25 11427.5 862.689 3
3 -2 -25 11257.4 826.93 4
3 -2 -25 10775 772.513 11
3 -2 -25 10685.5 888.332 33
-3 2 -25 11451.2 699.053 9
3 -2 -25 10689.1 767.577 1
3 -2 -25 11181.8 770.977 28
3 -2 -25 10113.2 795.29 2
-3 2 -25 11251.1 776.659 26
3 -2 -26 498.893 236.16 1
3 -2 -26 828.477 342.419 3
3 -2 -26 560.796 231.432 11
3 -2 -26 666.911 264.964 4
3 -2 -26 236.014 168.82 2
-3 2 -26 688.217 207.253 9
3 -2 -26 481.819 196.247 28
3 -2 -27 14955.3 950.384 4
3 -2 -27 14025.3 980.222 3
-3 2 -27 16373.1 857.135 31
3 -2 -27 14355.1 914.74 11
-3 2 -27 15564.3 896.784 21
-3 2 -27 13774.7 772.28 9
3 -2 -27 14387 895.926 1
3 -2 -27 14878.8 900.1 28
3 -2 -27 15479.9 973.431 2
-3 2 -28 11204.6 620.504 25
3 -2 -28 11709.7 889.457 3
3 -2 -28 11727.4 826.928 11
-3 2 -28 12654.2 807.432 21
-3 2 -28 10756.3 713.241 31
-3 2 -28 11558.1 693.735 9
3 -2 -28 11301.4 788.108 1
3 -2 -28 11587.3 843.722 4
3 -2 -28 10707 820.876 2
-3 2 -29 31981.2 1009.68 25
3 -2 -29 29852.3 1311.02 11
-3 2 -29 31454 1245.67 21
3 -2 -29 33147.8 1325.55 1
-3 2 -29 33150.9 1207.58 31
3 -2 -29 30182.6 1353.52 2
3 -2 -29 30879.2 1360.64 4
3 -2 -30 11336.1 855.132 3
3 -2 -30 11129.3 799.987 11
-3 2 -30 12138.5 757.709 21
3 -2 -30 11715.7 790.188 1
-3 2 -30 12406 737.07 31
3 -2 -30 11171.9 811.298 4
3 -2 -30 11021.4 811.895 2
3 -2 -31 4622.34 531.364 11
-3 2 -31 4743.4 498.809 21
3 -2 -31 4402.56 503.1 1
3 -2 -31 4928.27 543.374 4
3 -2 -31 4836.1 551.204 2
-3 2 -31 5140.35 475.129 31
3 -2 -32 7902.34 666.671 11
-3 2 -32 8304.44 615.055 21
3 -2 -32 8196.73 637.071 1
-3 2 -32 7693.65 575.402 31
3 -2 -32 8242.68 701.336 4
3 -2 -32 7339.54 646.476 2
3 -2 -33 33605.9 1327.3 4
3 -2 -33 30036 1255.49 11
-3 2 -33 31047.9 1161.32 21
3 -2 -33 32095 1195.02 1
3 -2 -33 33843.2 1240.6 10
-3 2 -33 30736.6 1089.85 31
3 -2 -33 29202.2 1248.97 2
3 -2 -34 11108.3 761.602 11
-3 2 -34 12743.3 721.777 21
3 -2 -34 11181.4 698.802 1
3 -2 -34 11253.7 700.731 10
3 -2 -34 11328.3 781.182 4
-3 2 -34 11942.6 664.512 31
3 -2 -35 185.439 161.69 1
3 -2 -35 100.416 148.801 11
-3 2 -35 92.5537 150.863 21
3 -2 -35 29.0668 167.944 10
-3 2 -35 173.862 145.273 31
3 -2 -35 129.83 182.196 4
3 -2 -36 9599.23 655.585 4
3 -2 -36 9328.54 579.73 1
3 -2 -36 9543.41 656.858 11
-3 2 -36 9118.17 578.947 21
3 -2 -36 9595.69 600.921 10
-3 2 -36 8928.6 530.964 31
-3 2 -37 12805.4 654.553 21
3 -2 -37 12147.5 638.409 10
3 -2 -37 11840.9 617.639 1
-3 2 -38 5363.65 401.665 21
3 -2 -38 5650.37 415.263 10
-3 2 -39 2471.2 295.663 6
3 -2 -39 2396.04 261.876 10
-3 2 -40 1114.66 206.541 6
3 -2 -40 921.12 159.578 10
-3 2 -41 1133.94 178.058 6
3 -2 -41 899.302 134.557 10
-3 2 -42 1078.9 165.459 6
3 3 -41 7407.83 407.771 11
3 3 -41 7307.55 382.154 1
3 3 -41 8518.31 440.989 4
3 3 -40 8321.73 478.67 11
3 3 -40 7532.01 429.279 1
3 3 -40 7675.53 464.923 4
-3 -3 -39 2522.38 279.134 21
3 3 -39 2142.14 278.894 11
3 3 -39 2972.02 324.462 4
3 3 -39 2411.83 280.541 1
3 3 -39 2330.04 274.559 2
-3 -3 -38 12473.7 622.071 21
3 3 -38 13252.5 685.609 11
3 3 -38 12131.6 622.165 2
3 3 -38 13599.6 657.498 1
3 3 -38 12776.7 701.68 4
3 3 -37 1597.98 282.108 1
3 3 -37 1327.35 261.2 4
-3 -3 -37 1102.97 221.931 21
3 3 -37 1566.77 270.749 11
3 3 -37 1107.31 232.649 2
-3 -3 -37 1476.96 258.197 26
-3 -3 -36 7723.25 549.041 21
3 3 -36 7301.82 569.069 11
3 3 -36 7269.68 547.605 1
3 3 -36 6749.78 534.205 2
3 3 -36 7222 585.739 4
-3 -3 -36 7038.27 523.076 26
3 3 -35 1335.79 303.779 4
-3 -3 -35 1474.5 279.256 21
3 3 -35 1321.34 272.469 11
3 3 -35 1614 295.061 1
3 3 -35 1604 279.818 2
-3 -3 -35 1230.8 257.404 26
-3 -3 -34 31150.2 1159.72 21
3 3 -34 31122.5 1238.77 11
3 3 -34 28341.7 915.475 5
3 3 -34 30024 1191.45 1
3 3 -34 27144.7 1116.29 2
-3 -3 -34 29016.1 1131.58 26
3 3 -34 27914.8 1219.4 4
-3 -3 -33 306.472 187.75 21
3 3 -33 220.661 184.651 1
3 3 -33 199.229 131.679 5
3 3 -33 103.082 165.953 2
-3 -3 -33 448.289 144.636 9
-3 -3 -33 160.513 168.22 26
-3 -3 -32 11635.3 757.824 21
3 3 -32 9893.36 610.269 5
-3 -3 -32 10724.9 590.829 9
-3 -3 -32 10580.3 726.216 26
3 3 -32 11018.1 751.865 2
-3 -3 -31 1157.65 296.209 26
-3 -3 -31 1235.76 311.319 21
3 3 -31 1530.29 279.925 5
3 3 -31 1597.27 280.546 28
3 3 -31 1170.57 302.212 2
-3 -3 -31 1276.62 242.199 9
-3 -3 -30 1036.45 300.661 26
-3 -3 -30 1161.15 283.375 21
3 3 -30 800.096 257.08 2
3 3 -30 1449.84 270.11 5
-3 -3 -30 1115.78 218.248 9
3 3 -30 1629.46 304.875 28
-3 -3 -30 1459.89 336.766 7
3 3 -29 13126.1 868.445 2
-3 -3 -29 13560.2 838.051 21
3 3 -29 12968 746.395 5
-3 -3 -29 13396.3 728.929 9
3 3 -29 14312.8 791.26 28
-3 -3 -29 12922.9 851.721 7
-3 -3 -29 12901.6 829.644 26
3 3 -28 10386.2 774.98 2
-3 -3 -28 9839.58 732.805 26
-3 -3 -28 11622.1 791.051 21
3 3 -28 11669.5 730.168 5
3 3 -28 11040.7 702.684 28
-3 -3 -28 10602.2 788.317 7
-3 -3 -27 2624.46 419.268 26
-3 -3 -27 3381.74 453.744 21
3 3 -27 2231.5 354.364 5
3 3 -27 2666.08 427.984 2
-3 -3 -27 2423.77 403.115 7
3 3 -27 2158.29 348.148 28
3 3 -26 27552.9 1264.4 2
3 3 -26 29260.3 1162.29 28
3 3 -26 27275.2 1132.57 5
-3 -3 -26 27095.6 1431 30
-3 -3 -26 29218.3 1283.21 7
-3 -3 -26 26591.8 1200.36 26
-3 -3 -25 1513.75 319.247 26
-3 -3 -25 1341.5 300.163 7
3 3 -25 1489.82 293.076 5
3 3 -25 1382.67 335.039 2
-3 -3 -25 1738.3 401.718 30
3 3 -25 1666.26 325.668 28
3 3 -24 6345.61 608.567 2
3 3 -24 5752.52 541.865 5
-3 -3 -24 6878.25 716.52 30
3 3 -24 6823.78 579.134 28
-3 -3 -24 6814.84 626.616 7
-3 -3 -24 6488.27 495.245 13
-3 -3 -24 6209.41 586.4 26
3 3 -23 49075.8 1655.03 2
-3 -3 -23 47806.8 1388.13 8
3 3 -23 51648.3 1576.42 5
-3 -3 -23 50270.5 1924.42 30
-3 -3 -23 51927.5 1691.64 7
-3 -3 -23 51633.1 1365.96 13
-3 -3 -23 50183.4 1616.89 26
-3 -3 -22 277.599 184.634 7
-3 -3 -22 359.181 165.047 13
3 3 -22 446.5 245.865 2
3 3 -22 533.379 235.187 5
-3 -3 -22 510.672 157.527 8
-3 -3 -22 317.225 158.062 30
3 3 -21 35722.7 1405.14 2
3 3 -21 37766.3 1368.79 5
-3 -3 -21 40079 1700.58 30
-3 -3 -21 40481.1 1282.2 8
-3 -3 -21 39426.1 1468.11 7
-3 -3 -21 39577.7 1218.12 13
-3 -3 -20 2694.98 471.359 30
-3 -3 -20 2354.38 367.796 7
3 3 -20 2492.68 366.267 5
3 3 -20 2185.17 374.941 2
-3 -3 -20 2648.7 347.65 8
-3 -3 -20 2475.04 318.031 13
-3 -3 -19 39120.9 1212.7 13
3 3 -19 36319.5 1361.9 2
3 3 -19 37238.8 1342.54 5
-3 -3 -19 39031.5 1650.13 30
-3 -3 -19 38066.6 1254.41 8
-3 -3 -19 38729.6 1413.97 7
-3 -3 -18 41909.3 1252.04 13
3 3 -18 40197 1388.82 2
3 3 -18 40061.6 1369.78 5
-3 -3 -18 43027 1718.43 30
3 3 -18 38760.2 1146.25 15
-3 -3 -18 40399.5 1287.81 8
-3 -3 -18 40865.8 1430.8 7
-3 -3 -17 53791 1417.46 13
3 3 -17 52917.5 1563.3 2
3 3 -17 54135.1 1575.82 5
-3 -3 -17 52586.1 1877.41 30
-3 -3 -17 49817.3 1422.97 8
-3 -3 -17 54354.8 1621.33 7
-3 -3 -16 9398.43 607.224 13
-3 -3 -16 10652.7 656.267 8
3 3 -16 8899.81 639.155 5
-3 -3 -16 9352.52 781.462 30
-3 -3 -16 8664.07 643.478 7
-3 -3 -15 1252.81 310.268 30
3 3 -15 1202.19 238.719 5
-3 -3 -14 15846.2 1000.21 30
-3 -3 -13 29832.8 1343.95 30
-3 -3 -12 45043.3 1621.95 30
-3 -3 -11 16155.9 960.558 30
-3 -3 -10 33126.2 1356.53 30
-3 -3 -9 9162.99 710.443 30
-3 -3 -8 35080.9 1357.09 30
-3 -3 -7 86431.8 2084.77 30
-3 -3 -6 91928.4 2137.34 30
-3 -3 -5 9177.49 697.087 30
-3 -3 -4 112725 2321.8 30
-3 -3 -3 190324 2985.49 30
-3 -3 -2 34569.1 1270.5 30
-3 -3 -1 54492.6 1588.75 30
-3 -3 0 7748.55 599.536 30
-3 -3 1 51590.1 1513.82 30
-3 -3 2 33442.8 1202.91 32
-3 -3 2 28418.2 1133.66 30
-3 -3 3 184748 2831.46 32
-3 -3 3 181442 2822.74 30
-3 -3 4 115518 2267 32
-3 -3 4 110963 2217.82 30
-3 -3 5 14357.2 826.668 32
-3 -3 5 14078.1 802.235 30
-3 -3 6 95433.3 2105.29 32
-3 -3 6 94277.4 2027.8 30
-3 -3 7 91361.8 2081.63 32
-3 -3 7 91549.7 2010.1 30
-3 -3 8 33880.2 1300.52 32
-3 -3 8 36559.3 1276.76 30
-3 -3 9 7705.14 635.132 32
-3 -3 9 7278.77 582.025 30
-3 -3 10 31686.8 1193.28 30
-3 -3 10 32217.8 1298.93 32
-3 -3 11 17729.6 994.187 32
-3 -3 11 17428.6 903.76 30
-3 -3 12 47351.4 1643.95 32
-3 -3 13 28913.7 1313.95 32
-3 -3 14 19288.5 1093.59 32
3 -3 -15 1872.14 303.123 1
-3 -3 15 1214.09 298.397 32
-3 3 -15 1917.51 280.565 9
3 -3 -15 1524.94 267.736 28
3 -3 -16 10654.3 693.653 1
-3 -3 16 10566 841.27 32
-3 3 -16 10624.8 629.593 9
3 -3 -16 10466.5 663.334 28
-3 -3 17 52803.4 1920.54 32
3 -3 -17 57289.3 1638.56 1
-3 3 -17 52452.3 1423.72 9
3 -3 -17 52508.1 1523.73 28
3 -3 -18 38197.2 1327.6 28
3 -3 -18 40142.4 1382.46 1
-3 -3 18 36782.8 1631.07 32
-3 3 -18 38917 1231.71 9
3 -3 -18 39829.2 1437.58 2
3 -3 -19 34283.2 1247.97 11
3 -3 -19 34102.9 1293.11 1
-3 -3 19 33367 1580.5 32
-3 3 -19 34603.7 1171.43 9
3 -3 -19 33302.3 1339.19 2
3 -3 -19 32461.6 1226.14 28
3 -3 -20 1360.19 288.832 11
3 -3 -20 1494.45 330.857 1
-3 -3 20 1434.56 341.783 32
-3 3 -20 1180.78 257.95 9
3 -3 -20 2021.73 346.598 2
3 -3 -20 2464.54 369.814 28
3 -3 -21 44762.4 1483.6 11
3 -3 -21 43619.7 1548.25 2
3 -3 -21 39806.9 1428.14 1
-3 3 -21 43653.7 1337.67 9
-3 -3 21 41401.2 1804.59 32
3 -3 -21 42096.5 1430.88 28
3 -3 -22 10.5742 221.294 4
3 -3 -22 740.663 219.497 11
3 -3 -22 244.386 207.011 1
3 -3 -22 460.415 237.909 33
-3 -3 22 257.251 161.065 32
-3 3 -22 598.13 197.265 9
3 -3 -22 529.729 241.245 2
3 -3 -22 653.63 237.776 28
3 -3 -23 54683.9 1673.46 11
-3 -3 23 53104.3 2072 32
3 -3 -23 50009.2 1643.92 1
3 -3 -23 54518.6 1940.63 33
-3 3 -23 54183.1 1503.91 9
3 -3 -23 53042.8 1693.98 4
3 -3 -23 49252.6 1686 2
3 -3 -23 52742.7 1647.11 28
3 -3 -24 7862.95 658.465 11
3 -3 -24 7253.01 638.587 1
3 -3 -24 6001.22 659.155 33
-3 3 -24 7919.88 586.362 9
3 -3 -24 6574.45 593.074 28
3 -3 -24 7329.62 662.373 4
3 -3 -24 7352.16 665.068 2
3 -3 -24 7664.41 584.582 27
3 -3 -25 1084.69 278.574 4
3 -3 -25 1199.89 278.232 11
3 -3 -25 1304.32 286.484 1
3 -3 -25 1397.6 302.756 28
3 -3 -25 1375.11 334.171 2
3 -3 -25 1306.95 261.89 27
-3 3 -26 31192.1 1069.95 25
3 -3 -26 29715.4 1270.38 11
-3 3 -26 32813 1250.18 21
3 -3 -26 31368.4 1282.75 1
3 -3 -26 29898.5 1313.9 4
3 -3 -26 29329.7 1315.67 2
3 -3 -26 31877.9 1141.97 27
-3 3 -27 3308.83 363.6 25
-3 3 -27 3107.22 423.862 31
3 -3 -27 3618.35 470.299 11
-3 3 -27 3284.8 414.306 21
3 -3 -27 3777.66 449.268 1
3 -3 -27 3430.39 475.102 2
3 -3 -27 3234.41 374.167 27
3 -3 -27 3301.78 462.824 4
-3 3 -28 11017 635.139 25
3 -3 -28 10938.1 786.615 11
-3 3 -28 11682.1 750.376 21
3 -3 -28 11735.5 786.274 1
3 -3 -28 11667 832.303 2
3 -3 -28 10198.4 791.546 4
3 -3 -28 11909.2 672.649 27
-3 3 -28 11017.1 726.418 31
-3 3 -29 13364.3 683.294 25
3 -3 -29 12949 850.003 11
3 -3 -29 13941.8 843.6 1
-3 3 -29 14681.5 814.023 21
-3 3 -29 13478.4 791.069 31
3 -3 -29 13597.3 886.887 4
-3 3 -30 2684.9 307.929 25
3 -3 -30 2337.19 362.864 1
-3 3 -30 2874.26 375.371 21
3 -3 -30 2622.73 404.051 11
-3 3 -30 3404.27 422.718 31
3 -3 -30 2348.69 402.597 4
-3 3 -31 1312.32 237.906 25
3 -3 -31 1499.63 291.176 1
3 -3 -31 1538.11 312.022 11
-3 3 -31 1936.42 310.195 21
-3 3 -31 1529.94 292.25 31
3 -3 -31 1848.69 361.7 4
3 -3 -32 10222.2 679.967 1
3 -3 -32 10361.4 733.548 11
-3 3 -32 11590.9 700.396 21
3 -3 -32 10157.5 710.962 10
-3 3 -32 10903.8 684.031 31
3 -3 -32 10245.9 743.759 4
3 -3 -33 201.557 172.878 1
3 -3 -33 191.792 185.856 11
-3 3 -33 158.913 161.426 21
3 -3 -33 112.387 172.145 10
3 -3 -33 -3.17634 224.912 4
-3 3 -33 152.755 159.53 31
3 -3 -34 27191.1 1118.42 11
-3 3 -34 29603.3 1019.14 21
3 -3 -34 28225.7 1100.55 10
-3 3 -34 27561.9 1002.17 31
-3 3 -35 1904.95 275.268 21
3 -3 -35 1438.44 256.373 10
-3 3 -35 2060.69 290.283 31
-3 3 -36 8911.86 604.053 6
-3 3 -36 9283.24 523.592 21
3 -3 -36 9381.47 594.062 10
-3 3 -36 9668.44 547.803 31
-3 3 -37 1862.18 293.789 6
3 -3 -37 1852.79 277.284 10
-3 3 -37 2010.68 254.281 31
-3 3 -38 10580.1 591.757 6
3 -3 -38 11153 572.752 10
-3 3 -39 2538.19 293.071 6
3 -3 -39 3136.53 292.377 10
-3 3 -40 7942.76 456.655 6
3 -3 -40 7573.06 407.991 10
-3 3 -41 7622.51 404.146 6
3 4 -41 6786.85 340.877 1
3 4 -40 1172.3 193.125 4
3 4 -40 1170.98 176.921 11
3 4 -40 1118.35 169.577 1
3 4 -39 1532.12 216.804 1
3 4 -39 949.836 182.406 11
3 4 -39 1689.55 255.369 4
-3 -4 -38 1483.77 221.388 21
3 4 -38 1357 252.834 4
3 4 -38 1870.71 268.302 11
3 4 -38 1716.84 250.907 1
3 4 -38 1572.45 228.816 2
-3 -4 -37 16947.7 719.489 21
3 4 -37 15733.3 745.754 11
3 4 -37 15392.1 720.122 1
3 4 -37 15507.8 691.332 2
-3 -4 -37 16310.4 710.372 26
3 4 -37 17093.4 801.789 4
-3 -4 -36 20773.2 848.052 21
3 4 -36 20175.4 894.682 11
3 4 -36 19983.2 865.832 1
3 4 -36 18703.4 804.232 2
3 4 -36 20897.6 941.94 4
-3 -4 -36 19819.5 826.575 26
-3 -4 -35 6098.67 502.46 21
3 4 -35 6111.5 532.093 11
3 4 -35 5722.29 408.629 5
3 4 -35 6728.17 532.307 1
3 4 -35 6044.94 493.832 2
-3 -4 -35 6251.28 497.858 26
3 4 -35 6444.06 582.47 4
3 4 -34 9038.06 622.1 2
-3 -4 -34 10823.3 656.592 21
3 4 -34 9665.49 684.736 11
3 4 -34 9166.16 532.389 5
-3 -4 -34 9480.73 630.215 26
3 4 -34 10286.3 682.731 1
-3 -4 -33 14430.6 790.158 21
3 4 -33 13646.1 688.605 5
-3 -4 -33 13895.2 621.75 9
3 4 -33 14031.4 790.129 2
-3 -4 -33 14151.1 789.609 26
-3 -4 -32 12739.2 763.713 21
3 4 -32 12808.8 693.391 5
-3 -4 -32 12298 618.108 9
3 4 -32 12663.5 768.611 2
-3 -4 -32 12528.4 776.754 26
-3 -4 -31 13806.6 810.271 21
3 4 -31 12540.9 712.877 5
-3 -4 -31 11530.7 618.722 9
-3 -4 -31 13517.2 836.268 7
-3 -4 -31 12985.4 799.81 26
3 4 -31 12729.1 794.474 2
-3 -4 -30 1284.84 298.709 26
-3 -4 -30 1333.8 314.685 21
3 4 -30 1050.2 253.904 2
3 4 -30 1356.29 292.979 5
-3 -4 -30 1787.09 268.156 9
-3 -4 -30 1539.08 340.34 7
3 4 -29 14646.8 881.26 2
-3 -4 -29 13967.3 849.168 21
3 4 -29 14473.2 802.794 5
-3 -4 -29 13857.7 867.771 7
-3 -4 -29 14324.4 871.467 26
3 4 -28 7006 614.459 2
-3 -4 -28 8030.78 651.92 21
3 4 -28 7249.01 590.237 5
3 4 -28 7963.75 588.643 28
-3 -4 -28 7314.08 650.251 7
-3 -4 -28 7218.05 634.157 26
3 4 -27 29582.8 1275.36 2
-3 -4 -27 34415.5 1322.48 21
3 4 -27 32249.5 1243.72 5
3 4 -27 34171 1196.62 28
-3 -4 -27 32285.1 1334.2 7
-3 -4 -27 32513.2 1320.61 26
3 4 -26 6062.22 583.341 2
-3 -4 -26 5606.15 567.058 21
3 4 -26 5604.78 536.938 5
3 4 -26 5399.28 501.25 28
-3 -4 -26 5664.43 577.911 7
-3 -4 -26 5422.1 559.233 26
3 4 -25 5499.07 549.316 2
3 4 -25 6386.62 595.039 5
-3 -4 -25 5600.19 663.55 30
-3 -4 -25 6648.12 532.649 8
3 4 -25 6659.87 544.798 28
-3 -4 -25 5887.25 596.004 7
-3 -4 -25 5806.81 455.85 13
-3 -4 -25 6043.88 590.023 26
3 4 -24 12344.9 819.971 2
3 4 -24 12482.8 796.711 5
-3 -4 -24 12199.9 710.864 8
3 4 -24 12480.2 753.246 28
-3 -4 -24 12013.3 832.065 7
-3 -4 -24 12155.6 679.14 13
-3 -4 -24 10191.2 901.054 30
3 4 -23 54648.1 1694.23 2
3 4 -23 54392.7 1672.64 5
-3 -4 -23 55514.4 2059.64 30
-3 -4 -23 55401.9 1522.63 8
-3 -4 -23 56027 1768.16 7
-3 -4 -23 54837.3 1446.29 13
3 4 -22 9800.45 724.346 2
3 4 -22 10134.7 739.038 5
-3 -4 -22 10574 903.954 30
-3 -4 -22 9753.48 656.209 8
-3 -4 -22 10650.8 788.896 7
-3 -4 -22 10406.3 640.289 13
-3 -4 -21 55134 1464.32 13
3 4 -21 56313.6 1690.63 2
-3 -4 -21 55182.1 2056.07 30
-3 -4 -21 57698.9 1758.26 7
3 4 -21 55474.9 1665.01 5
-3 -4 -21 53512.7 1515.21 8
-3 -4 -20 32544.9 1135.39 13
3 4 -20 32971.2 1273.57 2
3 4 -20 30006.7 1259.36 5
-3 -4 -20 31581.2 1550.65 30
-3 -4 -20 32077.6 1175 8
-3 -4 -20 32806.1 1332.37 7
-3 -4 -19 8093.72 572.58 13
3 4 -19 7881.24 619.793 2
-3 -4 -19 8778.01 628.261 8
3 -4 19 8120.69 610.817 19
3 4 -19 7912.71 644.533 5
-3 -4 -19 7705.02 764.962 30
-3 -4 -19 7998.39 658.241 7
-3 -4 -18 2636.58 333.595 13
-3 -4 -18 2870.07 368.012 8
3 4 -18 3101.6 404.513 2
3 -4 18 3136.89 365.221 19
3 4 -18 3143.12 410.286 5
3 4 -18 3257.32 345.398 15
-3 -4 -18 3243.98 501.166 30
-3 -4 -18 3067.12 406.395 7
-3 -4 -17 39525.1 1266.09 13
3 -4 17 37357.4 1298.09 19
3 4 -17 41654.7 1433.12 5
-3 -4 -17 39153.7 1302.43 8
-3 -4 -17 42089.1 1738.73 30
3 4 -17 41619.5 1201.14 15
-3 -4 -17 39203.6 1401.99 7
-3 -4 -16 8020.47 570.094 13
3 -4 16 7213.44 568.468 19
3 4 -16 7646.12 616.647 5
-3 -4 -16 8196.24 755.19 30
3 4 -16 9002.96 557.71 15
-3 -4 -16 8905.18 627.135 8
-3 -4 -16 8907.41 665.819 7
-3 -4 -15 67963.3 1637.95 13
3 -4 15 70134.9 1718 19
3 4 -15 68418.8 1794.97 5
3 4 -15 71362.2 1554.87 15
-3 -4 -15 65471.9 1676.73 8
-3 -4 -15 66058.7 1767.5 7
-3 -4 -15 71329.3 2199.08 30
-3 -4 -14 32723.1 1128.2 13
3 4 -14 32402.7 1223.53 5
-3 -4 -14 31734.9 1455.94 30
-3 -4 -14 30278.7 1129.05 8
-3 -4 -13 20775.1 906.429 13
-3 -4 -13 19721.4 1133.62 30
3 4 -13 21155.4 980.631 5
-3 -4 -13 18635 881.775 8
-3 -4 -12 30251 1386.64 30
-3 -4 -11 46524.8 1697.2 30
-3 -4 -10 3905.31 494.351 30
-3 -4 -9 43965.2 1612.92 30
-3 -4 -8 22918.7 1158.1 30
-3 -4 -7 57825.3 1817.76 30
-3 -4 -6 63125.8 1890.27 30
-3 -4 -5 64547.6 1896.86 30
-3 -4 -4 2168.84 352.066 30
-3 -4 -3 37779.3 1422.79 30
-3 -4 -2 49020 1631.07 30
-3 -4 -1 3715.99 455.755 30
-3 -4 0 1781.12 318.46 30
-3 -4 1 6621.03 575.882 32
-3 -4 1 5222.02 532.112 30
-3 -4 2 51061.6 1646.84 30
-3 -4 2 53739.2 1612.92 32
-3 -4 3 41081.8 1424.63 32
-3 -4 3 35549.9 1389.14 30
-3 -4 4 1927.24 371.654 32
-3 -4 4 1843.13 332.291 30
-3 -4 5 62524.2 1800.92 32
-3 -4 5 65371.1 1887.62 30
-3 -4 6 65430.5 1855.66 32
-3 -4 6 58259.1 1799.82 30
-3 -4 7 56598.9 1765.33 32
-3 -4 7 57064 1766.75 30
-3 -4 8 25366.8 1192.26 32
-3 -4 8 26043.8 1199.4 30
-3 -4 9 48250.9 1656.84 30
-3 -4 9 52756.2 1743 32
-3 -4 10 3688.13 482.253 32
-3 -4 10 3528.94 472.361 30
-3 -4 11 49216.6 1766.02 32
-3 -4 12 30013.7 1402.66 32
-3 4 -13 15864.5 759.456 9
-3 -4 13 15379.4 1019.51 32
-3 -4 14 35579.7 1572.6 32
-3 4 -14 34922.3 1149.92 9
3 -4 -14 34344.6 1202.86 28
-3 -4 15 72651.4 2306.21 32
-3 4 -15 74564.9 1693.95 9
3 -4 -15 77732.5 1834.93 28
3 -4 -16 6879.87 587.192 1
3 -4 -16 5840.53 512.676 28
-3 4 -16 6287.17 504.383 9
-3 -4 16 6509.33 704.195 32
3 -4 -17 42734 1415.42 1
-3 4 -17 38786.7 1245.37 9
-3 -4 17 37207 1718.83 32
3 -4 -17 39645.8 1344.72 28
3 -4 -18 3721.14 437.751 1
3 -4 -18 3083.44 388.922 28
-3 4 -18 3606.23 414.836 9
-3 -4 18 3490.65 566.167 32
3 -4 -19 9360.11 683.503 1
-3 -4 19 8695.26 863.444 32
3 -4 -19 8175.11 621.219 28
-3 -4 20 30992.4 1628.7 32
3 -4 -20 34554.7 1056.69 22
3 -4 -20 33072.8 1283.81 28
3 -4 -21 56470.7 1677.78 1
3 -4 -21 50386.8 1267.83 22
3 -4 -21 53788.7 1610.29 11
-3 -4 21 49688.2 2114.88 32
3 -4 -21 52878.7 1646.29 28
3 -4 -22 9866.73 722.764 1
3 -4 -22 10029.7 707.287 11
-3 -4 22 8916.56 900.842 32
3 -4 -22 10102.1 746.683 4
3 -4 -22 10392.3 747.926 28
3 -4 -23 57539.6 1709.75 1
3 -4 -23 57210.1 1698.3 11
3 -4 -23 55473.4 2014.3 33
3 -4 -23 55035 1733.16 4
-3 -4 23 55332.2 2240.32 32
-3 4 -24 12151.7 692.525 25
3 -4 -24 13132.4 828.442 1
3 -4 -24 13058.2 837.373 11
-3 4 -24 13234.2 752.412 21
3 -4 -24 12394.6 843.654 4
-3 -4 24 11596.8 1044.46 32
3 -4 -24 13005.2 781.516 27
-3 4 -25 8854.15 597.021 25
3 -4 -25 8553.45 665.187 1
3 -4 -25 8162.1 661.265 11
-3 4 -25 8377.59 605.07 21
3 -4 -25 7395.65 653.096 4
3 -4 -25 7810.38 595.858 27
3 -4 -26 6095.22 557.375 1
3 -4 -26 5417.79 548.139 11
-3 4 -26 5348.68 471.392 25
-3 4 -26 5517.19 497.676 21
3 -4 -26 5721.88 588.268 4
3 -4 -26 6355.04 537.562 27
-3 4 -27 29322 1047.12 25
3 -4 -27 30023.7 1267.71 11
-3 4 -27 28330.5 1098.15 21
3 -4 -27 29238.1 1286.81 4
3 -4 -27 27802.7 1195.97 1
3 -4 -27 28730.5 1109.28 27
-3 4 -27 31238.2 1227.83 31
-3 4 -28 7205.22 523.519 25
3 -4 -28 7431.15 650.658 11
-3 4 -28 7915.21 573.268 21
-3 4 -28 7757.46 626.28 31
3 -4 -28 7565.29 563.571 27
-3 4 -29 15199.6 733.588 25
3 -4 -29 14425.5 873.26 11
-3 4 -29 13590.8 736.386 21
-3 4 -29 15600.9 853.098 31
3 -4 -29 14196.6 748.346 27
-3 4 -30 1636.59 254.693 25
3 -4 -30 2429.1 379.936 11
-3 4 -30 1612.52 279.232 21
3 -4 -30 1809.91 339.497 10
-3 4 -30 1721.93 316.686 31
3 -4 -30 1810.75 271.547 27
-3 4 -31 16768.3 725.892 25
3 -4 -31 16983.8 915.926 10
-3 4 -31 18272.2 890.132 31
3 -4 -31 17222 768.333 27
-3 4 -32 15249.5 657.111 25
-3 4 -32 15151.5 880.229 6
3 -4 -32 15460.6 851.072 10
-3 4 -32 13978.8 767.596 31
3 -4 -32 15147.3 691.823 27
-3 4 -33 12940.1 780.087 6
3 -4 -33 11779.6 727.253 10
-3 4 -33 12382.3 696.934 31
-3 4 -34 9970.19 681.885 6
3 -4 -34 8969.84 617.031 10
-3 4 -34 9254.88 585.966 31
-3 4 -35 7370.09 447.307 23
-3 4 -35 6884.45 547.227 6
3 -4 -35 6727.9 519.72 10
-3 4 -35 6178.16 467.001 31
-3 4 -36 18173.9 822.354 6
3 -4 -36 17803.7 784.559 10
-3 4 -36 18316.3 746.073 31
-3 4 -37 15394.8 728.309 6
3 -4 -37 15156.1 701.025 10
-3 4 -37 15622.7 647.52 31
-3 4 -38 2511.54 304.53 6
3 -4 -38 2308.44 269.151 10
-3 4 -39 1563.23 226.801 6
3 -4 -39 1780.68 222.353 10
-3 4 -40 1821.15 214.73 6
3 -4 -40 2018.98 213.738 10
-3 4 -41 6873.66 349.777 6
3 5 -40 3443.28 247.073 1
3 5 -39 2073.02 215.596 11
3 5 -39 1997.96 223.516 1
3 5 -39 2310.04 254.411 4
3 5 -38 921.487 207.983 4
3 5 -38 912.458 189.63 11
3 5 -38 776.367 168.19 1
3 5 -37 3239.43 325.083 1
-3 -5 -37 3469.27 313.006 21
3 5 -37 3063.41 317.338 11
3 5 -37 3543.62 365.214 4
-3 -5 -37 3107.89 307.471 26
-3 -5 -36 7936.96 483.812 21
3 5 -36 7569.48 522.194 11
3 5 -36 6827.55 391.772 5
3 5 -36 7548.13 501.88 1
3 5 -36 7121.44 448.151 2
3 5 -36 7785.49 553.532 4
-3 -5 -36 7889.41 496.717 26
-3 -5 -35 8433.27 530.064 21
3 5 -35 8194.23 574.91 11
3 5 -35 7795.89 449.545 5
3 5 -35 7998.69 545.048 1
3 5 -35 7589.98 491.148 2
-3 -5 -35 8269.34 539.409 26
-3 -5 -34 18687.1 812.952 21
3 5 -34 18443.8 744.207 5
3 5 -34 19093.8 816.691 2
3 5 -34 19116.4 873.968 1
-3 -5 -34 18941.3 850.215 26
-3 -5 -33 9208.87 602.356 21
3 5 -33 9456.46 566.323 5
3 5 -33 9164.86 586.646 2
-3 -5 -33 10044.7 648.393 26
-3 -5 -32 3386.43 406.517 21
3 5 -32 3641.96 380.839 5
-3 -5 -32 3527.47 335.27 9
3 5 -32 3262.53 382.392 2
-3 -5 -32 3483.16 399.604 26
-3 -5 -31 4574.97 452.96 21
3 5 -31 4146.97 428.012 5
-3 -5 -31 4019.23 366.899 9
-3 -5 -31 3962.14 459.014 7
3 5 -31 4020.41 423.105 2
-3 -5 -31 3903.76 451.871 26
-3 -5 -30 41705.6 1343.21 21
3 5 -30 39952.6 1291.74 5
-3 -5 -30 40318 1408.67 7
3 5 -30 37878.5 1312.77 2
-3 -5 -30 39976.4 1396.89 26
-3 -5 -29 17546.1 899.315 21
3 5 -29 16332.4 852.637 5
-3 -5 -29 17050.3 941.82 7
-3 -5 -29 17077.5 941.519 26
3 5 -29 16514.6 882.876 2
3 5 -28 41093.5 1404.57 2
-3 -5 -28 43638.2 1436.05 21
3 5 -28 42015 1394.65 5
-3 -5 -28 39872.6 1453.18 7
-3 -5 -28 42239.1 1500.69 26
3 5 -27 7569.18 623.006 2
-3 -5 -27 7851.86 640.384 21
3 5 -27 7616.56 618.444 5
-3 -5 -27 8043.2 559.73 8
-3 -5 -27 6773.93 628.289 7
-3 -5 -27 6619.56 610.026 26
3 5 -26 21757.3 1041.66 2
-3 -5 -26 20669.6 1017.77 21
3 5 -26 20318.3 1015.98 5
-3 -5 -26 20880.7 917.539 8
-3 -5 -26 19988.2 1053.06 7
3 5 -25 63803.4 1769.66 2
-3 -5 -25 60702.2 1835.55 7
-3 -5 -25 65294.3 1814.35 21
3 5 -25 59274.2 1727.6 5
-3 -5 -25 58733.7 1561.2 8
-3 -5 -25 61805.7 1491.04 13
-3 -5 -24 1137.89 283.681 7
-3 -5 -24 1783.49 274.179 13
3 5 -24 1641.74 336.48 5
3 5 -24 818.888 222.992 2
-3 -5 -24 1001.41 359.474 30
-3 -5 -24 976.186 233.214 8
3 5 -24 1022.6 244.144 28
3 5 -23 20795.9 1024.01 2
3 5 -23 22511.7 1089.56 5
-3 -5 -23 20291.7 1282.43 30
-3 -5 -23 20884.2 967.105 8
-3 -5 -23 19919 1051.62 7
-3 -5 -23 21114.8 905.955 13
-3 -5 -22 18077.6 852.434 13
3 5 -22 15181.6 857.686 2
3 5 -22 17134.4 965.46 5
-3 -5 -22 16249 1151.81 30
-3 -5 -22 17233.4 885.682 8
-3 -5 -22 17747.3 1004.87 7
-3 -5 -21 60980.2 1572.14 13
3 5 -21 60023.4 1689.43 2
-3 -5 -21 59067.7 1632.6 8
3 5 -21 57720.5 1756.63 5
-3 -5 -21 63384.5 2243.66 30
-3 -5 -21 57760.5 1792.65 7
-3 -5 -20 46044.4 1382.35 13
3 5 -20 47014.5 1570.83 5
-3 -5 -20 47714.4 1929.32 30
-3 -5 -20 44835.9 1422.7 8
-3 -5 -20 46174.8 1583.57 7
-3 -5 -19 24638.6 1016.15 13
3 5 -19 24113 1125.52 5
-3 -5 -19 22902.3 1026.46 8
-3 -5 -19 24599 1387.93 30
-3 -5 -19 22017.3 1097.58 7
-3 -5 -18 14515.2 787.283 13
3 5 -18 13263.3 849.733 5
-3 -5 -18 13537.7 1033.61 30
3 5 -18 15122.2 736.258 15
-3 -5 -18 12963.8 773.254 8
-3 -5 -18 13890.6 859.554 7
-3 -5 -17 3615.99 403.902 13
3 -5 17 3670.47 416.607 19
3 5 -17 3310.14 414.793 5
-3 -5 -17 3478.64 548.449 30
-3 -5 -17 3587.96 417.863 8
3 5 -17 3858.27 373.541 15
-3 -5 -17 3697.57 440.852 7
-3 -5 -16 9769.12 653.136 13
-3 -5 -16 9611.09 858.459 30
3 -5 16 9878.14 663.8 19
3 5 -16 10642 739.278 5
3 -5 16 9345.46 610.426 16
3 5 -16 10391.4 612.752 15
-3 -5 -16 9186.86 652.464 8
-3 -5 -16 9913.09 709.816 7
-3 -5 -15 4972.12 453.313 13
-3 -5 -15 5255.63 635.241 30
3 -5 15 5275.57 494.012 19
3 5 -15 5153.28 525.277 5
3 -5 15 4773.86 438.838 16
-3 -5 -15 5114.91 498.162 8
-3 -5 -15 4696.41 496.06 7
3 5 -14 71791.7 1807.43 24
-3 -5 -14 74370.4 1775.44 13
3 -5 14 74616 1785.18 19
3 5 -14 71855.3 1892.05 5
-3 -5 -14 75088.7 1826.06 8
3 -5 14 71849.2 1686.01 16
-3 -5 -14 77707.8 2350.37 30
-3 -5 -14 74375.1 1846.16 7
3 5 -13 316.124 151.902 24
-3 -5 -13 754.941 206.636 7
-3 -5 -13 399.753 165.182 13
3 5 -13 520.874 239.302 5
3 -5 13 1217.3 269.012 19
-3 -5 -13 588.992 245.131 30
-3 -5 -13 936.862 244.822 8
3 -5 13 294.298 127.444 16
3 5 -12 10780.8 697.503 24
-3 -5 -12 10946.1 682.214 13
3 -5 12 11541.4 695.438 19
3 5 -12 10598.2 716.483 5
3 -5 12 10753 659.068 16
-3 -5 -12 10213.2 677.56 8
3 5 -12 12090.4 662.116 14
-3 -5 -12 10750 862.765 30
3 5 -11 27980.3 1103.5 24
-3 -5 -11 30304.3 1128.45 13
3 -5 11 30634.9 1128.63 19
3 5 -11 30740.3 1174.27 5
3 -5 11 28455.3 1057.43 16
-3 -5 -11 28597.9 1391.33 30
3 5 -11 33388.6 1091.16 14
-3 -5 -11 29840.1 1142.9 8
3 5 -10 13170.5 752.862 24
-3 -5 -10 14338.2 770.334 13
3 5 -10 13825.3 788.016 5
-3 -5 -10 14494.1 984.659 30
-3 -5 -10 14190.1 778.045 8
-3 -5 -9 798.586 246.991 30
-3 -5 -9 1199.01 260.753 8
-3 -5 -8 5198.96 591.999 30
-3 -5 -7 38406.4 1576.45 30
-3 -5 -6 63574.3 2034.22 30
-3 -5 -5 44440.7 1673.48 30
-3 -5 -4 38927.7 1553.14 30
-3 -5 -3 17612.7 1038.15 30
-3 -5 -2 11711.2 857.895 30
-3 -5 -1 53533.5 1822.98 30
-3 -5 0 15732.9 927.807 32
-3 -5 0 14880.6 959.67 30
-3 -5 1 58992.1 1786.97 32
-3 -5 1 51663.2 1814.47 30
-3 -5 2 17058.2 974.168 32
-3 -5 2 16147.3 1005.43 30
-3 -5 3 17921.8 1005.78 32
-3 -5 3 15969.4 1016.62 30
-3 -5 4 37520.3 1465.15 32
-3 -5 4 34213.7 1488.06 30
-3 -5 5 50306.1 1703.47 32
-3 -5 5 46300.8 1725.04 30
-3 -5 6 73278.3 2100.63 32
-3 -5 6 78085.4 2281.34 30
-3 -5 7 38753.4 1615.2 30
-3 -5 7 40146.7 1569.58 32
-3 -5 8 3088.28 455.329 32
-3 -5 9 4992.22 590.97 32
-3 -5 10 10883 865.888 32
-3 -5 11 30264.8 1470.65 32
-3 -5 12 13146.4 989.851 32
3 -5 -12 13642.4 751.605 28
-3 -5 13 588.83 286.002 32
3 -5 -13 380.141 162.419 28
3 -5 -14 70834.9 1583.65 22
-3 -5 14 74744.8 2407.34 32
3 -5 -14 74107.5 1790.59 28
-3 -5 15 5984.23 712.832 32
3 -5 -15 5523.29 446.727 22
3 -5 -15 5742.05 517.164 28
3 -5 -16 11255.8 634.18 22
-3 -5 16 12535.6 1042.47 32
3 -5 -16 11640.1 746.684 28
3 -5 -17 4971.66 414.564 22
-3 -5 17 4245.42 603.77 32
3 -5 -17 5348.02 512.918 28
3 -5 -18 14119.4 704.822 22
-3 -5 18 13470.8 1110.17 32
3 -5 -19 22329 881.277 22
-3 -5 19 21628.2 1415.54 32
3 -5 -20 47550.7 1271.23 22
-3 -5 20 42853.2 2016.7 32
-3 5 -21 60850.7 1555.25 25
3 -5 -21 61058.7 1419.38 22
-3 5 -22 14902.3 782.359 25
-3 -5 22 15381.8 1218.92 32
-3 5 -23 21195.2 933.371 25
-3 -5 23 20807.7 1414.24 32
-3 5 -24 363.107 184.799 25
-3 -5 24 98.107 194.056 32
3 -5 -24 710.053 224.329 27
-3 5 -25 54631.9 1490.34 25
3 -5 -25 54970.3 1604.38 27
-3 5 -26 18623.8 861.891 25
-3 5 -26 19817.4 1058.83 6
3 -5 -26 18121.3 988.929 10
3 -5 -26 17940.2 908.015 27
-3 5 -27 5385.96 468.524 25
-3 5 -27 4977.1 567.704 6
3 -5 -27 5424.81 543.719 10
-3 5 -27 6132.01 575.391 31
3 -5 -27 5840.75 524.773 27
-3 5 -28 41108.3 1233.75 25
-3 5 -28 41507.6 1496.64 6
3 -5 -28 38846.4 1404.63 10
-3 5 -28 41410.2 1401.24 31
3 -5 -28 40269.6 1287.82 27
-3 5 -29 16908.7 778.357 25
-3 5 -29 16384.1 939.388 6
-3 5 -29 16330.5 876.277 31
3 -5 -29 15661.2 891.148 10
3 -5 -29 16527 813.295 27
-3 5 -30 36583.5 1096.63 25
-3 5 -30 38208.9 1296.77 31
-3 5 -30 37225 1381.56 6
3 -5 -30 37197.4 1333.73 10
3 -5 -30 36334.8 1164.11 27
-3 5 -31 3995.63 361.689 25
-3 5 -31 3839.47 478.051 6
3 -5 -31 4048.63 464.449 10
-3 5 -31 4178.52 445.173 31
3 -5 -31 4290.7 405.382 27
-3 5 -32 5146.37 516.829 6
3 -5 -32 4144.09 444.424 10
-3 5 -32 4714.69 453.988 31
3 -5 -32 4303.64 379.371 27
-3 5 -33 10807.8 702.687 6
3 -5 -33 10831.7 681.889 10
-3 5 -33 11012.7 647.381 31
3 -5 -33 11453.6 575.449 27
-3 5 -34 21723.8 945.183 6
3 -5 -34 22347.4 929.8 10
-3 5 -34 23739.8 899.812 31
3 -5 -34 23536.5 778.238 27
-3 5 -35 8205.14 563.619 6
3 -5 -35 8835.11 561.955 10
-3 5 -35 8755.65 530.137 31
-3 5 -36 8900.67 443.32 23
-3 5 -36 8167.76 536.503 6
3 -5 -36 8161.03 521.914 10
-3 5 -36 8583.55 498.094 31
-3 5 -37 2813.84 316.947 6
3 -5 -37 3068.5 308.397 10
-3 5 -37 3075.49 282.993 31
-3 5 -38 409.419 153.608 6
3 -5 -38 398.281 135.889 10
-3 5 -39 2138.8 239.168 6
3 -5 -39 2094.15 218.297 10
-3 5 -40 4078.28 273.596 6
3 6 -38 1409.74 182.356 1
3 6 -38 1193.71 195.151 4
3 6 -38 1273.01 172.694 11
3 6 -37 2614.78 268.819 11
3 6 -37 2627.97 294.241 4
-3 -6 -37 2272.64 237.691 26
3 6 -37 2155.11 247.151 1
3 6 -36 27026 868.262 11
3 6 -36 25845.2 835.175 1
3 6 -36 23800.7 685.007 5
-3 -6 -36 26280.1 823.671 26
3 6 -36 26210.1 937.036 4
3 6 -35 614.26 185.703 1
-3 -6 -35 778.862 172.436 21
3 6 -35 614.883 186.266 11
3 6 -35 952.472 186.818 5
-3 -6 -35 517.163 148.743 26
-3 -6 -34 9947.89 549.519 21
3 6 -34 10203.1 617.098 11
3 6 -34 9979.31 528.845 5
3 6 -34 9914.25 585.335 1
3 6 -34 9324.31 499.476 2
-3 -6 -34 10547.4 593.811 26
-3 -6 -33 8616.84 526.115 21
3 6 -33 7937.09 508.29 5
3 6 -33 7853.53 483.55 2
-3 -6 -33 8112.88 554.041 26
3 6 -33 8181.36 552.684 1
-3 -6 -32 2312.39 326.688 26
-3 -6 -32 2366.89 301.876 21
3 6 -32 1810.45 262.374 2
3 6 -32 2141.18 295.472 5
-3 -6 -32 1965.57 234.281 9
-3 -6 -31 6768.89 504.738 21
3 6 -31 6124.65 492.612 5
-3 -6 -31 6281.16 420.687 9
3 6 -31 6564.94 483.736 2
-3 -6 -31 6123.99 524.636 7
-3 -6 -31 6356.53 537.622 26
-3 -6 -30 357.862 211.444 26
-3 -6 -30 60.2656 151.657 21
3 6 -30 444.352 199.443 5
3 6 -30 97.2569 145.265 2
-3 -6 -30 112.522 187.067 7
-3 -6 -29 13735.3 737.494 21
3 6 -29 11997.1 714.527 5
3 6 -29 12003.3 692.345 2
-3 -6 -29 11305.8 739.456 7
-3 -6 -29 11923 765.572 26
-3 -6 -28 10027.8 646.438 21
3 6 -28 8690.06 639.91 5
-3 -6 -28 8378.79 543.865 8
3 6 -28 8359.83 588.88 2
-3 -6 -28 9226.96 679.415 7
-3 -6 -28 8463.43 664.803 26
-3 -6 -27 17450 873.447 21
3 6 -27 15020.1 855.227 5
-3 -6 -27 16233.5 791.827 8
-3 -6 -27 16486.7 925.961 7
-3 -6 -27 16113.2 928.257 26
-3 -6 -26 2459.1 391.493 7
-3 -6 -26 2082.84 278.946 13
-3 -6 -26 2111.31 323.117 21
3 6 -26 2274.56 368.277 5
-3 -6 -26 1810.79 292.329 8
-3 -6 -25 5985.46 538.141 21
3 6 -25 5543.38 545.049 5
-3 -6 -25 5044.58 491.953 8
-3 -6 -25 5854.71 572.694 7
-3 -6 -25 5664.02 460.957 13
3 6 -24 124361 2522.63 5
-3 -6 -24 119534 2297.27 8
-3 -6 -24 125424 2580.39 7
-3 -6 -24 123185 2165.21 13
-3 -6 -23 9523.16 629.732 13
-3 -6 -23 10094.6 703.894 21
3 6 -23 8761.81 724.317 5
-3 -6 -23 9054.88 648.505 8
-3 -6 -23 9179.27 729.163 7
-3 -6 -22 2563.22 402.169 7
-3 -6 -22 2317.39 320.911 13
3 6 -22 2076.8 366.457 5
3 -6 22 1420.54 421.681 32
-3 -6 -22 1453.21 395.193 30
-3 -6 -22 2307.96 350.315 8
-3 -6 -21 13173.8 751.916 13
3 6 -21 13013.1 849.603 5
-3 -6 -21 12776.8 1033.05 30
-3 -6 -21 13730.9 805.16 8
-3 -6 -21 12743.7 844.085 7
-3 -6 -20 25864.3 1060.45 13
3 6 -20 25637.7 1180.8 5
-3 -6 -20 25124.1 1437.57 30
-3 -6 -20 24670.3 1082.88 8
-3 -6 -20 25045.3 1153.9 7
-3 -6 -19 64498.1 1686.67 13
3 6 -19 64257.1 1861.68 5
-3 -6 -19 65549.6 2306.84 30
-3 -6 -19 64236.6 1761.39 8
-3 -6 -19 63211.5 1832.86 7
-3 -6 -18 19677.1 938.618 13
-3 -6 -18 18781 1244.51 30
3 6 -18 18690 1016.18 5
3 6 -18 19531 849.783 15
-3 -6 -18 18068.2 932.261 8
-3 -6 -18 17760.8 974.292 7
-3 -6 -17 24870.8 1066.07 13
3 6 -17 23871.3 1090.06 24
3 6 -17 25418.3 1177.7 5
3 -6 17 23731.4 1013.67 16
-3 -6 -17 23766.2 1403.55 30
3 6 -17 26888.2 993.546 15
-3 -6 -17 24752.7 1100.35 8
-3 -6 -17 24693.7 1125.74 7
-3 -6 -16 90640.5 2037.74 13
3 6 -16 92084 2103.03 24
3 6 -16 91316.9 2203.74 5
3 -6 16 86279.1 1944.19 16
-3 -6 -16 85781.4 2030.67 8
-3 -6 -16 92353.6 2136.91 7
-3 -6 -16 91295.4 2702.54 30
3 6 -15 27244.6 1170.58 24
-3 -6 -15 28877.1 1510.14 30
3 -6 15 27656.5 1120.48 19
3 6 -15 28943.9 1234.55 5
3 -6 15 28997.8 1129.88 16
-3 -6 -15 29819.2 1199.39 8
-3 -6 -15 29351.5 1158.24 13
-3 -6 -15 27387.9 1145.71 7
-3 -6 -14 384.163 162.366 7
3 6 -14 187.432 213.573 24
-3 -6 -14 666.591 228.028 13
3 -6 14 275.154 188.073 19
3 6 -14 453.357 189.556 5
3 6 -14 693.83 203.006 14
3 -6 14 771.039 227.034 16
-3 -6 -14 218.063 210.328 30
-3 -6 -14 318.519 173.745 8
3 6 -13 90214.5 2076.4 24
-3 -6 -13 89013 2026.62 13
3 -6 13 94967.7 2050.4 19
3 6 -13 92447.4 2157.32 5
3 -6 13 90605.9 1985.4 16
-3 -6 -13 89589.6 2613.38 30
3 6 -13 97055.2 1901.43 14
-3 -6 -13 89724.2 2063.84 8
-3 -6 -12 17455 891.04 13
3 6 -12 16976.3 911.697 24
3 -6 12 17143.7 874.498 19
3 6 -12 16033.1 898.187 5
3 -6 12 17852.3 884.98 16
3 6 -12 18685.8 844.221 14
-3 -6 -12 17526.4 921.331 8
-3 -6 -12 17256.7 1150.06 30
3 6 -11 43453.9 1423.57 24
3 -6 11 42756.2 1375.65 19
3 6 -11 43087.4 1428.16 5
3 -6 11 43283.3 1389.98 16
-3 -6 -11 43146.3 1793.1 30
3 6 -11 46508.4 1330.29 14
-3 -6 -11 43450.6 1432.33 8
3 6 -10 44333.9 1421.92 24
3 -6 10 44198 1406.07 19
3 6 -10 45768.5 1445.73 5
3 -6 10 46298.2 1422.78 16
3 6 -10 47252.4 1339.61 14
-3 -6 -10 44514.9 1818.34 30
-3 -6 -10 44907.2 1446 8
3 6 -9 5622.94 529.662 24
3 -6 9 5582.21 508.652 19
3 6 -9 6575.26 550.483 5
3 -6 9 6209.1 528.608 16
-3 -6 -9 5298.97 636.73 30
3 6 -9 6541.42 508.344 14
-3 -6 -9 5286.12 505.609 8
3 6 -8 2887.35 384.855 24
-3 -6 -8 3113.4 474.982 30
3 -6 8 3955.95 369.362 22
3 -6 8 2375.95 345.343 19
3 6 -8 3007.92 361.023 5
3 -6 8 2868.78 368.714 16
-3 -6 -8 2162.41 329.057 8
3 6 -8 2786.55 348.206 14
3 6 -7 5160.7 478.165 24
3 -6 7 5604.03 433.187 22
3 -6 7 5939.61 521.468 19
3 6 -7 5232.53 468.156 5
3 -6 7 5755.28 507.917 16
-3 -6 -7 5165.35 636.021 30
3 6 -7 5411.21 470.039 14
-3 -6 -7 4587.53 465.832 8
3 -6 6 6514.88 466.056 22
3 -6 6 6607.87 555.583 19
3 6 -6 7396.89 551.293 5
3 -6 6 7440.96 580.408 16
-3 -6 -6 5636.21 657.7 30
3 6 -6 6374.98 493.204 14
-3 -6 -6 5660.81 518.325 8
-3 -6 -5 4639.19 595.552 30
3 -6 5 4553.27 393.556 22
3 -6 5 3988.98 426.443 16
3 6 -5 5245.64 468.385 14
-3 -6 -5 4641.5 465.058 8
3 -6 4 4026.57 373.372 22
3 -6 4 3990.23 429.599 16
-3 -6 -4 4275.65 559.558 30
3 6 -4 4249.48 429.534 14
-3 -6 -4 4243.18 438.724 8
3 -6 3 15077.2 714.611 22
-3 -6 -3 14314.3 1025.14 30
3 -6 3 15364.5 811.01 16
3 6 -3 15634.8 792.96 14
-3 -6 -3 15163.5 803.441 8
3 -6 2 702.809 184.76 22
3 -6 2 645.585 177.74 16
-3 -6 -2 864.94 263.462 30
3 6 -2 845.845 196.089 14
3 -6 1 26234.2 948.661 22
3 -6 1 26121.4 1049.24 16
-3 -6 -1 25409.2 1346.07 30
3 6 -1 27469.2 1051.1 14
3 -6 0 471.509 161.033 22
-3 -6 0 550.194 216.208 32
3 -6 0 975.219 230.342 16
3 6 0 461.521 174.121 14
-3 -6 0 301.081 197.913 30
3 -6 -1 26934.9 977.912 22
-3 -6 1 29189.2 1331.33 32
-3 -6 1 25791.2 1370.07 30
3 6 1 26008.7 1052.24 14
3 -6 -1 28672.7 1084.35 16
3 -6 -2 679.272 193.585 22
-3 -6 2 526.089 276.5 30
-3 -6 2 504.642 210.489 32
3 -6 -2 138.22 164.376 16
3 6 2 125.216 154.697 14
3 -6 -3 18277.3 815.278 22
-3 -6 3 17859 1057.59 32
3 -6 -3 17835.3 855.397 16
-3 -6 3 15963.3 1112.68 30
3 6 3 17197.3 862.09 14
3 -6 -4 5229.03 431.997 22
-3 -6 4 4100.86 522.99 32
-3 -6 4 3502 521.945 30
3 -6 -4 3662.82 404.217 16
3 6 4 3518.64 402.835 14
3 -6 -5 2640.19 320.325 22
3 -6 -5 2820.65 372.738 16
-3 -6 5 2323.18 421.261 32
-3 -6 5 2298.75 448.282 30
3 6 5 3306.32 400.682 14
3 -6 -6 5645.39 475.167 22
-3 -6 6 6242.68 660.656 32
3 -6 -6 6418.72 506.973 16
-3 -6 6 6256.57 695.742 30
3 6 6 5586.96 503.107 14
3 -6 -7 6727.33 520.649 22
-3 -6 7 7492.01 786.117 20
-3 -6 7 6781.29 682.982 32
3 -6 -7 6664.47 532.921 16
3 6 7 7605.35 582.155 14
-3 -6 7 6592.43 749.032 30
3 -6 -8 3541.67 378.329 22
-3 -6 8 3585.36 533.876 32
3 -6 -8 4375.23 426.424 16
3 6 8 3793.16 424.797 14
3 -6 -9 3889.55 382.272 22
3 -6 -9 4219.82 415.705 16
-3 -6 9 3171.6 516.599 32
3 6 9 4399.03 467.47 14
3 -6 -10 44283.6 1304.34 22
-3 -6 10 46454.7 1873.74 32
3 -6 -10 43115.1 1303.99 16
3 6 10 46001 1446.29 14
-3 6 -11 50437.6 1367.86 6
3 -6 -11 48107.7 1368.61 22
-3 -6 11 48997.6 1966.53 32
3 -6 -11 50751 1391.26 16
3 6 11 45779.9 1463.46 14
-3 6 -12 15588.4 804.855 6
3 -6 -12 16653.6 801.235 22
-3 -6 12 17222.8 1197.61 32
3 -6 -12 18110.5 830.11 16
3 6 12 16850.2 879.354 14
-3 6 -13 85112.7 1872.46 6
3 -6 -13 79282.2 1747.38 22
-3 -6 13 82216.7 2620.21 32
3 -6 -13 86469 1801.61 16
3 6 13 82536.3 1940.24 14
3 -6 -14 330.37 153.435 22
-3 6 -14 255.395 201.66 6
-3 -6 14 298.704 215.201 32
3 6 14 311.805 166.303 14
-3 6 -15 25424.5 1077.52 6
3 -6 -15 24740.5 963.493 22
-3 -6 15 25243.6 1513.49 32
3 6 15 24396 1029.02 14
-3 6 -16 90463.2 1881.46 25
-3 6 -16 92197.5 2092.11 6
3 -6 -16 87121.3 1812.15 22
-3 -6 16 91108.2 2878.54 32
-3 6 -17 27357.6 1046.94 25
-3 -6 17 27420.6 1617.54 32
-3 6 -17 26780.6 1158.43 6
3 -6 -17 27357.2 1010.97 22
-3 6 -18 21964.2 952.65 25
3 -6 -18 22626.1 916.964 22
-3 6 -18 22413.7 1075.79 6
-3 -6 18 23539.7 1514.9 32
-3 6 -19 69233.6 1699.91 25
3 -6 -19 71525.1 1594.87 22
-3 6 -19 70273.7 1910.34 6
-3 -6 19 72219.7 2677.29 32
-3 6 -20 24006.1 995.832 25
3 -6 -20 23848.6 923.895 22
-3 6 -20 23717.7 1139.95 6
-3 -6 20 26282.3 1635.37 32
-3 6 -21 12941.9 745.293 25
3 -6 -21 13442.4 683.225 22
-3 6 -21 12956.7 852.998 6
-3 -6 21 13251.5 1179.44 32
-3 6 -22 3780.11 419.695 25
3 -6 -22 3512.94 349.831 22
-3 6 -22 3763.85 479.053 6
3 -6 -22 4041.05 480.283 10
-3 6 -23 8114.26 601.775 25
-3 6 -23 8253.47 692.715 6
3 -6 -23 7780.93 656.813 10
-3 6 -24 119964 2199.86 25
-3 6 -24 119883 2565.93 6
3 -6 -24 117745 2448.03 10
3 -6 -24 114632 2360.79 27
-3 6 -25 4082.98 433.469 25
-3 6 -25 4599.98 521.824 6
3 -6 -25 4999.46 528.9 10
3 -6 -25 4752.9 500.862 27
-3 6 -26 2308.1 325.813 25
-3 6 -26 2772.96 431.286 6
3 -6 -26 2401.91 379.515 10
3 -6 -26 2416.62 361.52 27
-3 6 -27 18276.4 828.311 25
-3 6 -27 17648.6 974.243 6
3 -6 -27 18389.2 948.426 10
-3 6 -27 18269.5 941.644 31
3 -6 -27 17159.9 889.248 27
-3 6 -28 9479.35 591.566 25
-3 6 -28 9685.49 721.058 6
3 -6 -28 9000.57 665.531 10
-3 6 -28 9485.69 674.601 31
3 -6 -28 9999.72 655.151 27
-3 6 -29 12131.5 648.197 25
-3 6 -29 13495.7 826.627 6
3 -6 -29 13742.9 806.67 10
-3 6 -29 13320.4 769.631 31
3 -6 -29 13878.6 741.728 27
-3 6 -30 455.168 167.144 25
3 -6 -30 625.45 205.392 27
-3 6 -30 305.092 201.191 6
3 -6 -30 247.529 175.852 10
-3 6 -30 226.87 168.638 31
-3 6 -31 6100.37 548.276 6
3 -6 -31 5916.51 519.941 10
3 -6 -31 7139.53 499.05 27
-3 6 -31 6339.36 508.284 31
-3 6 -32 2041.53 329.214 6
3 -6 -32 2159.62 319.371 10
-3 6 -32 2384.55 330.341 31
3 -6 -32 2723.83 296.965 27
-3 6 -33 6857.02 538.161 6
3 -6 -33 7630.17 543.192 10
-3 6 -33 7302.5 510.311 31
3 -6 -33 7352.37 457.667 27
-3 6 -34 10110.1 612.546 6
3 -6 -34 9861.8 589.634 10
-3 6 -34 10534.6 579.168 31
3 -6 -34 9698.91 488.947 27
-3 6 -35 388.429 176.569 6
3 -6 -35 517.451 170.371 10
-3 6 -35 216.523 154.985 31
-3 6 -36 26266.3 724.99 23
3 -6 -36 25189 843.786 10
-3 6 -36 24146.2 768.083 31
-3 6 -37 3164.34 299.711 6
-3 6 -37 3409.66 246.082 23
3 -6 -37 3227.57 292.489 10
-3 6 -38 1793.37 211.512 6
3 -6 -38 2019.03 215.986 10
3 7 -37 1211.43 193.642 4
-3 -7 -37 1077.21 138.661 26
3 7 -36 1700.22 232.134 4
3 7 -36 1797.48 205.765 11
3 7 -36 1443.18 171.786 5
3 7 -36 1613.33 200.115 1
-3 -7 -36 1600.79 197.422 26
3 7 -35 3436.38 300.804 1
3 7 -35 3017.86 284.679 11
3 7 -35 3159.49 263.656 5
-3 -7 -35 3349.45 292.248 26
3 7 -34 697.747 174.689 11
3 7 -34 551.066 147.79 1
3 7 -34 668.126 165.329 5
-3 -7 -34 611.179 179.72 26
3 7 -33 17037.9 689.086 5
3 7 -33 17163.7 718.645 1
-3 -7 -33 18825.1 765.997 26
3 7 -32 21977 822.067 5
3 7 -32 22764.6 856.944 1
-3 -7 -32 22342.6 883.023 26
-3 -7 -31 2014.17 294.537 26
-3 -7 -31 2070.6 266.294 21
-3 -7 -31 2043.43 231.563 9
3 7 -31 1772 274.846 5
-3 -7 -30 9645.57 551.555 21
3 7 -30 9374.48 596.919 5
-3 -7 -30 9544.65 622.264 7
-3 -7 -30 9495.59 629.447 26
-3 -7 -29 8578.56 547.326 21
3 7 -29 8567.96 604.773 5
-3 -7 -29 9738.94 645.904 7
-3 -7 -29 8511.68 621.933 26
-3 -7 -28 1301.6 291.462 26
-3 -7 -28 1043.17 275.516 7
-3 -7 -28 1317.55 246.576 21
3 7 -28 1197.13 287.457 5
-3 -7 -28 1238.36 219.643 8
-3 -7 -27 26884.2 980.053 21
3 7 -27 24468.1 1044.43 5
-3 -7 -27 24682.2 949.413 8
-3 -7 -27 24309.4 1052.15 7
-3 -7 -26 16867.1 798.579 21
3 7 -26 15679.7 871.666 5
-3 -7 -26 15145.5 771.784 8
-3 -7 -26 15696.7 862.87 7
-3 -7 -26 14912.8 688.483 13
-3 -7 -25 22406.5 938.619 21
3 7 -25 21167.9 1020.69 5
-3 -7 -25 21049.6 931.876 8
-3 -7 -25 22208.4 1045.32 7
-3 -7 -25 21580.8 860.98 13
-3 -7 -24 8570.67 565.51 13
-3 -7 -24 8941.52 606.742 21
3 7 -24 8291.33 652.009 5
-3 -7 -24 7892.29 598.846 8
-3 -7 -24 8136.84 638.418 7
-3 -7 -23 2695.96 349.056 13
-3 -7 -23 2835.37 362.532 21
3 7 -23 2636.18 399.755 5
-3 -7 -23 2525.26 357.135 8
-3 -7 -23 2902.49 408.375 7
-3 -7 -22 5850.58 492.248 13
-3 -7 -22 6066.57 506.451 21
3 7 -22 5123.71 538.189 5
-3 -7 -22 5302.02 514.119 8
-3 -7 -22 5501.3 532.042 7
-3 -7 -21 7658.11 585.164 13
-3 -7 -21 8953.11 617.319 21
3 7 -21 7844.59 663.663 5
-3 -7 -21 8245.37 630.839 8
-3 -7 -21 8673.6 682.968 7
-3 -7 -20 26099.4 1075.21 13
3 7 -20 27427.3 1222.3 5
-3 -7 -20 26976.2 1153.08 8
-3 -7 -20 27410.8 1185.98 7
-3 -7 -19 3475.9 414.453 13
-3 -7 -19 3529.16 563.941 30
3 7 -19 3339.04 442.664 5
3 -7 19 3314.36 624.433 32
-3 -7 -19 3354.91 437.296 8
-3 -7 -19 3725.56 472.519 7
-3 -7 -18 8960.33 651.323 13
-3 -7 -18 8718.88 883.81 30
-3 -7 -18 8234.6 662.057 8
3 7 -18 8615.23 709.589 5
3 -7 18 8599.82 905.749 32
-3 -7 -18 8979.41 674.891 7
-3 -7 -17 49365 1530.65 13
3 7 -17 48013.9 1546.86 24
3 7 -17 48096.3 1619.96 5
3 -7 17 47870.4 1481.66 16
3 -7 17 49665 2156.96 32
-3 -7 -17 50785.4 2092.03 30
3 7 -17 51192.7 1382.16 15
-3 -7 -17 47376.1 1549.2 8
-3 -7 -17 51323.6 1586.03 7
3 7 -16 19089 1003.65 24
-3 -7 -16 19873.2 990.923 13
3 7 -16 19911.7 1036.23 5
3 -7 16 19802.3 972.074 16
3 -7 16 22166.8 1395.29 32
-3 -7 -16 20903.6 1344.22 30
-3 -7 -16 19727.6 1010.83 8
-3 -7 -16 22412.3 1041.89 7
3 7 -15 66360.3 1834.06 24
-3 -7 -15 67902.2 1803.11 13
3 7 -15 67269.6 1887.96 5
3 -7 15 65435.9 1769.99 16
3 -7 15 64081.7 2382.93 32
-3 -7 -15 67829.2 2404.61 30
-3 -7 -15 65012 1816.48 8
3 7 -14 5998.54 570.22 24
-3 -7 -14 5821.95 549.08 13
3 7 -14 5998.95 575.768 5
3 -7 14 5907.62 557.213 16
3 -7 14 6445.84 738.759 32
-3 -7 -14 6130.69 730.536 30
3 7 -14 6824.69 527.429 14
-3 -7 -14 5994.36 576.012 8
3 7 -13 59795.4 1748.67 24
-3 -7 -13 61178.8 1731.78 13
3 7 -13 57109.9 1736.54 5
3 -7 13 63703.9 1760.09 16
3 -7 13 68368.6 2338.33 32
-3 -7 -13 64607.1 2312.78 30
-3 -7 -13 58613.9 1737.79 8
3 7 -13 66201.2 1627.93 14
3 7 -12 62484.8 1771 24
3 7 -12 65330.2 1800.29 5
3 -7 12 63326.2 1755.78 16
3 -7 12 67878.8 2278.66 32
-3 -7 -12 63473.1 2284.04 30
3 7 -12 66013.9 1634.25 14
-3 -7 -12 63313.8 1785.32 8
3 7 -11 6276.39 569.564 24
-3 -7 -11 6530.1 737.376 30
3 7 -11 6388.36 575.371 5
3 7 -11 7115.99 546.095 14
3 -7 11 6130.81 554.473 16
3 -7 11 7401.54 746.527 32
-3 -7 -11 7083.95 607.784 8
-3 -7 -10 21832.4 1056.68 8
3 7 -10 20928.4 1017.99 24
3 -7 10 21977.6 879.205 22
3 7 -10 22001.8 1031.02 5
3 -7 10 23410.4 1072.78 16
-3 -7 -10 22112.6 1349.66 30
3 7 -10 22340.8 968.396 14
3 7 -9 63093.3 1724.95 24
3 -7 9 61897.9 1486.87 22
3 7 -9 60018.9 1675.69 5
3 -7 9 63129.6 1768.07 16
-3 -7 -9 60706.3 2238.67 30
3 7 -9 65324.6 1657.25 14
-3 -7 -9 61778.1 1781.02 8
3 7 -8 937.521 258.409 24
3 -7 8 877.669 209.955 22
3 7 -8 917.881 223.748 5
3 -7 8 833.143 240.916 16
-3 -7 -8 866.603 272.243 30
3 7 -8 1291.42 256.149 14
3 7 -7 13357.2 779.948 24
3 -7 7 14259.6 721.406 22
3 7 -7 13953.7 770.915 5
3 -7 7 14681.5 848.373 16
-3 -7 -7 14064.9 1084.16 30
3 7 -7 14544.9 795.777 14
3 -7 6 18254.7 817.699 22
3 7 -6 18166.9 866.896 5
3 -7 6 18846.8 975.786 16
-3 -7 -6 17576.2 1205.07 30
3 7 -6 18357.9 891.306 14
3 -7 5 5472.99 456.68 22
3 7 -5 4621.18 427.88 5
-3 -7 -5 4479.81 590.901 30
3 -7 5 4792.6 495.779 16
3 7 -5 4171 431.068 14
3 -7 4 2615.2 332.203 22
3 7 -4 1957.46 289.338 5
3 -7 4 1493.23 317.589 16
-3 -7 -4 974.215 315.077 30
-3 -7 -4 1352.5 279.389 8
3 7 -4 1905.06 315.71 14
3 7 -3 45981.2 1431.37 14
3 -7 3 45825.6 1315.38 22
3 -7 3 47034 1500.26 16
-3 -7 -3 44069.3 1880.32 30
-3 -7 -3 43843.2 1427.17 8
3 -7 2 3450.41 376.428 22
3 -7 2 3166.75 406.395 16
-3 -7 -2 3865.12 573.307 30
-3 -7 -2 3651.43 417.639 8
3 7 -2 3064.64 387.851 14
3 -7 1 55125.5 1453.8 22
3 -7 1 55572.1 1628.71 16
-3 -7 -1 52496.3 2093.07 30
-3 -7 -1 51042.6 1496.33 8
3 7 -1 53519.9 1563.38 14
3 -7 0 518.369 191.221 22
3 -7 0 46.1891 164.627 16
-3 -7 0 168.322 259.022 30
-3 -7 0 657.762 192.291 8
3 7 0 74.0681 159.782 14
3 -7 -1 61084.2 1540.92 22
-3 -7 1 54949.8 1925.69 32
3 -7 -1 58287.8 1671.89 16
-3 -7 1 56682.4 2174.56 30
-3 -7 1 56995.4 1532.28 8
3 7 1 56757.3 1625.97 14
-3 7 -2 2734.17 291.102 25
3 -7 -2 2677.39 345.432 22
3 -7 -2 2863.6 395.372 16
-3 -7 2 2619.64 476.408 32
-3 -7 2 2548.03 495.219 30
-3 -7 2 2413.66 326.169 8
3 7 2 2950.14 379.834 14
-3 7 -3 44291.1 1200.04 25
3 -7 -3 48782.2 1384.79 22
-3 -7 3 49979.1 1854.36 32
3 -7 -3 44745.5 1459.26 16
-3 -7 3 46772.2 2014.67 30
3 7 3 47586.3 1500.94 14
-3 7 -4 1916.49 276.964 25
3 -7 -4 1215.12 245.799 22
-3 -7 4 1495.07 387.332 30
-3 -7 4 1580.46 391.729 32
3 -7 -4 1529.39 283.656 16
3 7 4 1477.94 292.877 14
-3 7 -5 3332.66 348.912 25
3 -7 -5 3367.3 383.936 22
-3 -7 5 4243.27 571.02 32
3 -7 -5 3147.6 405.613 16
-3 -7 5 3409.91 571.909 30
3 7 5 3299.9 421.575 14
-3 7 -6 19382 829.626 25
3 -7 -6 19265.1 885.971 22
-3 -7 6 22551.8 1409.86 20
-3 -7 6 19452.4 1216.19 32
3 -7 -6 19715.5 950.31 16
-3 -7 6 19090.8 1313.34 30
3 7 6 17031.6 930.528 14
-3 7 -7 13879.2 719.469 25
3 -7 -7 14056.6 765.718 22
3 7 7 14377.7 851.001 14
-3 -7 7 14913 1072.59 32
3 -7 -7 13535.7 788.401 16
-3 -7 7 13615.2 1130.99 30
-3 7 -8 1070.17 246.723 25
3 -7 -8 1834.38 294.26 22
-3 -7 8 1290.55 384.34 32
3 -7 -8 962.344 247.274 16
3 7 8 736.906 246.321 14
-3 7 -9 62116.6 1529.16 25
3 -7 -9 66342.8 1647.24 22
-3 -7 9 65963.1 2292.54 32
3 -7 -9 66561.6 1708.72 16
3 7 9 61285.2 1750.51 14
-3 7 -10 21252.2 918.623 25
3 -7 -10 22155.3 965.58 22
-3 -7 10 23133.1 1392.38 32
3 -7 -10 22934.2 1007.07 16
3 7 10 21992.7 1054.49 14
-3 7 -11 4997.8 454.634 25
-3 7 -11 4981.2 464.151 6
3 7 11 5044.43 528.053 14
3 -7 -11 4944.18 466.678 22
-3 -7 11 6025.16 734.628 32
3 -7 -11 4751.36 459.27 16
-3 7 -12 61308.2 1559.86 25
-3 7 -12 59930 1606.42 6
3 -7 -12 60128 1576.38 22
-3 -7 12 62287.4 2330.56 32
3 -7 -12 63267.7 1630.07 16
3 7 12 61919.6 1739.73 14
-3 7 -13 59668.7 1536.69 25
-3 7 -13 58980.7 1601.29 6
3 -7 -13 58709.3 1540.97 22
3 -7 -13 62963.9 1649.36 10
-3 -7 13 57527.8 2288.88 32
3 -7 -13 59525.3 1575.22 16
3 7 13 55164.8 1637.56 14
-3 7 -14 5858.62 500.157 25
-3 -7 14 6290.12 779.074 32
-3 7 -14 7032.22 593.887 6
3 -7 -14 6222.54 516.414 22
3 -7 -14 6634.95 554.563 10
3 -7 -14 6735.35 535.978 16
3 7 14 5088.84 535.979 14
-3 7 -15 70571.9 1711.05 25
-3 7 -15 72142.8 1844.35 6
3 -7 -15 71285.2 1688.64 22
3 -7 -15 72013.7 1822.09 10
-3 -7 15 71732.3 2613.95 32
3 7 15 71876 1827.06 14
-3 7 -16 17544.3 872.45 25
-3 7 -16 20975.7 1023.37 6
3 -7 -16 18479.1 858.221 22
3 -7 -16 21375.2 995.762 10
-3 -7 16 19517.5 1389.14 32
3 7 16 19095.4 945.159 14
-3 7 -17 42594.9 1338.21 25
-3 7 -17 43547.3 1492.03 6
3 -7 -17 43789.7 1297.56 22
3 -7 -17 47901.4 1515.05 10
-3 -7 17 41883.4 2041.46 32
3 7 17 45165.1 1404.48 14
-3 7 -18 9098.42 638.287 25
-3 7 -18 8225.44 682.533 6
3 -7 -18 9268.95 591.738 22
3 -7 -18 9541.57 685.401 10
-3 -7 18 9623.84 999.99 32
-3 7 -19 2435.27 354.101 25
3 -7 -19 2903.1 351.718 22
-3 7 -19 1826.79 364.221 6
3 -7 -19 2983.56 409.713 10
-3 -7 19 3047.87 589.947 32
-3 7 -20 26097.8 1053.29 25
-3 7 -20 26586.4 1190.11 6
3 -7 -20 27279.3 987.204 22
3 -7 -20 27316 1179.27 10
-3 7 -21 11251.4 706.743 25
-3 7 -21 12188 810.808 6
3 -7 -21 11592.4 632.925 22
3 -7 -21 10681.7 736.325 10
-3 7 -22 3766.25 428.68 25
-3 7 -22 4465.96 518.587 6
3 -7 -22 4368.29 390.137 22
3 -7 -22 4372.77 481.921 10
-3 7 -23 3075.11 374.648 25
-3 7 -23 2540.41 426.771 6
3 -7 -23 2650.03 379.076 10
3 -7 -23 2488.59 390.199 27
-3 7 -24 10500 659.697 25
-3 7 -24 9324.55 728.531 6
3 -7 -24 10709.5 738.137 10
3 -7 -24 9654.46 713.051 27
-3 7 -25 24248.7 980.78 25
-3 7 -25 23740.4 1129.99 6
3 -7 -25 23269.4 1066.05 10
3 -7 -25 24462.9 1069.55 27
-3 7 -26 15832.8 782.115 25
-3 7 -26 16824.5 944.165 6
3 -7 -26 15803.7 873.429 10
-3 7 -26 16521.5 879.096 31
3 -7 -26 16663 869.615 27
-3 7 -27 26412.7 982.006 25
-3 7 -27 25098.9 1121.84 6
3 -7 -27 26394.2 1053.45 27
3 -7 -27 27160 1114.2 10
-3 7 -27 27090.2 1093.51 31
-3 7 -28 1383.29 245.15 25
-3 7 -28 1636.35 334.499 31
-3 7 -28 1151.03 301.858 6
3 -7 -28 1284.62 282.728 10
3 -7 -28 1480.72 283.732 27
-3 7 -29 8381.21 634.76 6
3 -7 -29 8169.61 602.526 10
-3 7 -29 8403.02 592.06 31
3 -7 -29 8269.19 563.146 27
-3 7 -30 9855.71 669.064 6
3 -7 -30 9135.81 618.577 10
-3 7 -30 10186.8 627.906 31
3 -7 -30 9878.76 580.31 27
-3 7 -31 1758.15 312.222 6
3 -7 -31 1924.56 299.263 10
-3 7 -31 1454.33 262.018 31
3 -7 -31 1929.53 271.261 27
-3 7 -32 20540.4 881.439 6
[truncated: 1,533,652 more chars]
